# Supplementary material for: Genome-scale metabolic reconstructions of multiple Salmonella strains reveal serovar-specific metabolic traits
Source: Nat Commun. 2018 Sep 14;9:3771. doi: 10.1038/s41467-018-06112-5 (PMC6138749; doi:10.1038/s41467-018-06112-5)
Supplement: Supplementary file 4 — Supplementary Data 1 [file 41467_2018_6112_MOESM4_ESM.xlsx]

## Sheet: Table  1
Table 6: Genome accessions and strain specific reconstruction metadata including model name, number of metabolic reactions, metabolic genes and metabolites.
Genome accession	Organism Name	Serogroup	Serotype	Strain	Host Range	DataBase	CDS	% Unassigned	Regions of unassigned nucleotide bases	Isolation Source	Model Name	Genes	Reactions	Metabolites	Excluded from analysis
CP007530	Salmonella enterica subsp. enterica serovar Montevideo str. 507440-20	54	Montevideo	507440_20	Broad	NCBI	4343	0	0		YS__Montevideo__507440_20	1333	2614	1874
CP015923	Salmonella enterica subsp. enterica serovar Newport str. Levine 1	8	Newport	Levine_1	Broad	NCBI	4548	0	0		YS__Newport__Levine_1	1345	2627	1883
CP015924	Salmonella enterica subsp. enterica serovar Newport str. Levine 15	8	Newport	Levine_15	Broad	NCBI	4578	0	0		YS__Newport__Levine_15	1345	2627	1883
CP010283	Salmonella enterica subsp. enterica serovar Newport str. CVM 21550	8	Newport	CVM_21550	Broad	NCBI	4536	0	0		YS__Newport__CVM_21550	1344	2627	1884
CP010281	Salmonella enterica subsp. enterica serovar Newport str. CVM 22513	8	Newport	CVM_22513	Broad	NCBI	4516	0	0		YS__Newport__CVM_22513	1344	2627	1884
CP010282	Salmonella enterica subsp. enterica serovar Newport str. CVM 21538	8	Newport	CVM_21538	Broad	NCBI	4516	0	0		YS__Newport__CVM_21538	1344	2627	1884
CP010279	Salmonella enterica subsp. enterica serovar Newport str. CVM 22425	8	Newport	CVM_22425	Broad	NCBI	4539	0	0		YS__Newport__CVM_22425	1344	2627	1884
CP009561	Salmonella enterica subsp. enterica serovar Newport str. CVM N18486	8	Newport	CVM_N18486	Broad	NCBI	4402	0	0		YS__Newport__CVM_N18486	1344	2627	1884
CP010284	Salmonella enterica subsp. enterica serovar Newport str. CVM N1543	8	Newport	CVM_N1543	Broad	NCBI	4494	0	0		YS__Newport__CVM_N1543	1344	2627	1884
CP010280	Salmonella enterica subsp. enterica serovar Newport str. CVM 22462	8	Newport	CVM_22462	Broad	NCBI	4555	0	0		YS__Newport__CVM_22462	1344	2627	1884
CP007598	Salmonella enterica subsp. enterica serovar Enteritidis str. 77-1427	9	Enteritidis	77_1427	Broad	NCBI	4343	0	0		YS__Enteritidis__77_1427	1344	2648	1905
CP007528	Salmonella enterica subsp. enterica serovar Enteritidis str. CDC_2010K_0968	9	Enteritidis	CDC_2010K_0968	Broad	NCBI	4349	0	0		YS__Enteritidis__CDC_2010K_0968	1344	2648	1905
CP012347	Salmonella enterica subsp. enterica serovar Pullorum str. ATCC 9120	9	Pullorum	ATCC_9120	Restricted (Avian)	NCBI	4482	0	0		YS__Pullorum__ATCC_9120	1343	2649	1905
CP011394	Salmonella enterica subsp. enterica serovar Enteritidis str. 18569	9	Enteritidis	18569	Broad	NCBI	4369	0	0		YS__Enteritidis__18569	1344	2648	1905
CP019035	Salmonella enterica subsp. enterica serovar Gallinarum str. 9184	9	Gallinarum	9184	Restricted (Avian)	NCBI	4408	0	0		YS__Gallinarum__9184	1338	2644	1903
CP003836	Salmonella enterica subsp. enterica serovar Typhimurium str. U288	4	Typhimurium	U288	Broad	NCBI	4516	0	0		YS__Typhimurium__U288	1364	2668	1912
CP016357	Salmonella enterica subsp. enterica serovar Newport str. WA_14882	8	Newport	WA_14882	Broad	NCBI	4365	0	0		YS__Newport__WA_14882	1343	2626	1884
CP011259	Salmonella enterica subsp. enterica serovar Agona str. 460004 2-1	4	Agona	460004_2_1	Broad	NCBI	4448	0	0		YS__Agona__460004_2_1	1355	2656	1908
CP019176	Salmonella enterica subsp. enterica serovar Heidelberg str. SARA35	4	Heidelberg	SARA35	Broad	NCBI	4428	0	0		YS__Heidelberg__SARA35	1348	2656	1904
CP017727	Salmonella enterica subsp. enterica serovar Saintpaul str. SARA26	4	Saintpaul	SARA26	Broad	NCBI	4310	0	0		YS__Saintpaul__SARA26	1337	2651	1906
CP017728	Salmonella enterica subsp. enterica serovar Typhimurium str. SARA13	4	Typhimurium	SARA13	Broad	NCBI	4490	0	0		YS__Typhimurium__SARA13	1365	2669	1912
CP011396	Salmonella enterica subsp. enterica serovar Thompson str. ATCC 8391	7	Thompson	ATCC_8391	Broad	NCBI	4312	0	0		YS__Thompson__ATCC_8391	1347	2625	1877
CP007505	Salmonella enterica subsp. enterica serovar Tennessee str. TXSC_TXSC08-19	7	Tennessee	TXSC_TXSC08_19	Broad	NCBI	4511	0	0		YS__Tennessee__TXSC_TXSC08_19	1343	2618	1878
CP012349	Salmonella enterica subsp. enterica serovar Sloterdijk str. ATCC 15791	4	Sloterdijk	ATCC_15791	Broad	NCBI	4454	0	0		YS__Sloterdijk__ATCC_15791	1339	2628	1892
CP019192	Salmonella enterica subsp. enterica serovar Rubislaw str. ATCC 10717	11	Rubislaw	ATCC_10717	Broad	NCBI	4202	0	0		YS__Rubislaw__ATCC_10717	1342	2620	1879
CP019185	Salmonella enterica subsp. enterica serovar Paratyphi A str. ATCC 11511	2	Paratyphi A	ATCC_11511	Restricted (Human)	NCBI	4339	0	0		YS__Paratyphi A__ATCC_11511	1342	2644	1903
CP012346	Salmonella enterica subsp. enterica serovar Panama str. ATCC 7378	9	Panama	ATCC_7378	Broad	NCBI	4215	0	0		YS__Panama__ATCC_7378	1339	2641	1907
CP019184	Salmonella enterica subsp. enterica serovar Minnesota str. ATCC 49284	21	Minnesota	ATCC_49284	Broad	NCBI	4236	0	0		YS__Minnesota__ATCC_49284	1329	2611	1874
CP019183	Salmonella enterica subsp. enterica serovar Mbandaka str. ATCC 51958	7	Mbandaka	ATCC_51958	Broad	NCBI	4577	0	0		YS__Mbandaka__ATCC_51958	1328	2610	1869
CP019198	Salmonella enterica subsp. enterica serovar Muenster str. 0315	310	Muenster	315	Broad	NCBI	4609	0	0		YS__Muenster__0315	1335	2615	1872
CP019181	Salmonella enterica subsp. enterica serovar Inverness str. ATCC 10720	38	Inverness	ATCC_10720	Broad	NCBI	4608	0	0		YS__Inverness__ATCC_10720	1337	2616	1870
CP019178	Salmonella enterica subsp. enterica serovar Chester str. ATCC 11997	4	Chester	ATCC_11997	Broad	NCBI	4332	0	0		YS__Chester__ATCC_11997	1353	2658	1909
CP012344	Salmonella enterica subsp. enterica serovar Choleraesuis str. ATCC 10708	7	Choleraesuis	ATCC_10708	Restricted (Swine)	NCBI	4545	0	0		YS__Choleraesuis__ATCC_10708	1347	2625	1877
CP019177	Salmonella enterica subsp. enterica serovar Albany str. ATCC 51960	8	Albany	ATCC_51960	Broad	NCBI	4451	0	0		YS__Albany__ATCC_51960	1347	2625	1886
CP007531	Salmonella enterica subsp. enterica serovar Anatum str. ATCC BAA-1592	310	Anatum	ATCC_BAA_1592	Broad	NCBI	4360	0	0		YS__Anatum__ATCC_BAA_1592	1340	2624	1881
CP007534	Salmonella enterica subsp. enterica serovar Abony str. 0014	4	Abony	14	Broad	NCBI	4397	0	0		YS__Abony__0014	1364	2668	1910
CP007533	Salmonella enterica subsp. enterica serovar Bredeney str. CFSAN001080	4	Bredeney	CFSAN001080	Broad	NCBI	4244	0	0		YS__Bredeney__CFSAN001080	1344	2628	1883
CP007532	Salmonella enterica subsp. enterica serovar Abaetetuba str. ATCC 35640	48	Abaetetuba	ATCC_35640	Broad	NCBI	4191	0	0		YS__Abaetetuba__ATCC_35640	1329	2611	1875
CP017723	Salmonella enterica subsp. enterica serovar Stanleyville str. CFSAN000624	62	Stanleyville	CFSAN000624	Broad	NCBI	4658	0	0		YS__Stanleyville__CFSAN000624	1367	2673	1913
CP015024	Salmonella enterica subsp. enterica serovar Agona str. 392869-2	4	Agona	392869_2	Broad	NCBI	4451	0	0		YS__Agona__392869_2	1355	2656	1908
CP012833	Salmonella enterica subsp. enterica serovar Cerro str. CFSAN001588	18	Cerro	CFSAN001588	Broad	NCBI	4347	0	0		YS__Cerro__CFSAN001588	1320	2607	1874
CP007292	Salmonella enterica subsp. enterica serovar Enteritidis str. SA19994216	9	Enteritidis	SA19994216	Broad	NCBI	4361	0	0		YS__Enteritidis__SA19994216	1344	2648	1905
CP007425	Salmonella enterica subsp. enterica serovar Enteritidis str. SA20082034	9	Enteritidis	SA20082034	Broad	NCBI	4360	0	0		YS__Enteritidis__SA20082034	1344	2648	1905
CP007246	Salmonella enterica subsp. enterica serovar Enteritidis str. EC20100101	9	Enteritidis	EC20100101	Broad	NCBI	4328	0	0		YS__Enteritidis__EC20100101	1343	2644	1903
CP013226	Salmonella enterica subsp. enterica serovar Anatum	310	Anatum	GT-38	Broad	NCBI	4530	0	0		YS__Anatum__GT_38	1322	2576	1876
CP014994	Salmonella enterica subsp. enterica serovar Tennessee	7	Tennessee	CFSAN001387	Broad	NCBI	4480	0	0		YS__Tennessee__CFSAN001387	1343	2618	1878
CP019172	Salmonella enterica subsp. enterica serovar Saintpaul	4	Saintpaul	CFSAN004175	Broad	NCBI	4419	0	0		YS__Saintpaul__CFSAN004175	1365	2669	1912
CP019196	Salmonella enterica subsp. enterica serovar Thompson	7	Thompson	CFSAN000738	Broad	NCBI	4352	0	0		YS__Thompson__CFSAN000738	1347	2625	1877
CP019179	Salmonella enterica subsp. enterica serovar Dublin str. ATCC 39184	9	Dublin	ATCC_39184	Restricted (Bovine)	NCBI	4603	0	0		YS__Dublin__ATCC_39184	1342	2651	1899
CP019204	Salmonella enterica subsp. enterica serovar Saintpaul	4	Saintpaul	CFSAN004173	Broad	NCBI	4419	0	0		YS__Saintpaul__CFSAN004173	1365	2669	1912
CP019206	Salmonella enterica subsp. enterica serovar Saintpaul	4	Saintpaul	CFSAN004174	Broad	NCBI	4419	0	0		YS__Saintpaul__CFSAN004174	1365	2669	1912
CP019116	Salmonella enterica subsp. enterica serovar Antsalova str. S01-0511	51	Antsalova	S01_0511	Broad	NCBI	4316	0	0		YS__Antsalova__S01_0511	1325	2603	1877
CP016837	Salmonella enterica subsp. enterica serovar Senftenberg	1319	Senftenberg	775W	Broad	NCBI	4576	0	0		YS__Senftenberg__775W	1331	2614	1873
CP019408	Salmonella enterica subsp. enterica serovar Crossness str. 1422-74	67	Crossness	1422_74	Broad	NCBI	4523	0	0		YS__Crossness__1422_74	1347	2655	1903
CP019406	Salmonella enterica subsp. enterica serovar Blegdam str. S-1824	9	Blegdam	S_1824	Broad	NCBI	4386	0	0		YS__Blegdam__S_1824	1344	2648	1905
CP019403	Salmonella enterica subsp. enterica serovar Apapa str. SA20060561	45	Apapa	SA20060561	Broad	NCBI	4473	0	0		YS__Apapa__SA20060561	1331	2610	1875
CP019404	Salmonella enterica subsp. enterica serovar Bardo	8	Bardo	SA20113257	Broad	NCBI	4559	0	0		YS__Bardo__SA20113257	1344	2626	1883
CP019405	Salmonella enterica subsp. enterica serovar Bergen str. ST350	47	Bergen	ST350	Broad	NCBI	4485	0	0		YS__Bergen__ST350	1336	2619	1880
CP019407	Salmonella enterica subsp. enterica serovar Borreze str. SA20041063	54	Borreze	SA20041063	Broad	NCBI	4418	0	0		YS__Borreze__SA20041063	1355	2656	1908
CP019409	Salmonella enterica subsp. enterica serovar Djakarta str. S-1087	48	Djakarta	S_1087	Broad	NCBI	4368	0	0		YS__Djakarta__S_1087	1325	2608	1872
CP019410	Salmonella enterica subsp. enterica serovar Hillingdon str. N1529-D3	946	Hillingdon	N1529_D3	Broad	NCBI	4235	0	0		YS__Hillingdon__N1529_D3	1319	2599	1873
CP019411	Salmonella enterica subsp. enterica serovar Johannesburg str. ST203	40	Johannesburg	ST203	Broad	NCBI	4335	0	0		YS__Johannesburg__ST203	1325	2600	1877
CP019412	Salmonella enterica subsp. enterica serovar Koessen str. S-1501	2	Koessen	S_1501	Broad	NCBI	4223	0	0		YS__Koessen__S_1501	1339	2639	1906
CP019413	Salmonella enterica subsp. enterica serovar Krefeld str. SA20030536	1319	Krefeld	SA20030536	Broad	NCBI	4604	0	0		YS__Krefeld__SA20030536	1344	2622	1880
CP019414	Salmonella enterica subsp. enterica serovar Manchester str. ST278	8	Manchester	ST278	Broad	NCBI	4175	0	0		YS__Manchester__ST278	1336	2616	1884
CP019415	Salmonella enterica subsp. enterica serovar Moscow str. S-1843	9	Moscow	S_1843	Broad	NCBI	4410	0	0		YS__Moscow__S_1843	1344	2648	1905
CP019416	Salmonella enterica subsp. enterica serovar Nitra	2	Nitra	S-1687	Broad	NCBI	4359	0	0		YS__Nitra__S_1687	1341	2645	1900
CP019417	Salmonella enterica subsp. enterica serovar Wandsworth str. SA20092095	38	Wandsworth	SA20092095	Broad	NCBI	4607	0	0		YS__Wandsworth__SA20092095	1351	2628	1880
CP019418	Salmonella enterica subsp. enterica serovar Yovokome str. S-1850	8	Yovokome	S_1850	Broad	NCBI	4261	0	0		YS__Yovokome__S_1850	1356	2634	1886
CP019442	Salmonella enterica subsp. enterica serovar Typhimurium	4	Typhimurium	81741	Broad	NCBI	4692	0	0		YS__Typhimurium__81741	1366	2669	1912
CP013720	Salmonella enterica subsp. enterica serovar Typhimurium	4	Typhimurium	RM10607	Broad	NCBI	4608	0	0		YS__Typhimurium__RM10607	1365	2669	1912
CP009565	Salmonella enterica subsp. enterica serovar Newport str. CVM 21554	8	Newport	CVM_21554	Broad	NCBI	5647	0	0		YS__Newport__CVM_21554	1339	2612	1880
1.0083e+06	Salmonella enterica subsp. enterica serovar Typhimurium str. 798	4	Typhimurium	798	Broad	PATRIC	4692	3.17e-06	8		YS__Typhimurium__798	1366	2670	1912
1.017e+06		4	Paratyphi B	SPB7	Broad	PATRIC	4556	1.42e-06	0	stool sample of an infected woman	YS__Paratyphi B__SPB7	1366	2667	1912
1.06455e+06	Salmonella enterica subsp. enterica serovar Thompson str. RM6836	7	Thompson	RM6836	Broad	PATRIC	4338	1.88e-06	0		YS__Thompson__RM6836	1347	2625	1877
1.08109e+06		9	Pullorum	RKS5078	Restricted (Avian)	PATRIC	4459	0	0		YS__Pullorum__RKS5078	1343	2649	1905
108619		8	Newport	CFSAN001660	Broad	PATRIC	4611	4.61e-06	12		YS__Newport__CFSAN001660	1344	2626	1883
108619		8	Newport	CFSAN003890	Broad	PATRIC	4771	4.5e-06	12	almond kernel (raw, variety carmel)	YS__Newport__CFSAN003890	1344	2627	1884
108619		8	Newport	CFSAN003887	Broad	PATRIC	4364	2.28e-06	0	almond kernel (raw, variety nonpariel)	YS__Newport__CFSAN003887	1355	2633	1886
108619		8	Newport	0007-33	Broad	PATRIC	4523	2.03e-06	0	stool	YS__Newport__0007_33	1344	2627	1884
1.12494e+06	Salmonella enterica subsp. enterica serovar Heidelberg str. 41578	4	Heidelberg	41578	Broad	PATRIC	4655	5.76e-06	8	Stool	YS__Heidelberg__41578	1349	2659	1904
1.13251e+06	Salmonella enterica subsp. enterica serovar Typhi str. P-stx-12	9	Typhi	P_stx_12	Restricted (Human)	PATRIC	4814	2.78e-06	7	Typhoid Carrier	YS__Typhi__P_stx_12	1332	2642	1896
1.16072e+06	Salmonella enterica subsp. enterica serovar Heidelberg str. B182	4	Heidelberg	B182	Broad	PATRIC	4490	5.75e-06	21		YS__Heidelberg__B182	1348	2656	1904
1.17343e+06	Salmonella enterica subsp. enterica serovar Bareilly str. CFSAN000189	7	Bareilly	CFSAN000189	Broad	PATRIC	4457	4.09e-06	10	Shrimp, Frozen Raw	YS__Bareilly__CFSAN000189	1349	2624	1879
1.17394e+06		310	Weltevreden	1655	Broad	PATRIC	4831	3.26e-06	9	tuna	YS__Weltevreden__1655	1334	2620	1878
1.19772e+06	Salmonella bongori N268-08			N268-08	Broad	PATRIC	4466	2.88e-06	7		YS____N268_08	1241	2517	1842
119912		7	Choleraesuis			PATRIC	4541	1.86e-06	0	chicken intestinal		1327	2612	1874
1.22552e+06		9	Pullorum	CDC1983_67	Restricted (Avian)	PATRIC	4405	1.91e-06	0		YS__Pullorum__CDC1983_67	1343	2649	1905
1.24359e+06		946	Ouakam		Broad	PATRIC	4899	3.31e-05	62	Turkey Breakfast sausage	YS__Typhimurium__	1322	2610	1881
1.24362e+06		9	Enteritidis	EC20110353	Broad	PATRIC	4667	1.88e-06	0	Food - Pork dumpling-Outbreak	YS__Enteritidis__EC20110353	1344	2648	1905
1.24362e+06		9	Enteritidis	EC20110354	Broad	PATRIC	4387	1.88e-06	0		YS__Enteritidis__EC20110354	1344	2648	1905
1.24362e+06		9	Enteritidis	EC20110355	Broad	PATRIC	4350	1.89e-06	0	Food Breast-Outbreak	YS__Enteritidis__EC20110355	1344	2648	1905
1.24362e+06		9	Enteritidis	EC20110356	Broad	PATRIC	4348	1.89e-06	0	Human-Outbreak	YS__Enteritidis__EC20110356	1344	2648	1905
1.24411e+06		9	Enteritidis	EC20110357	Broad	PATRIC	4344	1.89e-06	0	Human-Sporadic	YS__Enteritidis__EC20110357	1344	2648	1905
1.24411e+06		9	Enteritidis	EC20110358	Broad	PATRIC	4351	1.89e-06	0	Human-Sporadic	YS__Enteritidis__EC20110358	1344	2648	1905
1.24411e+06		9	Enteritidis	EC20110359	Broad	PATRIC	4388	2.09e-06	1	Human-Sporadic	YS__Enteritidis__EC20110359	1344	2648	1905
1.24412e+06		9	Enteritidis	EC20110360	Broad	PATRIC	4349	1.89e-06	0	Human-Sporadic	YS__Enteritidis__EC20110360	1344	2648	1905
1.24412e+06		9	Enteritidis	EC20110361	Broad	PATRIC	4359	1.89e-06	0	Human-Sporadic	YS__Enteritidis__EC20110361	1344	2648	1905
1.24412e+06		9	Enteritidis	EC20111095	Broad	PATRIC	4349	1.89e-06	0	Human-Outbreak	YS__Enteritidis__EC20111095	1344	2648	1905
1.24412e+06		9	Enteritidis	EC20111175	Broad	PATRIC	4348	1.89e-06	0	Environmental (Chicken Fluff)-Outbreak	YS__Enteritidis__EC20111175	1344	2648	1905
1.24412e+06		9	Enteritidis	EC20111174	Broad	PATRIC	4355	1.89e-06	0	Environmental (Chicken Fluff)-Outbreak	YS__Enteritidis__EC20111174	1344	2648	1905
1.26775e+06	Salmonella enterica subsp. enterica serovar Javiana str. CFSAN001992	9	Javiana	CFSAN001992	Broad	PATRIC	4397	7.36e-06	11	Stool	YS__Javiana__CFSAN001992	1335	2643	1897
1.27186e+06	Salmonella enterica subsp. enterica serovar Typhimurium var. 5- str. CFSAN001921	4	Typhimurium	CFSAN001921	Broad	PATRIC	4798	8.12e-06	10	chicken breast	YS__Typhimurium__CFSAN001921	1364	2668	1911
1.27186e+06	Salmonella enterica subsp. enterica serovar Cubana str. CFSAN002050	13	Cubana	CFSAN002050	Broad	PATRIC	4986	6.16e-06	11	Fresh alfalfa sprouts	YS__Cubana__CFSAN002050	1336	2616	1878
1.27186e+06	Salmonella enterica subsp. enterica serovar Heidelberg str. CFSAN002069	4	Heidelberg	CFSAN002069	Broad	PATRIC	4605	0	0	Chicken	YS__Heidelberg__CFSAN002069	1348	2656	1904
1.29892e+06	Salmonella enterica subsp. enterica serovar Pullorum str. S06004	9	Pullorum	S06004	Restricted (Avian)	PATRIC	4643	1.47e-06	0		YS__Pullorum__S06004	1339	2643	1905
1.29904e+06		4	Heidelberg	CFSAN002064	Broad	PATRIC	4490	3.67e-06	9	stool	YS__Heidelberg__CFSAN002064	1348	2656	1904
1.32031e+06	Salmonella enterica subsp. enterica serovar Bovismorbificans str. 3114	8	Bovismorbificans	3114	Broad	PATRIC	4488	3.92e-06	10		YS__Bovismorbificans__3114	1355	2633	1885
1.38251e+06		48	48:z41:--	RKS3044	Restricted (Cold-blooded)	PATRIC	4011	1.12e-06	0		YS__48:z41:--__RKS3044	1232	2511	1836
1.38697e+06		62	62:z36:-	RKS2983	Restricted (Cold-blooded)	PATRIC	4276	1.5e-06	0		YS__62:z36:-__RKS2983	1268	2556	1855
1.40686e+06		4	Agona	24249	Broad	PATRIC	4410	1.86e-06	0		YS__Agona__24249	1355	2656	1908
1.41245e+06		9	Enteritidis	EC20110223	Broad	PATRIC	4476	1.34e-05	9	Human- mung bean-Outbreak	YS__Enteritidis__EC20110223	1344	2648	1905
1.41245e+06		9	Enteritidis	SA19992322	Broad	PATRIC	4357	0.00451457	39	Human-Stool	YS__Enteritidis__SA19992322	1344	2648	1905
1.41245e+06		9	Enteritidis	EC20090641	Broad	PATRIC	4387	1.88e-06	0	chicken-abbatoir-Sporadic	YS__Enteritidis__EC20090641	1344	2648	1905
1.41245e+06		9	Enteritidis	EC20090698	Broad	PATRIC	4347	1.89e-06	0	chicken-abbatoir-Sporadic	YS__Enteritidis__EC20090698	1344	2648	1905
1.41246e+06		9	Enteritidis	EC20110221	Broad	PATRIC	4384	1.88e-06	0	Food- mung bean-Outbreak	YS__Enteritidis__EC20110221	1341	2623	1886
1.41246e+06		9	Enteritidis	EC20110222	Broad	PATRIC	4313	0.00826861	346	Food- mung bean-Outbreak	YS__Enteritidis__EC20110222				*
1.41246e+06		9	Enteritidis	EC20100103	Broad	PATRIC	4424	3.53e-06	4	chicken	YS__Enteritidis__EC20100103	1344	2648	1905
1.41246e+06		9	Enteritidis	EC20090193	Broad	PATRIC	4470	3.91e-06	4	chicken	YS__Enteritidis__EC20090193	1344	2648	1905
1.41246e+06		9	Enteritidis	EC20090135	Broad	PATRIC	4463	8.25e-06	11	chicken	YS__Enteritidis__EC20090135	1344	2648	1905
1.41246e+06		9	Enteritidis	EC20090332	Broad	PATRIC	4477	1.85e-06	0	chicken	YS__Enteritidis__EC20090332	1344	2648	1905
1.41246e+06		9	Enteritidis	EC20090531	Broad	PATRIC	4426	3.95e-06	4	chicken	YS__Enteritidis__EC20090531	1344	2648	1905
1.41246e+06		9	Enteritidis	EC20090884	Broad	PATRIC	4464	5.17e-06	6	chicken	YS__Enteritidis__EC20090884	1344	2648	1905
1.41246e+06		9	Enteritidis	EC20100130	Broad	PATRIC	4468	4.95e-06	7	chicken	YS__Enteritidis__EC20100130	1344	2648	1905
1.41247e+06		9	Enteritidis	EC20100134	Broad	PATRIC	4460	3.51e-06	4	chicken	YS__Enteritidis__EC20100134	1344	2648	1905
1.41247e+06		9	Enteritidis	EC20120002	Broad	PATRIC	4435	2.08e-05	11	Broiler	YS__Enteritidis__EC20120002	1344	2648	1905
1.41247e+06		9	Enteritidis	EC20120003	Broad	PATRIC	4424	2.68e-05	8	Cattle	YS__Enteritidis__EC20120003	1344	2648	1905
1.41247e+06		9	Enteritidis	EC20120005	Broad	PATRIC	4464	1.86e-06	0	Broiler	YS__Enteritidis__EC20120005	1344	2648	1905
1.41247e+06		9	Enteritidis	EC20120007	Broad	PATRIC	4452	2.05e-05	12	Broiler	YS__Enteritidis__EC20120007	1344	2648	1905
1.41247e+06		9	Enteritidis	EC20120008	Broad	PATRIC	4397	1.88e-06	0	Reptile	YS__Enteritidis__EC20120008	1344	2648	1905
1.41247e+06		9	Enteritidis	SA19980677	Broad	PATRIC	4367	0.00679935	167	Animal - Chicken-Environment swab	YS__Enteritidis__SA19980677				*
1.41247e+06		9	Enteritidis	SA19970510	Broad	PATRIC	4357	0.00478786	33	Animal - Chicken-Environment swab	YS__Enteritidis__SA19970510	1341	2647	1905
1.41247e+06		9	Enteritidis	SA19970769	Broad	PATRIC	4358	0.00585165	116	Animal - Chicken-Egg	YS__Enteritidis__SA19970769	1334	2640	1905
1.41248e+06		9	Enteritidis	SA20093266	Broad	PATRIC	4613	0.000158721	524	Animal - Chicken-Feces	YS__Enteritidis__SA20093266				*
1.41248e+06		9	Enteritidis	SA20094682	Broad	PATRIC	4301	0.013845	117	Animal - Chicken-Cecum	YS__Enteritidis__SA20094682	1335	2638	1905
1.41248e+06		9	Enteritidis	SA20084384	Broad	PATRIC	4329	0.0196954	440	Food	YS__Enteritidis__SA20084384				*
1.41248e+06		9	Enteritidis	SA20084644	Broad	PATRIC	4304	6.3e-05	73	Animal - Avian	YS__Enteritidis__SA20084644	1326	2615	1905
1.41248e+06		9	Enteritidis	SA20121703	Broad	PATRIC	4303	0.0138501	59	Food	YS__Enteritidis__SA20121703	1341	2647	1905
1.41248e+06		9	Enteritidis	SA20094521	Broad	PATRIC	4315	0.0145074	106	Food	YS__Enteritidis__SA20094521	1340	2645	1904
1.41249e+06		9	Enteritidis	SA19981522	Broad	PATRIC	4355	0.00466531	32	Animal - Avian-Environment swab	YS__Enteritidis__SA19981522	1344	2648	1905
1.41249e+06		9	Enteritidis	SA19981857	Broad	PATRIC	4356	0.00497406	49	Animal - Avian	YS__Enteritidis__SA19981857	1341	2647	1905
1.41249e+06		9	Enteritidis	SA19960848	Broad	PATRIC	4354	0.00414368	22	Animal - Chicken-Litter	YS__Enteritidis__SA19960848	1344	2648	1905
1.41249e+06		9	Enteritidis	SA20083636	Broad	PATRIC	4355	0.00607499	99	Environment - Litter/Manure	YS__Enteritidis__SA20083636	1344	2648	1905
1.41249e+06		9	Enteritidis	SA20094352	Broad	PATRIC	4357	0.00390397	32	Animal - Chicken broiler growers	YS__Enteritidis__SA20094352	1344	2648	1905
1.41249e+06		9	Enteritidis	SA20095440	Broad	PATRIC	6948	0.183724	4503	Animal - Chicken growers	YS__Enteritidis__SA20095440				*
1.41249e+06		9	Enteritidis	SA19942384	Broad	PATRIC	4302	0.0139356	59	Food - Turkey	YS__Enteritidis__SA19942384	1343	2646	1904
1.41249e+06		9	Enteritidis	SA19943269	Broad	PATRIC	4298	0.0134962	49	Food - Turkey	YS__Enteritidis__SA19943269	1344	2648	1905
1.4125e+06		9	Enteritidis	SA20123395	Broad	PATRIC	4303	0.0138837	59	Animal - Rodent	YS__Enteritidis__SA20123395	1344	2648	1905
1.4125e+06		9	Enteritidis	SA19971331	Broad	PATRIC	4311	0.0146065	110	Animal - Avian	YS__Enteritidis__SA19971331	1339	2643	1905
1.4125e+06		9	Enteritidis	SA19961622	Broad	PATRIC	4302	0.0132664	43	Animal - Avian	YS__Enteritidis__SA19961622	1344	2648	1905
1.4125e+06		9	Enteritidis	SA19983126	Broad	PATRIC	4301	0.0139406	58	Animal - Chicken	YS__Enteritidis__SA19983126	1340	2645	1904
1.4125e+06		9	Enteritidis	SA19930684	Broad	PATRIC	4304	0.0139089	68	Animal - Chicken	YS__Enteritidis__SA19930684	1340	2645	1904
1.4125e+06		9	Enteritidis	SA19940857	Broad	PATRIC	4344	0.0142468	78	Animal - Chicken-Environment swab	YS__Enteritidis__SA19940857	1342	2645	1905
1.4125e+06		9	Enteritidis	SA19982831	Broad	PATRIC	4296	0.0143115	78	Animal - Chicken-Environment swab	YS__Enteritidis__SA19982831	1342	2645	1905
1.4125e+06		9	Enteritidis	SA20094803	Broad	PATRIC	4303	0.013682	97	Animal - Chicken-Fluff	YS__Enteritidis__SA20094803	1339	2645	1905
1.4125e+06		9	Enteritidis	SA20094350	Broad	PATRIC	4294	0.0132874	61	Animal - Chicken brooder	YS__Enteritidis__SA20094350	1344	2648	1905
1.41251e+06		9	Enteritidis	SA20083456	Broad	PATRIC	4298	0.0139187	56	Animal - Chicken Broiler	YS__Enteritidis__SA20083456	1341	2647	1905
1.41251e+06		9	Enteritidis	SA20095309	Broad	PATRIC	4304	0.0131598	75	Environment - Water-River	YS__Enteritidis__SA20095309	1341	2646	1905
1.41251e+06		9	Enteritidis	SA20092320	Broad	PATRIC	4702	0.000323881	793	Animal - Chicken	YS__Enteritidis__SA20092320				*
1.41251e+06		9	Enteritidis	SA20093784	Broad	PATRIC	4305	0.0135235	51	Food	YS__Enteritidis__SA20093784	1344	2648	1905
1.41251e+06		9	Enteritidis	SA20093977	Broad	PATRIC	4298	0.0137055	44	Animal - Chicken	YS__Enteritidis__SA20093977	1344	2648	1905
1.41251e+06		9	Enteritidis	SA20093788	Broad	PATRIC	4299	0.0136352	49	Food	YS__Enteritidis__SA20093788	1344	2648	1905
1.41251e+06		9	Enteritidis	SA20093430	Broad	PATRIC	4304	0.0136938	52	Animal - Chicken	YS__Enteritidis__SA20093430	1344	2648	1905
1.41251e+06		9	Enteritidis	SA20090435	Broad	PATRIC	4304	0.0145578	80	Animal - Chicken	YS__Enteritidis__SA20090435	1342	2645	1904
1.41251e+06		9	Enteritidis	SA20093421	Broad	PATRIC	4296	0.014738	111	Animal - Chicken	YS__Enteritidis__SA20093421	1339	2643	1904
1.41252e+06		9	Enteritidis	SA20094389	Broad	PATRIC	4302	0.014286	70	Food	YS__Enteritidis__SA20094389	1341	2647	1905
1.41252e+06		9	Enteritidis	SA20094383	Broad	PATRIC	4302	0.0129657	58	Food	YS__Enteritidis__SA20094383	1341	2647	1905
1.41252e+06		9	Enteritidis	SA20094642	Broad	PATRIC	4313	0.0147038	113	Animal - Chicken	YS__Enteritidis__SA20094642	1332	2639	1904
1.41252e+06		9	Enteritidis	SA20093950	Broad	PATRIC	4304	0.0136432	41	Food	YS__Enteritidis__SA20093950	1343	2647	1904
1.41252e+06		9	Enteritidis	SA20093543	Broad	PATRIC	4300	0.0135008	52	Food	YS__Enteritidis__SA20093543	1344	2648	1905
1.41252e+06		9	Enteritidis	SA20090877	Broad	PATRIC	4305	0.013975	55	Food	YS__Enteritidis__SA20090877	1339	2643	1904
1.41252e+06		9	Enteritidis	SA20093538	Broad	PATRIC	4296	0.013568	45	Food	YS__Enteritidis__SA20093538	1341	2647	1905
1.41252e+06		9	Enteritidis	SA20091739	Broad	PATRIC	4305	0.0141904	64	Food	YS__Enteritidis__SA20091739	1344	2648	1905
1.41252e+06		9	Enteritidis	SA20094079	Broad	PATRIC	4301	0.013635	40	Food	YS__Enteritidis__SA20094079	1344	2648	1905
1.41253e+06		9	Enteritidis	EC20121825	Broad	PATRIC	4300	0.0137387	57	Food	YS__Enteritidis__EC20121825	1344	2648	1905
1.41253e+06		9	Enteritidis	EC20121826	Broad	PATRIC	4300	0.0148247	78	Food	YS__Enteritidis__EC20121826	1340	2646	1905
1.41253e+06		9	Enteritidis	EC20120213	Broad	PATRIC	4564	0.051707	1920	Food	YS__Enteritidis__EC20120213				*
1.41253e+06		9	Enteritidis	EC20120200	Broad	PATRIC	4421	0.0190008	877	Food	YS__Enteritidis__EC20120200				*
1.41253e+06		9	Enteritidis	EC20120963	Broad	PATRIC	4307	0.0143483	83	Food	YS__Enteritidis__EC20120963	1344	2648	1905
1.41253e+06		9	Enteritidis	EC20120776	Broad	PATRIC	4302	0.0135638	40	Food	YS__Enteritidis__EC20120776	1344	2648	1905
1.41253e+06		9	Enteritidis	EC20120775	Broad	PATRIC	4301	0.0136161	39	Food	YS__Enteritidis__EC20120775	1344	2648	1905
1.41254e+06		9	Enteritidis	EC20111576	Broad	PATRIC	4299	0.0134312	35	ANIMAL-chicken	YS__Enteritidis__EC20111576	1344	2648	1905
1.41254e+06		9	Enteritidis	EC20120544	Broad	PATRIC	4300	0.0135554	50	Food	YS__Enteritidis__EC20120544	1344	2648	1905
1.41254e+06		9	Enteritidis	EC20111515	Broad	PATRIC	4300	0.0134263	45	ANIMAL-chicken	YS__Enteritidis__EC20111515	1344	2648	1905
1.41254e+06		9	Enteritidis	EC20111514	Broad	PATRIC	4298	0.0136155	41	ANIMAL-chicken	YS__Enteritidis__EC20111514	1344	2648	1905
1.41254e+06		9	Enteritidis	EC20121751	Broad	PATRIC	4307	0.0134577	95	Food	YS__Enteritidis__EC20121751	1341	2647	1905
1.41254e+06		9	Enteritidis	EC20121750	Broad	PATRIC	4309	0.0147582	129	Food	YS__Enteritidis__EC20121750	1335	2642	1905
1.41254e+06		9	Enteritidis	EC20120970	Broad	PATRIC	4298	0.0139971	69	Food	YS__Enteritidis__EC20120970	1340	2646	1905
1.41254e+06		9	Enteritidis	EC20120548	Broad	PATRIC	4300	0.0129996	55	Food	YS__Enteritidis__EC20120548	1341	2647	1905
1.41254e+06		9	Enteritidis	EC20120505	Broad	PATRIC	4553	0.0556017	1959	Food	YS__Enteritidis__EC20120505				*
1.41255e+06		9	Enteritidis	EC20120498	Broad	PATRIC	4388	0.0243936	720	Food	YS__Enteritidis__EC20120498				*
1.41255e+06		9	Enteritidis	EC20120240	Broad	PATRIC	4300	0.0140552	48	Food	YS__Enteritidis__EC20120240	1344	2648	1905
1.41255e+06		9	Enteritidis	EC20120229	Broad	PATRIC	4305	0.0141239	83	Food	YS__Enteritidis__EC20120229	1343	2646	1904
1.41255e+06		9	Enteritidis	EC20120219	Broad	PATRIC	4307	0.015278	123	Food	YS__Enteritidis__EC20120219	1337	2641	1898
1.41255e+06		9	Enteritidis	EC20111510	Broad	PATRIC	4299	0.0137007	34	ANIMAL-chicken	YS__Enteritidis__EC20111510	1344	2648	1905
1.41255e+06		9	Enteritidis	EC20120722	Broad	PATRIC	4297	0.0130044	60	Food	YS__Enteritidis__EC20120722	1341	2647	1905
1.41255e+06		9	Enteritidis	EC20121753	Broad	PATRIC	4307	0.0140492	110	Food	YS__Enteritidis__EC20121753	1337	2642	1904
1.41255e+06		9	Enteritidis	EC20120469	Broad	PATRIC	4301	0.0136153	44	Food	YS__Enteritidis__EC20120469	1344	2648	1905
1.41255e+06		9	Enteritidis	EC20121744	Broad	PATRIC	4300	0.0131445	57	Food	YS__Enteritidis__EC20121744	1344	2648	1905
1.41256e+06		9	Enteritidis	EC20121765	Broad	PATRIC	4300	0.0134213	53	FOOD-Pig	YS__Enteritidis__EC20121765	1341	2647	1905
1.41256e+06		9	Enteritidis	EC20120496	Broad	PATRIC	4299	0.0137101	43	Food	YS__Enteritidis__EC20120496	1344	2648	1905
1.41256e+06		9	Enteritidis	EC20121542	Broad	PATRIC	4300	0.0135059	54	Food	YS__Enteritidis__EC20121542	1344	2648	1905
1.41256e+06		9	Enteritidis	EC20120968	Broad	PATRIC	4304	0.0141702	63	Food	YS__Enteritidis__EC20120968	1343	2646	1905
1.41256e+06		9	Enteritidis	EC20121748	Broad	PATRIC	4300	0.0146348	108	Food	YS__Enteritidis__EC20121748	1335	2641	1904
1.41256e+06		9	Enteritidis	EC20121672	Broad	PATRIC	4304	0.0148604	87	FOOD	YS__Enteritidis__EC20121672	1339	2644	1905
1.41256e+06		9	Enteritidis	EC20121747	Broad	PATRIC	4306	0.0126604	49	FOOD-Turkey	YS__Enteritidis__EC20121747	1344	2648	1905
1.41256e+06		9	Enteritidis	EC20121746	Broad	PATRIC	4299	0.0128902	51	Food	YS__Enteritidis__EC20121746	1344	2648	1905
1.41256e+06		9	Enteritidis	EC20120765	Broad	PATRIC	4297	0.0131979	57	ANIMAL-chicken	YS__Enteritidis__EC20120765	1344	2648	1905
1.41257e+06		9	Enteritidis	EC20121671	Broad	PATRIC	4308	0.0145774	106	Food	YS__Enteritidis__EC20121671	1340	2646	1905
1.41257e+06		9	Enteritidis	EC20120555	Broad	PATRIC	4302	0.0134213	48	FOOD-porcine	YS__Enteritidis__EC20120555	1344	2648	1905
1.41257e+06		9	Enteritidis	EC20111554	Broad	PATRIC	4300	0.0132679	39	ANIMAL-chicken	YS__Enteritidis__EC20111554	1344	2648	1905
1.41257e+06		9	Enteritidis	EC20120497	Broad	PATRIC	4300	0.0135972	48	Food	YS__Enteritidis__EC20120497	1344	2648	1905
1.41257e+06		9	Enteritidis	EC20120916	Broad	PATRIC	4607	0.00014013	288	ANIMAL-chicken	YS__Enteritidis__EC20120916				*
1.41257e+06		9	Enteritidis	EC20121812	Broad	PATRIC	4303	0.0123267	61	Food	YS__Enteritidis__EC20121812	1341	2647	1905
1.41257e+06		9	Enteritidis	EC20111561	Broad	PATRIC	4305	0.0131721	41	ANIMAL-chicken	YS__Enteritidis__EC20111561	1344	2648	1905
1.41257e+06		9	Enteritidis	EC20122045	Broad	PATRIC	4310	0.00866305	328	Food	YS__Enteritidis__EC20122045				*
1.41257e+06		9	Enteritidis	EC20122033	Broad	PATRIC	4305	0.00916323	276	Food	YS__Enteritidis__EC20122033				*
1.41258e+06		9	Enteritidis	EC20122031	Broad	PATRIC	4300	0.0137559	44	Food	YS__Enteritidis__EC20122031	1340	2645	1904
1.41258e+06		9	Enteritidis	EC20122026	Broad	PATRIC	4302	0.0130613	43	Food	YS__Enteritidis__EC20122026	1341	2647	1905
1.41258e+06		9	Enteritidis	EC20122022	Broad	PATRIC	4298	0.0139579	103	Food	YS__Enteritidis__EC20122022	1338	2643	1905
1.41258e+06		9	Enteritidis	EC20121990	Broad	PATRIC	4299	0.0136247	40	Food	YS__Enteritidis__EC20121990	1344	2648	1905
1.41258e+06		9	Enteritidis	EC20121989	Broad	PATRIC	4298	0.0130132	42	Food	YS__Enteritidis__EC20121989	1344	2648	1905
1.41258e+06		9	Enteritidis	EC20121986	Broad	PATRIC	4302	0.0134822	37	Food	YS__Enteritidis__EC20121986	1344	2648	1905
1.41258e+06		9	Enteritidis	EC20121976	Broad	PATRIC	4299	0.013415	34	Food	YS__Enteritidis__EC20121976	1344	2648	1905
1.41258e+06		9	Enteritidis	EC20121970	Broad	PATRIC	4297	0.0138849	46	Food	YS__Enteritidis__EC20121970	1344	2648	1905
1.41258e+06		9	Enteritidis	EC20121969	Broad	PATRIC	4301	0.0133497	37	Food	YS__Enteritidis__EC20121969	1344	2648	1905
1.41258e+06		9	Enteritidis	EC20100131	Broad	PATRIC	4298	0.0138609	59	ANIMAL-chicken	YS__Enteritidis__EC20100131	1340	2646	1905
1.41259e+06		9	Enteritidis	EC20090530	Broad	PATRIC	4323	0.0156493	206	ANIMAL-chicken	YS__Enteritidis__EC20090530				*
1.41259e+06		9	Enteritidis	EC20100100	Broad	PATRIC	4300	0.013842	54	Food	YS__Enteritidis__EC20100100	1341	2647	1905
1.41259e+06		9	Enteritidis	EC20090195	Broad	PATRIC	4299	0.0137278	49	Food	YS__Enteritidis__EC20090195	1343	2646	1904
1.41259e+06		9	Enteritidis	EC20130345	Broad	PATRIC	4310	0.00832038	365	ANIMAL-chicken	YS__Enteritidis__EC20130345				*
1.41259e+06		9	Enteritidis	EC20130346	Broad	PATRIC	4310	0.00864652	261	ANIMAL-chicken	YS__Enteritidis__EC20130346				*
1.41259e+06		9	Enteritidis	EC20130348	Broad	PATRIC	4306	0.0136913	61	ANIMAL-chicken	YS__Enteritidis__EC20130348	1343	2646	1904
1.41259e+06		9	Enteritidis	EC20121175	Broad	PATRIC	4349	1.89e-06	0	chick paper	YS__Enteritidis__EC20121175	1344	2648	1905
1.41259e+06		9	Enteritidis	EC20121176	Broad	PATRIC	5463	0.00321845	3132	Food	YS__Enteritidis__EC20121176				*
1.41259e+06		9	Enteritidis	EC20121177	Broad	PATRIC	5350	0.0031228	2681	Food	YS__Enteritidis__EC20121177				*
1.4126e+06		9	Enteritidis	EC20121178	Broad	PATRIC	5381	0.00307525	2640	environmental-chicken	YS__Enteritidis__EC20121178				*
1.4126e+06		9	Enteritidis	EC20121179	Broad	PATRIC	5262	0.0029866	2556	environmental-quail	YS__Enteritidis__EC20121179				*
1.4126e+06		9	Enteritidis	EC20121180	Broad	PATRIC	5555	0.00314919	2807	environmental-chicken	YS__Enteritidis__EC20121180				*
1.4126e+06		9	Enteritidis	EC20100088	Broad	PATRIC	4325	0.0185293	293	ANIMAL	YS__Enteritidis__EC20100088				*
1.4126e+06		9	Enteritidis	EC20100089	Broad	PATRIC	4301	0.0161563	177	ANIMAL	YS__Enteritidis__EC20100089				*
1.4126e+06		9	Enteritidis	EC20100325	Broad	PATRIC	4357	0.00549733	75	food	YS__Enteritidis__EC20100325	1341	2647	1905
1.4126e+06		9	Enteritidis	EC20120356	Broad	PATRIC	4304	0.0157154	117	ANIMAL-Domestic Cattle	YS__Enteritidis__EC20120356	1343	2646	1905
1.4126e+06		9	Enteritidis	EC20120580	Broad	PATRIC	4315	0.0240013	509	ANIMAL-chicken	YS__Enteritidis__EC20120580				*
1.4126e+06		9	Enteritidis	EC20120581	Broad	PATRIC	4307	0.0142427	54	ANIMAL-chicken	YS__Enteritidis__EC20120581	1344	2648	1905
1.41261e+06		9	Enteritidis	EC20120590	Broad	PATRIC	4298	0.0137124	52	ANIMAL-chicken	YS__Enteritidis__EC20120590	1344	2648	1905
1.41261e+06		9	Enteritidis	EC20120597	Broad	PATRIC	4300	0.0136317	48	ANIMAL-chicken	YS__Enteritidis__EC20120597	1343	2646	1904
1.41261e+06		9	Enteritidis	EC20120686	Broad	PATRIC	4301	0.0143942	73	ANIMAL-chicken	YS__Enteritidis__EC20120686	1340	2645	1904
1.41261e+06		9	Enteritidis	EC20120687	Broad	PATRIC	4300	0.0147055	112	ANIMAL-chicken	YS__Enteritidis__EC20120687	1339	2641	1904
1.41261e+06		9	Enteritidis	EC20120734	Broad	PATRIC	4302	0.0144186	91	Food	YS__Enteritidis__EC20120734	1340	2646	1905
1.41261e+06		9	Enteritidis	EC20120738	Broad	PATRIC	4307	0.0140435	81	Food	YS__Enteritidis__EC20120738	1344	2648	1905
1.41261e+06		9	Enteritidis	EC20120773	Broad	PATRIC	4298	0.0138732	48	Food	YS__Enteritidis__EC20120773	1344	2648	1905
1.41261e+06		9	Enteritidis	EC20120774	Broad	PATRIC	4295	0.0135659	44	Food	YS__Enteritidis__EC20120774	1344	2648	1905
1.41261e+06		9	Enteritidis	EC20120917	Broad	PATRIC	4311	0.0132972	54	ANIMAL-chicken	YS__Enteritidis__EC20120917	1344	2648	1905
1.41261e+06		9	Enteritidis	EC20120918	Broad	PATRIC	4300	0.0137208	70	ANIMAL-chicken	YS__Enteritidis__EC20120918	1343	2647	1905
1.41262e+06		9	Enteritidis	EC20120925	Broad	PATRIC	4301	0.0134045	51	ANIMAL-domestic cattle	YS__Enteritidis__EC20120925	1344	2648	1905
1.41262e+06		9	Enteritidis	EC20121689	Broad	PATRIC	4327	0.0229862	520	Food	YS__Enteritidis__EC20121689				*
1.41262e+06		9	Enteritidis	EC20120927	Broad	PATRIC	4308	0.0169996	199	ANIMAL-chicken	YS__Enteritidis__EC20120927				*
1.41262e+06		9	Enteritidis	EC20120929	Broad	PATRIC	4313	2.34e-06	1	ANIMAL-chicken	YS__Enteritidis__EC20120929	1344	2648	1905
1.41262e+06		9	Enteritidis	EC20120969	Broad	PATRIC	4329	0.0209096	371	Food	YS__Enteritidis__EC20120969				*
1.45458e+06		310	Anatum	USDA_ARS_USMARC_1783	Broad	PATRIC	4465	3.89e-06	10	stool	YS__Anatum__USDA_ARS_USMARC_1783	1340	2624	1881
1.45458e+06		310	Anatum	USDA_ARS_USMARC_1727	Broad	PATRIC	4740	3.74e-06	10	bovine pre-evisceration carcass	YS__Anatum__USDA_ARS_USMARC_1727	1340	2624	1881
1.45459e+06		310	Anatum	USDA_ARS_USMARC_1735	Broad	PATRIC	4561	1.83e-06	0	bovine pre-evisceration carcass	YS__Anatum__USDA_ARS_USMARC_1735	1340	2624	1881
1.45459e+06		310	Anatum	USDA_ARS_USMARC_1736	Broad	PATRIC	4553	3.64e-06	10	bovine hide	YS__Anatum__USDA_ARS_USMARC_1736	1340	2624	1881
1.45459e+06		310	Anatum	USDA_ARS_USMARC_1676	Broad	PATRIC	4329	1.89e-06	0	ground beef	YS__Anatum__USDA_ARS_USMARC_1676	1340	2624	1881
1.45459e+06		310	Anatum	USDA_ARS_USMARC_1677	Broad	PATRIC	4548	1.83e-06	0	ground beef	YS__Anatum__USDA_ARS_USMARC_1677	1340	2624	1881
1.45459e+06		310	Anatum	USDA_ARS_USMARC_1728	Broad	PATRIC	4459	1.85e-06	0	ground beef	YS__Anatum__USDA_ARS_USMARC_1728	1340	2624	1881
1.45459e+06		310	Anatum	USDA_ARS_USMARC_1175	Broad	PATRIC	4401	1.87e-06	0	ground beef	YS__Anatum__USDA_ARS_USMARC_1175	1340	2624	1881
1.45459e+06		310	Anatum	CDC_06_0532_strain_USDA_ARS_USMARC_1764	Broad	PATRIC	4334	2.11e-06	0	stool	YS__Anatum__CDC_06_0532_strain_USDA_ARS_USMARC_1764	1340	2624	1881
1.45459e+06		310	Anatum	USDA_ARS_USMARC_1765	Broad	PATRIC	4699	3.57e-06	10	stool	YS__Anatum__USDA_ARS_USMARC_1765	1340	2624	1881
1.45459e+06		310	Anatum	USDA_ARS_USMARC_1766	Broad	PATRIC	4416	1.86e-06	0	stool	YS__Anatum__USDA_ARS_USMARC_1766	1340	2624	1881
1.4546e+06		310	Anatum	USDA_ARS_USMARC_1781	Broad	PATRIC	4286	1.91e-06	0	stool	YS__Anatum__USDA_ARS_USMARC_1781	1340	2624	1881
1.4546e+06		54	Montevideo	USDA_ARS_USMARC_1903	Broad	PATRIC	4212	1.94e-06	0	ground beef	YS__Montevideo__USDA_ARS_USMARC_1903	1326	2610	1872
1.45461e+06		54	Montevideo	USDA_ARS_USMARC_1921	Broad	PATRIC	4114	1.97e-06	0	stool	YS__Montevideo__USDA_ARS_USMARC_1921	1320	2602	1868
1.45462e+06		8	Newport	USDA_ARS_USMARC_1927	Broad	PATRIC	4369	1.89e-06	0	fecal swab	YS__Newport__USDA_ARS_USMARC_1927	1344	2626	1883
1.45463e+06		8	Newport	CDC_2010K_2159	Broad	PATRIC	4463	1.85e-06	0	stool	YS__Newport__CDC_2010K_2159	1340	2621	1882
1.45463e+06		4	Typhimurium	USDA_ARS_USMARC_1808	Broad	PATRIC	4753	2.54e-06	7	bovine post-intervention carcass	YS__Typhimurium__USDA_ARS_USMARC_1808	1360	2664	1911
1.45463e+06		4	Typhimurium	USDA_ARS_USMARC_1880	Broad	PATRIC	4466	1.23e-06	0	bovine pre-evisceration carcass	YS__Typhimurium__USDA_ARS_USMARC_1880	1365	2669	1912
1.45464e+06		4	Typhimurium	USDA_ARS_USMARC_1896	Broad	PATRIC	4726	2.56e-06	7	bovine adipose trim	YS__Typhimurium__USDA_ARS_USMARC_1896	1360	2665	1909
1.45464e+06		4	Typhimurium	USDA_ARS_USMARC_1898	Broad	PATRIC	4686	5.3e-06	7	ground beef	YS__Typhimurium__USDA_ARS_USMARC_1898	1365	2669	1912
1.45464e+06		4	Typhimurium	USDA_ARS_USMARC_1899	Broad	PATRIC	4528	1.42e-06	0	ground beef	YS__Typhimurium__USDA_ARS_USMARC_1899	1365	2669	1912
1.45464e+06		4	Typhimurium	USDA_ARS_USMARC_1878	Broad	PATRIC	4702	2.56e-06	7		YS__Typhimurium__USDA_ARS_USMARC_1878	1360	2664	1911
1.45464e+06		4	Typhimurium	USDA_ARS_USMARC_1908	Broad	PATRIC	4705	2.55e-06	7	stool	YS__Typhimurium__USDA_ARS_USMARC_1908	1364	2668	1911
1.45464e+06		4	Typhimurium	CDC_2011K_0870	Broad	PATRIC	4403	1.44e-06	0	stool	YS__Typhimurium__CDC_2011K_0870	1365	2669	1912
1.45464e+06		4	Typhimurium	USDA_ARS_USMARC_1910	Broad	PATRIC	4705	2.56e-06	7	urine	YS__Typhimurium__USDA_ARS_USMARC_1910	1361	2665	1911
1.45464e+06		4	Typhimurium	USDA_ARS_USMARC_1906	Broad	PATRIC	4749	2.54e-06	7		YS__Typhimurium__USDA_ARS_USMARC_1906				**
1.45465e+06		4	Typhimurium	CDC_2009K_2059	Broad	PATRIC	4486	1.22e-06	0	stool	YS__Typhimurium__CDC_2009K_2059	1364	2668	1911
1.45465e+06		4	Typhimurium	USDA_ARS_USMARC_1810	Broad	PATRIC	4634	1.2e-06	0	bovine pre-evisceration carcass	YS__Typhimurium__USDA_ARS_USMARC_1810	1362	2668	1912
149539		9	Enteritidis	Durban	Broad	PATRIC	4429	5.4e-06	13	blood	YS__Enteritidis__Durban	1344	2648	1905
149539		9	Enteritidis		Broad	PATRIC	4401	2.09e-06	0	environment	YS__Typhimurium__yIY65	1344	2648	1905
149539		9	Enteritidis		Broad	PATRIC	4358	2.11e-06	0	chicken	YS__Typhimurium__yIY66	1344	2648	1905
149539		9	Enteritidis		Broad	PATRIC	4379	2.11e-06	0	shellfish monitoring program	YS__Typhimurium__yIY67	1342	2650	1905
149539		9	Enteritidis			PATRIC	4395	2.09e-06	0	environment		1344	2648	1905
149539		9	Enteritidis		Broad	PATRIC	4389	2.09e-06	0	environment	YS__Typhimurium__yIY69	1344	2648	1905
149539		9	Enteritidis	OLF_SE3_98983_4	Broad	PATRIC	4346	2.31e-06	0	environment	YS__Enteritidis__OLF_SE3_98983_4	1344	2648	1905
149539		9	Enteritidis	OLF_SE2_98984_6	Broad	PATRIC	4347	2.31e-06	0	environment	YS__Enteritidis__OLF_SE2_98984_6	1344	2648	1905
149539		9	Enteritidis		Broad	PATRIC	4349	2.1e-06	0	environment	YS__Typhimurium__yIY62	1344	2648	1905
149539		9	Enteritidis		Broad	PATRIC	4346	2.1e-06	0	environment	YS__Typhimurium__yIY63	1344	2648	1905
149539		9	Enteritidis		Broad	PATRIC	4343	2.1e-06	0	environment	YS__Typhimurium__yIY59	1344	2648	1905
149539		9	Enteritidis		Broad	PATRIC	4370	2.1e-06	0	environment	YS__Typhimurium__yIY64	1344	2648	1905
149539		9	Enteritidis	SEJ	Broad	PATRIC	4418	4.98e-06	11	unknown	YS__Enteritidis__SEJ	1344	2648	1905
149539		9	Enteritidis	SEE1	Broad	PATRIC	4344	2.31e-06	0	shell egg	YS__Enteritidis__SEE1	1344	2648	1905
149539		9	Enteritidis			PATRIC	4344	2.31e-06	0	Egg		1344	2648	1905
149539		9	Enteritidis	FORC_007	Broad	PATRIC	4481	4.52e-06	11	steamed conch	YS__Enteritidis__FORC_007	1344	2648	1905
149539		9	Enteritidis	CMCC50041	Broad	PATRIC	4418	4.57e-06	11		YS__Enteritidis__CMCC50041	1344	2646	1905
149539		9	Enteritidis	OLF_00D989_87_1	Broad	PATRIC	4427	9.54e-06	12	Poultry environment	YS__Enteritidis__OLF_00D989_87_1	1344	2648	1905
209262	Salmonella enterica subsp. enterica serovar Typhi str. Ty2	9	Typhi	Ty2	Restricted (Human)	PATRIC	4628	1.64e-06	0		YS__Typhi__Ty2	1333	2643	1896
216598	Salmonella enterica subsp. enterica serovar Typhimurium str. SL1344	4	Typhimurium	SL1344	Broad	PATRIC	4547	1.41e-06	0		YS__Typhimurium__SL1344	1365	2669	1911
218494	Salmonella bongori NCTC 12419			NCTC 12419; culture collection SGSC:SARC11	Broad	PATRIC	4044	1.76e-06	0		YS____NCTC_12419_culture_collection_SGSC:SARC11	1240	2516	1842
220342	Salmonella enterica subsp. enterica serovar Typhi str. CT18	9	Typhi	CT18	Restricted (Human)	PATRIC	5059	4.6e-06	8	isolated from blood	YS__Typhi__CT18	1333	2643	1896
224730		4	Java	NCTC5706	Broad	PATRIC	4434	2.27e-06	0		YS__Java__NCTC5706	1354	2662	1908
28150.1		1319	Senftenberg	NCTC10384	Broad	PATRIC	4381	1.24e-05	15	faeces	YS__Senftenberg__NCTC10384	1336	2620	1879
28901.1				C629	Broad	PATRIC	4746	3.15e-06	8	chicken carcass	YS____C629	1353	2664	1914
28901.1				FORC_019	Broad	PATRIC	4510	2.87e-06	7	blood	YS____FORC_019	1344	2648	1905
28901.9			Typhimurium	LT2	Broad	PATRIC	4645	2.78e-06	7	Wild type strain isolated from a natural source	YS__Typhimurium__LT2	1365	2669	1912
295319	Salmonella enterica subsp. enterica serovar Paratyphi A str. ATCC 9150	2	Paratyphi A	ATCC_9150	Restricted (Human)	PATRIC	4344	1.72e-06	0		YS__Paratyphi A__ATCC_9150	1343	2645	1903
321315	Salmonella enterica subsp. enterica serovar Choleraesuis str. SC-B67	7	Choleraesuis	SC_B67	Restricted (Swine)	PATRIC	4785	4.77e-06	8	58-year old man with sepsis and has been shown to be resistant to ciprofloxacin and ceftriaxone	YS__Choleraesuis__SC_B67	1329	2613	1873
340188		18	Cerro	serovar Cerro 87	Broad	PATRIC	4261	1.71e-06	0	chicken farm	YS__Cerro__serovar_Cerro_87	1324	2608	1875
41514.7	Salmonella enterica subsp. arizonae serovar 62:z4,z23:-- str. RSK2980	62	62:z4,z23:-	RSK2980	Restricted (Cold-blooded)	PATRIC	4273	1.92e-06	0	cornsnake	YS__62:z4,z23:-__RSK2980	1269	2557	1857
423369	Salmonella enterica subsp. enterica serovar Newport str. SL254	8	Newport	SL254	Broad	PATRIC	4703	6.09e-06	10		YS__Newport__SL254	1344	2627	1884
439844	Salmonella enterica subsp. enterica serovar Schwarzengrund str. CVM19633	4	Schwarzengrund	CVM19633	Broad	PATRIC	4547	7.34e-06	12		YS__Schwarzengrund__CVM19633	1338	2623	1886
439852	Salmonella enterica subsp. enterica serovar Dublin str. CT_02021853	9	Dublin	CT_02021853	Restricted (Bovine)	PATRIC	4678	4e-06	10		YS__Dublin__CT_02021853	1342	2651	1899
454167	Salmonella enterica subsp. enterica serovar Agona str. SL483	4	Agona	SL483	Broad	PATRIC	4503	4.47e-06	10		YS__Agona__SL483	1352	2631	1890
454170	Salmonella enterica subsp. enterica serovar Heidelberg str. SL476	4	Heidelberg	SL476	Broad	PATRIC	4678	4.74e-06	8		YS__Heidelberg__SL476	1348	2656	1904
476213	Salmonella enterica subsp. enterica serovar Paratyphi C strain RKS4594	7	Paratyphi C	RKS4594	Restricted (Human)	PATRIC	4692	4.02e-06	10		YS__Paratyphi C__RKS4594	1330	2614	1869
527001	Salmonella enterica subsp. enterica serovar Typhi str. Ty21a	9	Typhi	Ty21a	Restricted (Human)	PATRIC	4640	1.44e-06	0	the virulent S	YS__Typhi__Ty21a	1333	2643	1896
54388.1		2	Paratyphi A	83	Restricted (Human)	PATRIC	4336	0.000712416	146		YS__Paratyphi A__83	1343	2645	1903
54388.1		2	Paratyphi A	Banker_Type4	Restricted (Human)	PATRIC	4380	0.000951265	162		YS__Paratyphi A__Banker_Type4	1341	2637	1903
54388.1		2	Paratyphi A	1K	Restricted (Human)	PATRIC	4338	0.00364297	135		YS__Paratyphi A__1K	1343	2645	1903
54388.1		2	Paratyphi A	Reil90	Restricted (Human)	PATRIC	4288	0.000969547	145		YS__Paratyphi A__Reil90				*
54388.1		2	Paratyphi A	03_7001	Restricted (Human)	PATRIC	4340	0.00108249	146		YS__Paratyphi A__03_7001	1343	2645	1903
54388.1		2	Paratyphi A	A63_72	Restricted (Human)	PATRIC	4341	0.000857756	149		YS__Paratyphi A__A63_72	1343	2645	1903
54388.1		2	Paratyphi A	01_1852	Restricted (Human)	PATRIC	4324	0.00118301	173		YS__Paratyphi A__01_1852	1340	2641	1903
54388.1		2	Paratyphi A	138_69	Restricted (Human)	PATRIC	4331	0.000882659	134		YS__Paratyphi A__138_69	1340	2641	1903
54388.1		2	Paratyphi A	A63_73	Restricted (Human)	PATRIC	4339	0.000846554	134		YS__Paratyphi A__A63_73	1343	2645	1903
54388.1		2	Paratyphi A	Balt8	Restricted (Human)	PATRIC	4333	0.000952172	161		YS__Paratyphi A__Balt8	1343	2645	1903
54388.1		2	Paratyphi A	06_2633	Restricted (Human)	PATRIC	4341	0.000798111	145		YS__Paratyphi A__06_2633	1343	2645	1903
54388.1		2	Paratyphi A	99_7863	Restricted (Human)	PATRIC	4328	0.0011289	174		YS__Paratyphi A__99_7863	1340	2641	1903
54388.1		2	Paratyphi A	CMCC50093	Restricted (Human)	PATRIC	4341	0.000402202	6	feces	YS__Paratyphi A__CMCC50093	1343	2645	1903
54388.1		2	Paratyphi A	04_6500	Restricted (Human)	PATRIC	4341	0.00128462	160		YS__Paratyphi A__04_6500	1343	2645	1903
54388.2		2	Paratyphi A	04_6031	Restricted (Human)	PATRIC	4342	0.000848052	147		YS__Paratyphi A__04_6031	1343	2645	1903
54388.3		2	Paratyphi A	99_10258	Restricted (Human)	PATRIC	4331	0.00120474	157		YS__Paratyphi A__99_10258	1343	2645	1903
54388.3		2	Paratyphi A	06_7153	Restricted (Human)	PATRIC	4302	0.00203354	146		YS__Paratyphi A__06_7153	1341	2637	1903
54388.3		2	Paratyphi A	06 5568	Restricted (Human)	PATRIC	4335	0.000927796	155		YS__Paratyphi A__06_5568	1343	2645	1903
54388.4		2	Paratyphi A	97_1822	Restricted (Human)	PATRIC	4332	0.00268704	153		YS__Paratyphi A__97_1822	1343	2645	1903
54388.4		2	Paratyphi A	40	Restricted (Human)	PATRIC	4333	0.000707819	139		YS__Paratyphi A__40	1343	2645	1903
54388.4		2	Paratyphi A			PATRIC	4282	0.000833618	139			1338	2633	1903
54388.4		2	Paratyphi A	A103(ParaA)	Restricted (Human)	PATRIC	4282	0.00142257	147		YS__Paratyphi A__A103(ParaA)	1340	2641	1903
54388.4		2	Paratyphi A	6_60	Restricted (Human)	PATRIC	4299	0.0010551	185		YS__Paratyphi A__6_60	1341	2637	1903
54388.4		2	Paratyphi A	05_6792	Restricted (Human)	PATRIC	4325	0.0053445	130		YS__Paratyphi A__05_6792	1343	2645	1903
54388.5		2	Paratyphi A	A1338	Restricted (Human)	PATRIC	4379	0.0009574	150		YS__Paratyphi A__A1338	1343	2645	1903
54388.5		2	Paratyphi A	01_5766	Restricted (Human)	PATRIC	4339	0.000982685	155		YS__Paratyphi A__01_5766	1343	2645	1903
54388.5		2	Paratyphi A	50973	Restricted (Human)	PATRIC	4385	1.71e-06	0		YS__Paratyphi A__50973	1343	2645	1903
54388.5		2	Paratyphi A	50973	Restricted (Human)	PATRIC	4391	0.000930784	151		YS__Paratyphi A__50973	1342	2644	1903
54388.6		2	Paratyphi A	A61_149	Restricted (Human)	PATRIC	4223	0.00129437	149		YS__Paratyphi A__A61_149	1340	2641	1903
54388.6		2	Paratyphi A	CMCC 50503	Restricted (Human)	PATRIC	4335	1.71e-06	0		YS__Paratyphi A__CMCC_50503	1343	2645	1903
54388.7		2	Paratyphi A	C4672	Restricted (Human)	PATRIC	4335	0.000724884	127		YS__Paratyphi A__C4672	1343	2645	1903
54388.7		2	Paratyphi A	A1345	Restricted (Human)	PATRIC	4336	0.000819489	147		YS__Paratyphi A__A1345	1343	2645	1903
54388.8		2	Paratyphi A	68_178	Restricted (Human)	PATRIC	4340	0.000615222	124		YS__Paratyphi A__68_178	1343	2645	1903
54388.9		2	Paratyphi A	A73_2	Restricted (Human)	PATRIC	4312	0.000972943	172		YS__Paratyphi A__A73_2	1340	2636	1903
54388.9		2	Paratyphi A	04_0406	Restricted (Human)	PATRIC	4337	0.000827833	143		YS__Paratyphi A__04_0406	1343	2645	1903
54388.9		2	Paratyphi A	A61_81	Restricted (Human)	PATRIC	4280	0.000902677	131		YS__Paratyphi A__A61_81	1343	2645	1903
54388.9		2	Paratyphi A			PATRIC	4333	0.00121482	167			1340	2641	1903
54388.9		2	Paratyphi A	A5291	Restricted (Human)	PATRIC	4284	0.000888434	161		YS__Paratyphi A__A5291	1343	2645	1903
54389		2	Paratyphi A	02_4282	Restricted (Human)	PATRIC	4338	0.00100555	163		YS__Paratyphi A__02_4282	1343	2645	1903
550538	Salmonella enterica subsp. enterica serovar Enteritidis str. P125109	9	Enteritidis	P125109	Broad	PATRIC	4359	2.1e-06	0		YS__Enteritidis__P125109	1344	2648	1905
550538	Salmonella enterica subsp. enterica serovar Gallinarum str. 287/91	9	Gallinarum	287_91	Restricted (Avian)	PATRIC	4461	2.11e-06	0		YS__Gallinarum__287_91	1345	2651	1905
554291	Salmonella enterica subsp. enterica serovar Paratyphi A str. AKU_12601	2	Paratyphi A	AKU_12601	Restricted (Human)	PATRIC	4347	1.72e-06	0	child with paratyphoid fever	YS__Paratyphi A__AKU_12601	1343	2645	1903
568708	Salmonella enterica subsp. enterica serovar Typhimurium	4	Typhimurium	D23580	Broad	PATRIC	4561	1.61e-06	0		YS__Typhimurium__D23580	1365	2669	1912
568710	Salmonella enterica subsp. enterica serovar Typhimurium str. DT2	4	Typhimurium	DT2	Broad	PATRIC	4483	1.43e-06	0		YS__Typhimurium__DT2	1365	2669	1912
57743.4		310	Weltevreden		Broad	PATRIC	4878	3.81e-06	10	Human Stool	YS__Typhimurium__yERS208985	1338	2621	1879
57743.5		310	Weltevreden	9811262	Broad	PATRIC	4601	4.36e-06	11	Human Stool	YS__Weltevreden__9811262	1334	2620	1878
57743.6		310	Weltevreden	99_3134	Broad	PATRIC	4825	6.36e-06	11	Human Blood	YS__Weltevreden__99_3134	1338	2621	1879
57743.7		310	Weltevreden		Broad	PATRIC	4924	3.76e-06	10	Human Stool	YS__Typhimurium__yERS209010	1336	2620	1879
58712.7		310	Anatum	GT_01	Broad	PATRIC	4716	6.5e-06	11	ground turkey	YS__Anatum__GT_01	1340	2624	1881
588859	Salmonella enterica subsp. enterica serovar Typhimurium str. 14028S	4	Typhimurium	14028S	Broad	PATRIC	4653	2.77e-06	7		YS__Typhimurium__14028S	1359	2666	1912
59201.1			Montevideo	FCC0146	Broad	PATRIC	4343	2.51e-06	0	red pepper	YS__Montevideo__FCC0146	1333	2614	1874
59201.2			Typhimurium	YU39	Broad	PATRIC	4937	1.4e-05	10	blood	YS__Typhimurium__YU39	1364	2668	1911
59201.3			Typhimurium	SA972816	Broad	PATRIC	4830	1.04e-05	9	Bovine; diarrhoea, faecal isolate	YS__Typhimurium__SA972816	1360	2664	1911
59204.1		60	60:r:z	11_01855	Restricted (Cold-blooded)	PATRIC	4336	1.85e-06	0	stool	YS__60:r:z__11_01855	1290	2580	1869
59204.1		60	60:r:z	11_01853	Restricted (Cold-blooded)	PATRIC	4461	6.06e-06	10	stool	YS__60:r:z__11_01853	1290	2580	1869
59204.1		60	60:r:z	11_01854	Restricted (Cold-blooded)	PATRIC	4460	6.06e-06	10	alloplastic vascular graft	YS__60:r:z__11_01854	1290	2580	1869
595.18		7	Infantis	1326_28	Broad	PATRIC	4367	2.92e-06	0	Central Veterinary Lab, Weybridge	YS__Infantis__1326_28	1338	2623	1880
595.67		7	Infantis	2014am-3028	Broad	PATRIC	4718	4.68e-06	12	clinical	YS__Infantis__2014am_3028	1338	2623	1880
595.68		7	Infantis	N55391	Broad	PATRIC	4724	5.26e-06	14	chicken breast	YS__Infantis__N55391	1338	2623	1880
595.69		7	Infantis	FSIS1502916	Broad	PATRIC	4731	4.67e-06	12	comminuted chicken	YS__Infantis__FSIS1502916	1338	2623	1880
595.7		7	Infantis			PATRIC	4736	4.67e-06	12			1338	2623	1880
600.8		7	Thompson	RM1984	Broad	PATRIC	4336	2.3e-06	0	stool sample	YS__Thompson__RM1984	1347	2625	1877
600.9		7	Thompson	RM1986	Broad	PATRIC	4332	2.72e-06	2	stool sample	YS__Thompson__RM1986	1347	2625	1877
605.11		9	Pullorum	S44987	Restricted (Avian)	PATRIC	4419	0.000576443	27		YS__Pullorum__S44987	1343	2649	1905
611.105		4	Heidelberg	11_004736_1_7	Broad	PATRIC	4570	5.43e-06	9	Bovine Organ	YS__Heidelberg__11_004736_1_7	1348	2656	1904
611.108		4	Heidelberg	SA02DT09004001	Broad	PATRIC	4576	7.24e-06	9	Chicken Meat	YS__Heidelberg__SA02DT09004001	1349	2659	1904
611.111		4	Heidelberg	AMR588_04_00435	Broad	PATRIC	4458	5.54e-06	9	Chicken feces	YS__Heidelberg__AMR588_04_00435	1348	2656	1904
611.112		4	Heidelberg	SH13_006	Broad	PATRIC	4456	3.7e-06	9	Human	YS__Heidelberg__SH13_006	1348	2656	1904
611.114		4	Heidelberg	AMR588_04_00320	Broad	PATRIC	4571	7.24e-06	9	Chicken feces	YS__Heidelberg__AMR588_04_00320	1348	2656	1904
611.116		4	Heidelberg	AMR588_04_00437	Broad	PATRIC	4458	5.54e-06	9	Chicken feces	YS__Heidelberg__AMR588_04_00437	1348	2656	1904
611.119		4	Heidelberg	SH12_007	Broad	PATRIC	4454	5.54e-06	9	Human	YS__Heidelberg__SH12_007	1348	2656	1904
611.12		4	Heidelberg			PATRIC	4454	5.54e-06	9	Human		1348	2656	1904
611.121		4	Heidelberg	SH14_028	Broad	PATRIC	4462	7.39e-06	9	Food	YS__Heidelberg__SH14_028	1348	2656	1904
611.122		4	Heidelberg	CE_R2_11_0435	Broad	PATRIC	4569	7.24e-06	9	Chicken Meat	YS__Heidelberg__CE_R2_11_0435	1348	2656	1904
611.123		4	Heidelberg	SA01AB09084001	Broad	PATRIC	4566	7.25e-06	9	Chicken Cecal Content	YS__Heidelberg__SA01AB09084001	1348	2656	1904
611.124		4	Heidelberg	09_036813_1A	Broad	PATRIC	4761	8.74e-06	9	Equine Body Fluid/Excretion	YS__Heidelberg__09_036813_1A	1351	2658	1906
611.125		4	Heidelberg	A3EZ223	Broad	PATRIC	4457	3.7e-06	9	human	YS__Heidelberg__A3EZ223	1348	2656	1904
611.126		4	Heidelberg	A3ES40	Broad	PATRIC	4454	3.7e-06	9	food	YS__Heidelberg__A3ES40	1348	2656	1904
611.127		4	Heidelberg	AMR588_04_00318	Broad	PATRIC	4569	7.24e-06	9	Chicken feces	YS__Heidelberg__AMR588_04_00318	1348	2656	1904
611.128		4	Heidelberg	SH13_004	Broad	PATRIC	4458	3.7e-06	9	Human	YS__Heidelberg__SH13_004	1348	2656	1904
611.129		4	Heidelberg	SH14_009	Broad	PATRIC	4576	9.04e-06	9	Human	YS__Heidelberg__SH14_009	1348	2656	1904
611.64		4	Heidelberg	SA02DT10168701	Broad	PATRIC	4570	5.43e-06	9	chicken meat	YS__Heidelberg__SA02DT10168701	1348	2656	1904
611.65		4	Heidelberg	12_4374	Broad	PATRIC	4689	1.06e-05	9	human stool	YS__Heidelberg__12_4374	1348	2656	1904
611.66		4	Heidelberg	N13_01290	Broad	PATRIC	4873	1.58e-05	12	turkey meat	YS__Heidelberg__N13_01290	1348	2656	1904
718275	Salmonella enterica subsp. enterica serovar Typhimurium str. T000240	4	Typhimurium	T000240	Broad	PATRIC	4791	4.66e-06	8		YS__Typhimurium__T000240	1363	2667	1912
85569.7	Salmonella enterica subsp. enterica serovar Typhimurium str. DT104	4	Typhimurium	DT104	Broad	PATRIC	4751	2.93e-06	7		YS__Typhimurium__DT104	1360	2664	1911
866913	Salmonella enterica subsp. enterica serovar 4,[5],12:i:- str. 08-1736	4	4,[5],12:i:-	08_1736	Broad	PATRIC	4485	1.43e-06	0		YS__4,[5],12:i:-__08_1736	1358	2665	1911
877468	Salmonella enterica subsp. enterica serovar Newport str. USMARC-S3124.1	8	Newport	USMARC_S3124.1	Broad	PATRIC	4609	1.8e-06	0		YS__Newport__USMARC_S3124.1	1344	2627	1884
90370.9		9	Typhi	PM016_13	Restricted (Human)	PATRIC	4636	1.85e-06	0	Well water	YS__Typhi__PM016_13	1332	2642	1896
90370.9		9	Typhi			PATRIC	4698	1.84e-06	0	carrier foodhandler		1331	2641	1896
90371.1		4	Typhimurium	YU15	Broad	PATRIC	4752	3.52e-06	9	stool	YS__Typhimurium__YU15	1360	2664	1911
90371.1		4	Typhimurium	SO2	Broad	PATRIC	4734	3.53e-06	9	stool	YS__Typhimurium__SO2	1365	2669	1912
90371.1		4	Typhimurium	SOHS_02_68	Broad	PATRIC	4715	3.54e-06	9	Cerebrospinal fluid	YS__Typhimurium__SOHS_02_68	1365	2669	1912
90371.1		4	Typhimurium	SL1344RX	Broad	PATRIC	4538	0.00643058	44	Lab Strain	YS__Typhimurium__SL1344RX	1365	2669	1911
90371.2		4	Typhimurium	RM9437	Broad	PATRIC	4776	3.5e-06	9	ground beef	YS__Typhimurium__RM9437	1361	2665	1911
90371.2		4	Typhimurium	NC983	Broad	PATRIC	4649	4.38e-06	11	A laboratory derivative of ATCC 14028s	YS__Typhimurium__NC983	1358	2665	1912
90371.2		4	Typhimurium			PATRIC	4899	1.06e-05	9	blood culture		1359	2666	1912
90371.2		4	Typhimurium	22495	Broad	PATRIC	4768	5.61e-06	9		YS__Typhimurium__22495	1360	2666	1910
90371.2		4	Typhimurium	22792	Broad	PATRIC	4665	3.61e-06	8		YS__Typhimurium__22792	1365	2669	1912
90371.2		4	Typhimurium	RM10961	Broad	PATRIC	4550	2.23e-06	1	Gabilan Creek water	YS__Typhimurium__RM10961	1365	2669	1912
90371.7		4	Typhimurium	138736	Broad	PATRIC	4782	3.52e-06	9	stool sample from patient with gastroenteritis	YS__Typhimurium__138736	1360	2664	1911
90371.7		4	Typhimurium	VNP20009	Broad	PATRIC	4550	5.26e-06	12		YS__Typhimurium__VNP20009	1347	2652	1908
90371.7		4	Typhimurium	ATCC_13311	Broad	PATRIC	4494	3.66e-06	9	not isolated	YS__Typhimurium__ATCC_13311	1365	2669	1912
90371.9		4	Typhimurium	33676	Broad	PATRIC	4836	7.34e-06	10	blood	YS__Typhimurium__33676	1362	2667	1912
90371.9		4	Typhimurium	FORC_015	Broad	PATRIC	4461	1.86e-06	0	blood	YS__Typhimurium__FORC_015	1343	2619	1881
90371.9		4	Typhimurium	FORC_020	Broad	PATRIC	4469	1.84e-06	0	veinous blood	YS__Typhimurium__FORC_020	1344	2626	1883
90372		4	Typhimurium		Broad	PATRIC	4757	1.56e-06	0		YS__Typhimurium__	1367	2670	1913
909946	Salmonella enterica subsp. enterica serovar Typhimurium str. ST4/74	4	Typhimurium	ST4_74	Broad	PATRIC	4769	5.43e-06	7		YS__Typhimurium__ST4_74	1365	2669	1911
936158		310	Weltevreden	2007_60_3289_1	Broad	PATRIC	4622	0.000134161	10		YS__Weltevreden__2007_60_3289_1	1334	2620	1878
98360.5		9	Dublin	SC50	Restricted (Bovine)	PATRIC	4593	0.000451531	22		YS__Dublin__SC50	1342	2651	1899
990282	Salmonella enterica subsp. enterica serovar Typhimurium str. UK-1	4	Typhimurium	UK_1	Broad	PATRIC	4582	2.8e-06	7		YS__Typhimurium__UK_1	1359	2666	1912
99287.1	Salmonella enterica subsp. enterica serovar Typhimurium str. LT2	4	Typhimurium	LT2	Broad	PATRIC	4633	2.38e-06	6		YS__Typhimurium__LT2	1365	2669	1912
996633		4	Typhimurium	L_3553	Broad	PATRIC	4933	3.04e-06	8		YS__Typhimurium__L_3553	1365	2669	1912
* Excluded due to number of regions of unnassigned nucleic acid bases being more than 100
** Excluded due to number of missing essential genes exceeding 20
