# Supplementary material for: Genome-scale metabolic reconstructions of multiple Salmonella strains reveal serovar-specific metabolic traits
Source: Nat Commun. 2018 Sep 14;9:3771. doi: 10.1038/s41467-018-06112-5 (PMC6138749; doi:10.1038/s41467-018-06112-5)
Supplement: Supplementary file 5 — Supplementary Data 2 [file 41467_2018_6112_MOESM5_ESM.xlsx]

## Sheet: Table  1
Table 1: Calculated number of pan and core gene families per addition of a genomic sequence for 410 genomic sequences of Salmonella
Column1	pan_0	core_0	ss_core_0	genome_id_0	serotype_0	pan_1	core_1	ss_core_1	genome_id_1	serotype_1	pan_2	core_2	ss_core_2	genome_id_2	serotype_2	pan_3	core_3	ss_core_3	genome_id_3	serotype_3	pan_4	core_4	ss_core_4	genome_id_4	serotype_4	pan_5	core_5	ss_core_5	genome_id_5	serotype_5	pan_6	core_6	ss_core_6	genome_id_6	serotype_6	pan_7	core_7	ss_core_7	genome_id_7	serotype_7	pan_8	core_8	ss_core_8	genome_id_8	serotype_8	pan_9	core_9	ss_core_9	genome_id_9
0	4315	4315	4315	CP019177	Albany	4315	4315	4315	CP019177	Albany	4315	4315	4315	CP019177	Albany	4315	4315	4315	CP019177	Albany	4315	4315	4315	CP019177	Albany	4315	4315	4315	CP019177	Albany	4315	4315	4315	CP019177	Albany	4315	4315	4315	CP019177	Albany	4315	4315	4315	CP019177	Albany	4315	4315	4315	CP019177
1	4682	3954	3954	CP019407	Borreze	4682	3954	3954	CP019407	Borreze	4682	3954	3954	CP019407	Borreze	4682	3954	3954	CP019407	Borreze	4682	3954	3954	CP019407	Borreze	4682	3954	3954	CP019407	Borreze	4682	3954	3954	CP019407	Borreze	4682	3954	3954	CP019407	Borreze	4682	3954	3954	CP019407	Borreze	4682	3954	3954	CP019407
2	5078	3775	3775	224730	Java	5078	3775	3775	224730	Java	5078	3775	3775	224730	Java	5078	3775	3775	224730	Java	5078	3775	3775	224730	Java	5078	3775	3775	224730	Java	5078	3775	3775	224730	Java	5078	3775	3775	224730	Java	5078	3775	3775	224730	Java	5078	3775	3775	224730
3	5486	3727	3727	CP016837	Senftenberg	5281	3742	3742	28150.1	Senftenberg	5281	3742	3742	28150.1	Senftenberg	5486	3727	3727	CP016837	Senftenberg	5281	3742	3742	28150.1	Senftenberg	5281	3742	3742	28150.1	Senftenberg	5486	3727	3727	CP016837	Senftenberg	5486	3727	3727	CP016837	Senftenberg	5486	3727	3727	CP016837	Senftenberg	5486	3727	3727	CP016837
4	5645	3711	3711	28150.1	Senftenberg	5645	3711	3711	CP016837	Senftenberg	5645	3711	3711	CP016837	Senftenberg	5645	3711	3711	28150.1	Senftenberg	5645	3711	3711	CP016837	Senftenberg	5645	3711	3711	CP016837	Senftenberg	5645	3711	3711	28150.1	Senftenberg	5645	3711	3711	28150.1	Senftenberg	5645	3711	3711	28150.1	Senftenberg	5645	3711	3711	28150.1
5	5934	3679	3679	CP019403	Apapa	5934	3679	3679	CP019403	Apapa	5934	3679	3679	CP019403	Apapa	5934	3679	3679	CP019403	Apapa	5934	3679	3679	CP019403	Apapa	5934	3679	3679	CP019403	Apapa	5934	3679	3679	CP019403	Apapa	5934	3679	3679	CP019403	Apapa	5934	3679	3679	CP019403	Apapa	5934	3679	3679	CP019403
6	6115	3560	3560	CP012346	Panama	6115	3560	3560	CP012346	Panama	6115	3560	3560	CP012346	Panama	6115	3560	3560	CP012346	Panama	6115	3560	3560	CP012346	Panama	6115	3560	3560	CP012346	Panama	6115	3560	3560	CP012346	Panama	6115	3560	3560	CP012346	Panama	6115	3560	3560	CP012346	Panama	6115	3560	3560	CP012346
7	6232	3551	3551	CP019184	Minnesota	6232	3551	3551	CP019184	Minnesota	6232	3551	3551	CP019184	Minnesota	6232	3551	3551	CP019184	Minnesota	6232	3551	3551	CP019184	Minnesota	6232	3551	3551	CP019184	Minnesota	6232	3551	3551	CP019184	Minnesota	6232	3551	3551	CP019184	Minnesota	6232	3551	3551	CP019184	Minnesota	6232	3551	3551	CP019184
8	6699	3546	3546	595.69	Infantis	6712	3543	3543	595.7	Infantis	6700	3545	3545	595.68	Infantis	6377	3547	3547	595.18	Infantis	6712	3543	3543	595.7	Infantis	6700	3545	3545	595.68	Infantis	6699	3546	3546	595.69	Infantis	6699	3546	3546	595.69	Infantis	6699	3546	3546	595.69	Infantis	6697	3545	3545	595.67
9	6712	3544	3544	595.68	Infantis	6715	3541	3541	595.68	Infantis	6715	3541	3541	595.7	Infantis	6756	3545	3545	595.69	Infantis	6715	3541	3541	595.68	Infantis	6715	3541	3541	595.7	Infantis	6710	3545	3545	595.67	Infantis	6712	3544	3544	595.68	Infantis	6714	3543	3543	595.7	Infantis	6710	3545	3545	595.69
10	6768	3543	3543	595.18	Infantis	6771	3540	3540	595.18	Infantis	6716	3540	3540	595.67	Infantis	6770	3542	3542	595.7	Infantis	6771	3540	3540	595.18	Infantis	6717	3541	3541	595.69	Infantis	6766	3544	3544	595.18	Infantis	6768	3543	3543	595.18	Infantis	6715	3542	3542	595.67	Infantis	6766	3544	3544	595.18
11	6773	3540	3540	595.7	Infantis	6772	3539	3539	595.67	Infantis	6772	3539	3539	595.18	Infantis	6771	3541	3541	595.67	Infantis	6772	3539	3539	595.67	Infantis	6773	3540	3540	595.18	Infantis	6769	3542	3542	595.68	Infantis	6769	3542	3542	595.67	Infantis	6718	3540	3540	595.68	Infantis	6769	3542	3542	595.68
12	6774	3539	3539	595.67	Infantis	6774	3539	3539	595.69	Infantis	6774	3539	3539	595.69	Infantis	6774	3539	3539	595.68	Infantis	6774	3539	3539	595.69	Infantis	6774	3539	3539	595.67	Infantis	6774	3539	3539	595.7	Infantis	6774	3539	3539	595.7	Infantis	6774	3539	3539	595.18	Infantis	6774	3539	3539	595.7
13	6802	3536	3536	CP015024	Agona	6802	3536	3536	CP015024	Agona	6803	3538	3538	CP011259	Agona	6790	3538	3538	1.40686e+06	Agona	6855	3536	3536	454167	Agona	6802	3536	3536	CP015024	Agona	6790	3538	3538	1.40686e+06	Agona	6802	3536	3536	CP015024	Agona	6855	3536	3536	454167	Agona	6855	3536	3536	454167
14	6817	3535	3535	1.40686e+06	Agona	6817	3535	3535	1.40686e+06	Agona	6857	3536	3536	454167	Agona	6817	3535	3535	CP015024	Agona	6870	3535	3535	1.40686e+06	Agona	6817	3535	3535	1.40686e+06	Agona	6818	3537	3537	CP011259	Agona	6855	3535	3535	454167	Agona	6857	3536	3536	CP011259	Agona	6857	3536	3536	CP011259
15	6870	3534	3534	454167	Agona	6870	3534	3534	454167	Agona	6857	3535	3535	CP015024	Agona	6870	3534	3534	454167	Agona	6870	3534	3534	CP015024	Agona	6819	3535	3535	CP011259	Agona	6872	3535	3535	454167	Agona	6857	3535	3535	CP011259	Agona	6872	3535	3535	1.40686e+06	Agona	6857	3535	3535	CP015024
16	6872	3534	3534	CP011259	Agona	6872	3534	3534	CP011259	Agona	6872	3534	3534	1.40686e+06	Agona	6872	3534	3534	CP011259	Agona	6872	3534	3534	CP011259	Agona	6872	3534	3534	454167	Agona	6872	3534	3534	CP015024	Agona	6872	3534	3534	1.40686e+06	Agona	6872	3534	3534	CP015024	Agona	6872	3534	3534	1.40686e+06
17	7150	3501	3501	CP019411	Johannesburg	7150	3501	3501	CP019411	Johannesburg	7150	3501	3501	CP019411	Johannesburg	7150	3501	3501	CP019411	Johannesburg	7150	3501	3501	CP019411	Johannesburg	7150	3501	3501	CP019411	Johannesburg	7150	3501	3501	CP019411	Johannesburg	7150	3501	3501	CP019411	Johannesburg	7150	3501	3501	CP019411	Johannesburg	7150	3501	3501	CP019411
18	7572	3438	3438	209262	Typhi	7572	3438	3438	527001	Typhi	7572	3438	3438	209262	Typhi	7610	3428	3428	90370.9	Typhi	7610	3428	3428	90370.9	Typhi	7572	3438	3438	527001	Typhi	7572	3438	3438	527001	Typhi	7575	3430	3430	90370.9	Typhi	7575	3430	3430	90370.9	Typhi	7946	3437	3437	220342
19	7662	3424	3424	90370.9	Typhi	7992	3434	3434	220342	Typhi	7990	3435	3435	220342	Typhi	7619	3418	3418	90370.9	Typhi	7662	3424	3424	527001	Typhi	7662	3424	3424	90370.9	Typhi	7662	3424	3424	90370.9	Typhi	8007	3428	3428	220342	Typhi	7624	3427	3427	527001	Typhi	7990	3435	3435	209262
20	7665	3416	3416	90370.9	Typhi	7992	3434	3434	209262	Typhi	8023	3432	3432	1.13251e+06	Typhi	7666	3415	3415	527001	Typhi	7666	3415	3415	90370.9	Typhi	7666	3415	3415	90370.9	Typhi	7865	3420	3420	1.13251e+06	Typhi	8036	3426	3426	209262	Typhi	7624	3427	3427	209262	Typhi	8036	3426	3426	90370.9
21	7868	3413	3413	1.13251e+06	Typhi	8025	3431	3431	1.13251e+06	Typhi	8025	3431	3431	527001	Typhi	8080	3413	3413	220342	Typhi	7666	3415	3415	209262	Typhi	8080	3413	3413	220342	Typhi	8108	3418	3418	220342	Typhi	8079	3414	3414	90370.9	Typhi	7828	3424	3424	1.13251e+06	Typhi	8079	3414	3414	90370.9
22	8110	3411	3411	220342	Typhi	8108	3418	3418	90370.9	Typhi	8108	3418	3418	90370.9	Typhi	8080	3413	3413	209262	Typhi	8080	3413	3413	220342	Typhi	8080	3413	3413	209262	Typhi	8108	3418	3418	209262	Typhi	8110	3411	3411	1.13251e+06	Typhi	8070	3422	3422	220342	Typhi	8110	3411	3411	1.13251e+06
23	8111	3410	3410	527001	Typhi	8111	3410	3410	90370.9	Typhi	8111	3410	3410	90370.9	Typhi	8111	3410	3410	1.13251e+06	Typhi	8111	3410	3410	1.13251e+06	Typhi	8111	3410	3410	1.13251e+06	Typhi	8111	3410	3410	90370.9	Typhi	8111	3410	3410	527001	Typhi	8111	3410	3410	90370.9	Typhi	8111	3410	3410	527001
24	8390	3405	3405	1.32031e+06	Bovismorbificans	8390	3405	3405	1.32031e+06	Bovismorbificans	8390	3405	3405	1.32031e+06	Bovismorbificans	8390	3405	3405	1.32031e+06	Bovismorbificans	8390	3405	3405	1.32031e+06	Bovismorbificans	8390	3405	3405	1.32031e+06	Bovismorbificans	8390	3405	3405	1.32031e+06	Bovismorbificans	8390	3405	3405	1.32031e+06	Bovismorbificans	8390	3405	3405	1.32031e+06	Bovismorbificans	8390	3405	3405	1.32031e+06
25	9373	2919	2919	1.38697e+06	62:z36:-	9373	2919	2919	1.38697e+06	62:z36:-	9373	2919	2919	1.38697e+06	62:z36:-	9373	2919	2919	1.38697e+06	62:z36:-	9373	2919	2919	1.38697e+06	62:z36:-	9373	2919	2919	1.38697e+06	62:z36:-	9373	2919	2919	1.38697e+06	62:z36:-	9373	2919	2919	1.38697e+06	62:z36:-	9373	2919	2919	1.38697e+06	62:z36:-	9373	2919	2919	1.38697e+06
26	9442	2915	2915	CP011396	Thompson	9472	2918	2918	1.06455e+06	Thompson	9452	2917	2917	600.9	Thompson	9452	2917	2917	600.9	Thompson	9442	2915	2915	CP011396	Thompson	9472	2918	2918	1.06455e+06	Thompson	9452	2917	2917	600.9	Thompson	9468	2917	2917	600.8	Thompson	9472	2918	2918	1.06455e+06	Thompson	9472	2918	2918	1.06455e+06
27	9469	2914	2914	600.9	Thompson	9484	2915	2915	CP019196	Thompson	9504	2914	2914	CP019196	Thompson	9495	2917	2917	1.06455e+06	Thompson	9497	2912	2912	CP019196	Thompson	9472	2917	2917	600.8	Thompson	9495	2917	2917	1.06455e+06	Thompson	9485	2914	2914	CP011396	Thompson	9484	2915	2915	CP019196	Thompson	9489	2915	2915	CP011396
28	9521	2911	2911	CP019196	Thompson	9484	2914	2914	600.8	Thompson	9521	2911	2911	CP011396	Thompson	9507	2914	2914	CP019196	Thompson	9521	2911	2911	600.9	Thompson	9489	2914	2914	CP011396	Thompson	9512	2914	2914	CP011396	Thompson	9498	2911	2911	CP019196	Thompson	9501	2912	2912	CP011396	Thompson	9501	2912	2912	CP019196
29	9524	2911	2911	1.06455e+06	Thompson	9507	2913	2913	600.9	Thompson	9521	2910	2910	600.8	Thompson	9507	2913	2913	600.8	Thompson	9521	2910	2910	600.8	Thompson	9512	2913	2913	600.9	Thompson	9512	2913	2913	600.8	Thompson	9501	2911	2911	1.06455e+06	Thompson	9524	2911	2911	600.9	Thompson	9501	2911	2911	600.8
30	9524	2910	2910	600.8	Thompson	9524	2910	2910	CP011396	Thompson	9524	2910	2910	1.06455e+06	Thompson	9524	2910	2910	CP011396	Thompson	9524	2910	2910	1.06455e+06	Thompson	9524	2910	2910	CP019196	Thompson	9524	2910	2910	CP019196	Thompson	9524	2910	2910	600.9	Thompson	9524	2910	2910	600.8	Thompson	9524	2910	2910	600.9
31	9661	2906	2906	CP012833	Cerro	9661	2906	2906	CP012833	Cerro	9638	2907	2907	340188	Cerro	9638	2907	2907	340188	Cerro	9638	2907	2907	340188	Cerro	9661	2906	2906	CP012833	Cerro	9661	2906	2906	CP012833	Cerro	9661	2906	2906	CP012833	Cerro	9638	2907	2907	340188	Cerro	9661	2906	2906	CP012833
32	9673	2905	2905	340188	Cerro	9673	2905	2905	340188	Cerro	9673	2905	2905	CP012833	Cerro	9673	2905	2905	CP012833	Cerro	9673	2905	2905	CP012833	Cerro	9673	2905	2905	340188	Cerro	9673	2905	2905	340188	Cerro	9673	2905	2905	340188	Cerro	9673	2905	2905	CP012833	Cerro	9673	2905	2905	340188
33	9696	2901	2901	CP019412	Koessen	9696	2901	2901	CP019412	Koessen	9696	2901	2901	CP019412	Koessen	9696	2901	2901	CP019412	Koessen	9696	2901	2901	CP019412	Koessen	9696	2901	2901	CP019412	Koessen	9696	2901	2901	CP019412	Koessen	9696	2901	2901	CP019412	Koessen	9696	2901	2901	CP019412	Koessen	9696	2901	2901	CP019412
34	9884	2887	2887	476213	Paratyphi C	9884	2887	2887	476213	Paratyphi C	9884	2887	2887	476213	Paratyphi C	9884	2887	2887	476213	Paratyphi C	9884	2887	2887	476213	Paratyphi C	9884	2887	2887	476213	Paratyphi C	9884	2887	2887	476213	Paratyphi C	9884	2887	2887	476213	Paratyphi C	9884	2887	2887	476213	Paratyphi C	9884	2887	2887	476213
35	10061	2883	2883	1.27186e+06	Heidelberg	10050	2883	2883	611.123	Heidelberg	10277	2882	2882	611.124	Heidelberg	10048	2882	2882	1.16072e+06	Heidelberg	10058	2884	2884	611.122	Heidelberg	10101	2882	2882	454170	Heidelberg	10016	2884	2884	611.112	Heidelberg	10026	2883	2883	1.29904e+06	Heidelberg	9986	2881	2881	CP019176	Heidelberg	10048	2882	2882	1.16072e+06
36	10086	2882	2882	611.108	Heidelberg	10075	2883	2883	611.122	Heidelberg	10381	2881	2881	611.66	Heidelberg	10057	2881	2881	611.116	Heidelberg	10069	2883	2883	1.29904e+06	Heidelberg	10152	2881	2881	611.121	Heidelberg	10018	2883	2883	611.12	Heidelberg	10298	2882	2882	611.66	Heidelberg	10063	2880	2880	611.123	Heidelberg	10101	2882	2882	611.129
37	10098	2882	2882	611.129	Heidelberg	10076	2883	2883	611.112	Heidelberg	10406	2881	2881	611.122	Heidelberg	10069	2878	2878	CP019176	Heidelberg	10328	2881	2881	611.124	Heidelberg	10170	2881	2881	611.122	Heidelberg	10020	2881	2881	611.126	Heidelberg	10301	2881	2881	611.116	Heidelberg	10064	2878	2878	611.126	Heidelberg	10113	2879	2879	CP019176
38	10111	2879	2879	CP019176	Heidelberg	10077	2881	2881	611.125	Heidelberg	10407	2880	2880	611.64	Heidelberg	10338	2877	2877	611.66	Heidelberg	10351	2881	2881	611.129	Heidelberg	10171	2881	2881	611.128	Heidelberg	10057	2879	2879	1.16072e+06	Heidelberg	10301	2880	2880	611.12	Heidelberg	10089	2878	2878	611.122	Heidelberg	10361	2878	2878	611.66
39	10113	2877	2877	611.125	Heidelberg	10077	2881	2881	611.128	Heidelberg	10407	2879	2879	611.12	Heidelberg	10338	2877	2877	611.112	Heidelberg	10358	2880	2880	1.27186e+06	Heidelberg	10429	2879	2879	611.124	Heidelberg	10067	2878	2878	611.121	Heidelberg	10302	2880	2880	611.127	Heidelberg	10339	2877	2877	611.66	Heidelberg	10363	2877	2877	611.111
40	10126	2876	2876	611.123	Heidelberg	10167	2881	2881	1.12494e+06	Heidelberg	10418	2878	2878	1.29904e+06	Heidelberg	10339	2877	2877	611.105	Heidelberg	10434	2879	2879	611.66	Heidelberg	10465	2877	2877	1.16072e+06	Heidelberg	10068	2877	2877	611.111	Heidelberg	10336	2878	2878	1.16072e+06	Heidelberg	10358	2876	2876	1.27186e+06	Heidelberg	10376	2876	2876	611.123
41	10129	2875	2875	611.114	Heidelberg	10412	2880	2880	611.66	Heidelberg	10452	2876	2876	1.16072e+06	Heidelberg	10348	2876	2876	1.29904e+06	Heidelberg	10435	2879	2879	611.128	Heidelberg	10555	2877	2877	1.12494e+06	Heidelberg	10099	2877	2877	611.122	Heidelberg	10337	2876	2876	611.125	Heidelberg	10365	2875	2875	1.29904e+06	Heidelberg	10377	2874	2874	611.126
42	10129	2874	2874	611.64	Heidelberg	10412	2879	2879	611.119	Heidelberg	10452	2875	2875	611.121	Heidelberg	10438	2876	2876	1.12494e+06	Heidelberg	10446	2876	2876	CP019176	Heidelberg	10555	2876	2876	611.119	Heidelberg	10124	2876	2876	611.64	Heidelberg	10338	2876	2876	611.128	Heidelberg	10366	2875	2875	611.129	Heidelberg	10377	2873	2873	611.119
43	10207	2874	2874	611.65	Heidelberg	10422	2878	2878	1.29904e+06	Heidelberg	10464	2872	2872	CP019176	Heidelberg	10438	2875	2875	611.12	Heidelberg	10446	2876	2876	611.112	Heidelberg	10565	2875	2875	611.114	Heidelberg	10354	2875	2875	611.66	Heidelberg	10414	2876	2876	611.65	Heidelberg	10368	2874	2874	611.114	Heidelberg	10377	2873	2873	611.112
44	10207	2873	2873	611.12	Heidelberg	10423	2877	2877	611.111	Heidelberg	10465	2871	2871	611.111	Heidelberg	10439	2874	2874	611.114	Heidelberg	10523	2876	2876	1.12494e+06	Heidelberg	10640	2875	2875	611.65	Heidelberg	10354	2875	2875	611.128	Heidelberg	10432	2875	2875	1.27186e+06	Heidelberg	10457	2872	2872	454170	Heidelberg	10377	2872	2872	611.125
45	10207	2872	2872	611.119	Heidelberg	10423	2876	2876	611.116	Heidelberg	10551	2871	2871	1.12494e+06	Heidelberg	10439	2874	2874	611.127	Heidelberg	10524	2875	2875	611.111	Heidelberg	10648	2874	2874	1.29904e+06	Heidelberg	10354	2874	2874	611.119	Heidelberg	10432	2874	2874	611.126	Heidelberg	10491	2870	2870	1.16072e+06	Heidelberg	10468	2870	2870	611.124
46	10302	2870	2870	454170	Heidelberg	10430	2875	2875	611.108	Heidelberg	10551	2871	2871	611.128	Heidelberg	10461	2874	2874	611.122	Heidelberg	10524	2874	2874	611.119	Heidelberg	10648	2873	2873	611.64	Heidelberg	10365	2873	2873	611.123	Heidelberg	10524	2872	2872	611.124	Heidelberg	10491	2869	2869	611.125	Heidelberg	10469	2870	2870	611.127
47	10302	2870	2870	611.112	Heidelberg	10504	2875	2875	611.65	Heidelberg	10552	2869	2869	611.126	Heidelberg	10552	2872	2872	611.124	Heidelberg	10524	2874	2874	611.127	Heidelberg	10654	2872	2872	611.108	Heidelberg	10382	2872	2872	1.27186e+06	Heidelberg	10524	2871	2871	611.119	Heidelberg	10491	2868	2868	611.121	Heidelberg	10469	2870	2870	611.128
48	10524	2869	2869	611.66	Heidelberg	10504	2874	2874	611.121	Heidelberg	10552	2869	2869	611.105	Heidelberg	10552	2871	2871	611.119	Heidelberg	10524	2873	2873	611.121	Heidelberg	10665	2869	2869	CP019176	Heidelberg	10458	2872	2872	1.12494e+06	Heidelberg	10525	2870	2870	611.114	Heidelberg	10565	2868	2868	611.65	Heidelberg	10469	2869	2869	611.116
49	10524	2868	2868	611.121	Heidelberg	10505	2873	2873	611.114	Heidelberg	10558	2868	2868	1.27186e+06	Heidelberg	10552	2870	2870	611.121	Heidelberg	10524	2873	2873	611.105	Heidelberg	10721	2868	2868	611.66	Heidelberg	10464	2871	2871	1.29904e+06	Heidelberg	10536	2870	2870	611.129	Heidelberg	10565	2867	2867	611.12	Heidelberg	10469	2868	2868	611.121
50	10524	2867	2867	611.126	Heidelberg	10505	2873	2873	611.127	Heidelberg	10566	2867	2867	611.123	Heidelberg	10553	2868	2868	611.125	Heidelberg	10524	2872	2872	611.64	Heidelberg	10721	2868	2868	611.127	Heidelberg	10553	2869	2869	454170	Heidelberg	10536	2869	2869	611.121	Heidelberg	10565	2867	2867	611.128	Heidelberg	10548	2868	2868	1.12494e+06
51	10524	2867	2867	611.127	Heidelberg	10509	2873	2873	611.129	Heidelberg	10567	2867	2867	611.129	Heidelberg	10553	2867	2867	611.126	Heidelberg	10598	2872	2872	611.65	Heidelberg	10721	2868	2868	611.112	Heidelberg	10559	2868	2868	611.108	Heidelberg	10536	2869	2869	611.105	Heidelberg	10565	2866	2866	611.119	Heidelberg	10556	2867	2867	1.29904e+06
52	10524	2866	2866	611.111	Heidelberg	10512	2872	2872	1.27186e+06	Heidelberg	10573	2866	2866	611.108	Heidelberg	10561	2866	2866	611.123	Heidelberg	10598	2871	2871	611.12	Heidelberg	10721	2867	2867	611.111	Heidelberg	10633	2868	2868	611.65	Heidelberg	10548	2868	2868	611.123	Heidelberg	10571	2865	2865	611.108	Heidelberg	10557	2866	2866	611.114
53	10524	2866	2866	611.105	Heidelberg	10546	2870	2870	1.16072e+06	Heidelberg	10662	2864	2864	454170	Heidelberg	10565	2866	2866	611.129	Heidelberg	10606	2870	2870	611.123	Heidelberg	10721	2866	2866	611.116	Heidelberg	10633	2868	2868	611.127	Heidelberg	10556	2868	2868	611.122	Heidelberg	10662	2863	2863	611.124	Heidelberg	10557	2865	2865	611.64
54	10524	2865	2865	611.116	Heidelberg	10546	2869	2869	611.12	Heidelberg	10662	2863	2863	611.119	Heidelberg	10565	2865	2865	611.64	Heidelberg	10612	2869	2869	611.108	Heidelberg	10722	2864	2864	611.126	Heidelberg	10633	2867	2867	611.116	Heidelberg	10567	2865	2865	CP019176	Heidelberg	10662	2862	2862	611.111	Heidelberg	10557	2864	2864	611.12
55	10558	2863	2863	1.16072e+06	Heidelberg	10557	2866	2866	CP019176	Heidelberg	10663	2862	2862	611.114	Heidelberg	10565	2865	2865	611.128	Heidelberg	10613	2867	2867	611.125	Heidelberg	10728	2863	2863	1.27186e+06	Heidelberg	10633	2867	2867	611.105	Heidelberg	10567	2864	2864	611.64	Heidelberg	10737	2862	2862	1.12494e+06	Heidelberg	10631	2864	2864	611.65
56	10558	2863	2863	611.128	Heidelberg	10557	2865	2865	611.126	Heidelberg	10737	2862	2862	611.65	Heidelberg	10654	2863	2863	454170	Heidelberg	10613	2866	2866	611.116	Heidelberg	10728	2862	2862	611.12	Heidelberg	10634	2867	2867	611.129	Heidelberg	10567	2863	2863	611.111	Heidelberg	10737	2861	2861	611.116	Heidelberg	10631	2864	2864	611.105
57	10564	2863	2863	611.122	Heidelberg	10557	2864	2864	611.64	Heidelberg	10737	2861	2861	611.116	Heidelberg	10654	2862	2862	611.111	Heidelberg	10647	2864	2864	1.16072e+06	Heidelberg	10728	2862	2862	611.105	Heidelberg	10725	2865	2865	611.124	Heidelberg	10573	2862	2862	611.108	Heidelberg	10737	2861	2861	611.112	Heidelberg	10722	2862	2862	454170
58	10640	2863	2863	1.12494e+06	Heidelberg	10648	2862	2862	611.124	Heidelberg	10737	2861	2861	611.127	Heidelberg	10657	2861	2861	1.27186e+06	Heidelberg	10647	2863	2863	611.126	Heidelberg	10729	2862	2862	611.129	Heidelberg	10736	2862	2862	CP019176	Heidelberg	10573	2862	2862	611.112	Heidelberg	10737	2861	2861	611.127	Heidelberg	10725	2861	2861	1.27186e+06
59	10646	2862	2862	1.29904e+06	Heidelberg	10648	2862	2862	611.105	Heidelberg	10737	2860	2860	611.125	Heidelberg	10731	2861	2861	611.65	Heidelberg	10736	2861	2861	454170	Heidelberg	10729	2861	2861	611.125	Heidelberg	10737	2861	2861	611.114	Heidelberg	10648	2862	2862	1.12494e+06	Heidelberg	10737	2861	2861	611.105	Heidelberg	10731	2861	2861	611.122
60	10737	2860	2860	611.124	Heidelberg	10737	2860	2860	454170	Heidelberg	10737	2860	2860	611.112	Heidelberg	10737	2860	2860	611.108	Heidelberg	10737	2860	2860	611.114	Heidelberg	10737	2860	2860	611.123	Heidelberg	10737	2860	2860	611.125	Heidelberg	10737	2860	2860	454170	Heidelberg	10737	2860	2860	611.64	Heidelberg	10737	2860	2860	611.108
61	10831	2841	2841	54388.1	Paratyphi A	10827	2833	2833	54388.1	Paratyphi A	10867	2836	2836	54388.1	Paratyphi A	10850	2844	2844	54388.9	Paratyphi A	10872	2842	2842	54388.1	Paratyphi A	10850	2844	2844	54388.9	Paratyphi A	10846	2844	2844	CP019185	Paratyphi A	10830	2838	2838	54388.1	Paratyphi A	10857	2840	2840	54388.5	Paratyphi A	10832	2843	2843	54388.2
62	10846	2836	2836	54388.5	Paratyphi A	10840	2831	2831	54388.8	Paratyphi A	10895	2833	2833	54388.1	Paratyphi A	10891	2817	2817	54388.9	Paratyphi A	10914	2835	2835	54388.5	Paratyphi A	10883	2836	2836	54388.7	Paratyphi A	10894	2837	2837	54388.3	Paratyphi A	10901	2828	2828	54388.4	Paratyphi A	10875	2837	2837	54388.1	Paratyphi A	10852	2815	2815	54388.9
63	10907	2829	2829	54388.1	Paratyphi A	10891	2830	2830	54388.9	Paratyphi A	10903	2824	2824	54388.6	Paratyphi A	10906	2814	2814	54388.3	Paratyphi A	10929	2833	2833	54388.2	Paratyphi A	10895	2832	2832	54388.5	Paratyphi A	10903	2832	2832	54388.1	Paratyphi A	10913	2826	2826	54388.1	Paratyphi A	10935	2833	2833	54388.1	Paratyphi A	10857	2810	2810	54388.1
64	10949	2825	2825	54388.5	Paratyphi A	10903	2823	2823	54388.9	Paratyphi A	10917	2822	2822	54388.6	Paratyphi A	10913	2812	2812	295319	Paratyphi A	10936	2826	2826	54388.7	Paratyphi A	10903	2821	2821	54388.1	Paratyphi A	10908	2831	2831	54388.3	Paratyphi A	10918	2822	2822	54388.1	Paratyphi A	10957	2831	2831	54388.5	Paratyphi A	10860	2801	2801	54388.6
65	10954	2822	2822	CP019185	Paratyphi A	10909	2819	2819	54388.7	Paratyphi A	10928	2816	2816	54388.1	Paratyphi A	10921	2810	2810	54389	Paratyphi A	10979	2822	2822	54388.5	Paratyphi A	10907	2821	2821	54388.1	Paratyphi A	10911	2831	2831	54388.9	Paratyphi A	10918	2821	2821	295319	Paratyphi A	10969	2830	2830	54388.4	Paratyphi A	10918	2797	2797	54388.1
66	10958	2822	2822	54388.9	Paratyphi A	10915	2818	2818	54388.2	Paratyphi A	10937	2810	2810	54388.1	Paratyphi A	10924	2805	2805	54388.1	Paratyphi A	10983	2821	2821	54388.3	Paratyphi A	10915	2818	2818	54388.1	Paratyphi A	10929	2822	2822	54388.4	Paratyphi A	10924	2819	2819	54388.8	Paratyphi A	10972	2828	2828	54388.8	Paratyphi A	10921	2796	2796	54388.1
67	10961	2822	2822	54388.1	Paratyphi A	10950	2812	2812	54388.5	Paratyphi A	10939	2808	2808	54388.8	Paratyphi A	10927	2796	2796	54388.6	Paratyphi A	11001	2820	2820	54388.5	Paratyphi A	10922	2818	2818	54388.4	Paratyphi A	10945	2803	2803	54388.9	Paratyphi A	10936	2808	2808	54388.1	Paratyphi A	10976	2827	2827	54388.9	Paratyphi A	10926	2794	2794	54388.1
68	10964	2820	2820	54388.1	Paratyphi A	10955	2805	2805	54388.3	Paratyphi A	10941	2807	2807	54388.7	Paratyphi A	10929	2794	2794	54388.8	Paratyphi A	11012	2819	2819	54388.4	Paratyphi A	10924	2817	2817	54388.1	Paratyphi A	10949	2795	2795	54388.4	Paratyphi A	10938	2807	2807	54388.9	Paratyphi A	10980	2827	2827	54388.9	Paratyphi A	10938	2791	2791	54388.3
69	10975	2817	2817	54388.3	Paratyphi A	10963	2803	2803	54388.4	Paratyphi A	10947	2803	2803	54388.5	Paratyphi A	10941	2793	2793	54388.6	Paratyphi A	11015	2819	2819	54388.4	Paratyphi A	10927	2817	2817	54388.4	Paratyphi A	10955	2793	2793	54388.2	Paratyphi A	10946	2805	2805	54388.1	Paratyphi A	10984	2825	2825	54388.1	Paratyphi A	10980	2787	2787	54388.5
70	10982	2799	2799	54388.9	Paratyphi A	10975	2797	2797	54388.1	Paratyphi A	10950	2802	2802	54388.3	Paratyphi A	10951	2792	2792	54388.4	Paratyphi A	11023	2817	2817	54388.1	Paratyphi A	10931	2816	2816	54388.3	Paratyphi A	10957	2793	2793	54388.1	Paratyphi A	10978	2800	2800	54388.5	Paratyphi A	10987	2825	2825	54388.4	Paratyphi A	10984	2783	2783	54388.5
71	10989	2784	2784	54388.9	Paratyphi A	10980	2795	2795	54388.1	Paratyphi A	10954	2802	2802	54388.4	Paratyphi A	10961	2792	2792	54388.1	Paratyphi A	11025	2816	2816	54388.1	Paratyphi A	10941	2813	2813	CP019185	Paratyphi A	10966	2787	2787	54388.1	Paratyphi A	10981	2794	2794	54388.7	Paratyphi A	10991	2824	2824	54388.2	Paratyphi A	10998	2781	2781	54388.4
72	10993	2782	2782	54388.1	Paratyphi A	10987	2777	2777	54388.9	Paratyphi A	10958	2802	2802	54388.4	Paratyphi A	10965	2790	2790	54388.1	Paratyphi A	11030	2806	2806	54388.1	Paratyphi A	10946	2806	2806	54388.1	Paratyphi A	10967	2787	2787	54388.1	Paratyphi A	10983	2794	2794	54388.1	Paratyphi A	10999	2819	2819	54388.1	Paratyphi A	11008	2781	2781	54388.1
73	10996	2781	2781	54388.1	Paratyphi A	10994	2776	2776	54388.1	Paratyphi A	10964	2802	2802	54388.9	Paratyphi A	10966	2790	2790	54388.1	Paratyphi A	11036	2804	2804	54388.1	Paratyphi A	10949	2806	2806	54388.4	Paratyphi A	10998	2782	2782	54388.5	Paratyphi A	10984	2793	2793	54388.2	Paratyphi A	11003	2809	2809	54388.3	Paratyphi A	11010	2781	2781	54388.4
74	10997	2780	2780	54388.9	Paratyphi A	10997	2776	2776	54388.9	Paratyphi A	10972	2783	2783	54388.9	Paratyphi A	10974	2786	2786	54388.1	Paratyphi A	11038	2804	2804	54388.4	Paratyphi A	10951	2804	2804	54388.1	Paratyphi A	11004	2778	2778	54388.1	Paratyphi A	10994	2790	2790	CP019185	Paratyphi A	11011	2799	2799	54388.4	Paratyphi A	11016	2779	2779	295319
75	11028	2776	2776	54388.5	Paratyphi A	10999	2775	2775	54388.3	Paratyphi A	10979	2781	2781	54388.3	Paratyphi A	10986	2784	2784	54388.4	Paratyphi A	11039	2803	2803	54388.8	Paratyphi A	10964	2802	2802	54388.6	Paratyphi A	11008	2776	2776	54388.1	Paratyphi A	10997	2790	2790	54388.9	Paratyphi A	11023	2797	2797	54388.4	Paratyphi A	11024	2778	2778	54388.4
76	11043	2775	2775	54388.5	Paratyphi A	11000	2775	2775	554291	Paratyphi A	10981	2778	2778	CP019185	Paratyphi A	10989	2784	2784	54388.9	Paratyphi A	11042	2803	2803	54388.9	Paratyphi A	10969	2798	2798	54388.1	Paratyphi A	11012	2774	2774	54388.1	Paratyphi A	11012	2789	2789	54388.5	Paratyphi A	11030	2795	2795	54388.3	Paratyphi A	11028	2777	2777	54388.1
77	11046	2775	2775	54388.4	Paratyphi A	11004	2773	2773	54389	Paratyphi A	10982	2778	2778	54388.1	Paratyphi A	10989	2784	2784	554291	Paratyphi A	11049	2798	2798	54388.1	Paratyphi A	10975	2795	2795	54388.9	Paratyphi A	11016	2771	2771	54388.7	Paratyphi A	11051	2786	2786	54388.5	Paratyphi A	11030	2795	2795	54388.1	Paratyphi A	11035	2774	2774	54388.1
78	11049	2775	2775	54388.4	Paratyphi A	11013	2773	2773	54388.1	Paratyphi A	10987	2775	2775	54388.1	Paratyphi A	10991	2783	2783	54388.3	Paratyphi A	11050	2797	2797	54388.6	Paratyphi A	10981	2794	2794	54388.1	Paratyphi A	11018	2770	2770	54388.1	Paratyphi A	11051	2786	2786	554291	Paratyphi A	11034	2793	2793	54389	Paratyphi A	11036	2773	2773	54388.9
79	11056	2774	2774	54388.1	Paratyphi A	11016	2772	2772	54388.1	Paratyphi A	10991	2773	2773	54388.1	Paratyphi A	10994	2780	2780	54388.7	Paratyphi A	11052	2794	2794	54388.1	Paratyphi A	10985	2791	2791	54388.1	Paratyphi A	11019	2769	2769	54388.9	Paratyphi A	11052	2785	2785	54388.1	Paratyphi A	11044	2793	2793	54388.1	Paratyphi A	11036	2773	2773	554291
80	11059	2773	2773	54388.3	Paratyphi A	11025	2771	2771	54388.6	Paratyphi A	10993	2772	2772	54388.7	Paratyphi A	10997	2779	2779	54388.1	Paratyphi A	11058	2793	2793	54388.1	Paratyphi A	10988	2791	2791	54388.3	Paratyphi A	11025	2768	2768	54388.1	Paratyphi A	11059	2783	2783	54388.4	Paratyphi A	11045	2792	2792	54388.9	Paratyphi A	11037	2773	2773	54388.4
81	11061	2773	2773	554291	Paratyphi A	11030	2769	2769	54388.3	Paratyphi A	10995	2772	2772	54388.4	Paratyphi A	10999	2779	2779	54388.4	Paratyphi A	11068	2790	2790	CP019185	Paratyphi A	10989	2790	2790	54388.9	Paratyphi A	11034	2767	2767	54388.6	Paratyphi A	11063	2780	2780	54388.7	Paratyphi A	11049	2791	2791	54388.1	Paratyphi A	11038	2772	2772	54388.7
82	11067	2771	2771	54388.4	Paratyphi A	11031	2768	2768	54388.9	Paratyphi A	10997	2771	2771	54388.3	Paratyphi A	11001	2779	2779	54388.4	Paratyphi A	11071	2790	2790	54388.9	Paratyphi A	11020	2786	2786	54388.5	Paratyphi A	11036	2766	2766	54388.3	Paratyphi A	11066	2778	2778	54388.5	Paratyphi A	11053	2789	2789	54388.5	Paratyphi A	11053	2771	2771	54388.5
83	11072	2767	2767	54388.1	Paratyphi A	11037	2765	2765	54388.1	Paratyphi A	11012	2770	2770	54388.5	Paratyphi A	11001	2776	2776	54388.1	Paratyphi A	11079	2765	2765	54388.9	Paratyphi A	11035	2785	2785	54388.5	Paratyphi A	11038	2765	2765	54388.6	Paratyphi A	11072	2776	2776	54388.3	Paratyphi A	11060	2771	2771	54388.9	Paratyphi A	11055	2771	2771	54388.4
84	11081	2766	2766	54388.4	Paratyphi A	11040	2763	2763	54388.5	Paratyphi A	11014	2770	2770	54388.1	Paratyphi A	11003	2774	2774	CP019185	Paratyphi A	11080	2765	2765	54388.1	Paratyphi A	11043	2779	2779	54388.1	Paratyphi A	11040	2764	2764	54388.1	Paratyphi A	11080	2775	2775	54388.6	Paratyphi A	11064	2765	2765	54388.7	Paratyphi A	11056	2770	2770	54388.1
85	11082	2763	2763	54388.1	Paratyphi A	11042	2763	2763	54388.4	Paratyphi A	11015	2769	2769	54388.9	Paratyphi A	11009	2773	2773	54388.1	Paratyphi A	11092	2763	2763	54388.4	Paratyphi A	11044	2778	2778	54388.8	Paratyphi A	11041	2762	2762	54388.8	Paratyphi A	11087	2771	2771	54388.1	Paratyphi A	11071	2764	2764	54388.1	Paratyphi A	11059	2768	2768	54389
86	11095	2761	2761	54388.4	Paratyphi A	11050	2762	2762	54388.4	Paratyphi A	11021	2767	2767	54388.4	Paratyphi A	11012	2771	2771	54388.5	Paratyphi A	11093	2762	2762	54388.1	Paratyphi A	11052	2777	2777	54388.4	Paratyphi A	11043	2762	2762	54388.9	Paratyphi A	11089	2770	2770	54388.1	Paratyphi A	11073	2764	2764	54388.4	Paratyphi A	11066	2766	2766	54388.4
87	11098	2761	2761	54388.9	Paratyphi A	11052	2760	2760	CP019185	Paratyphi A	11022	2767	2767	554291	Paratyphi A	11013	2770	2770	54388.7	Paratyphi A	11099	2758	2758	54388.1	Paratyphi A	11052	2776	2776	295319	Paratyphi A	11047	2761	2761	295319	Paratyphi A	11091	2769	2769	54388.6	Paratyphi A	11075	2761	2761	54388.1	Paratyphi A	11066	2763	2763	54388.1
88	11100	2760	2760	54389	Paratyphi A	11067	2759	2759	54388.5	Paratyphi A	11062	2764	2764	54388.5	Paratyphi A	11021	2764	2764	54388.1	Paratyphi A	11099	2758	2758	54388.1	Paratyphi A	11058	2774	2774	54388.4	Paratyphi A	11086	2758	2758	54388.5	Paratyphi A	11092	2769	2769	54388.1	Paratyphi A	11105	2757	2757	54388.5	Paratyphi A	11096	2759	2759	54388.5
89	11105	2757	2757	54388.1	Paratyphi A	11067	2758	2758	54388.6	Paratyphi A	11092	2760	2760	54388.5	Paratyphi A	11051	2760	2760	54388.5	Paratyphi A	11101	2757	2757	54389	Paratyphi A	11064	2772	2772	54388.3	Paratyphi A	11088	2758	2758	54388.4	Paratyphi A	11097	2766	2766	54388.9	Paratyphi A	11105	2756	2756	54388.3	Paratyphi A	11097	2758	2758	54388.8
90	11105	2756	2756	295319	Paratyphi A	11067	2758	2758	54388.1	Paratyphi A	11095	2758	2758	54388.1	Paratyphi A	11057	2758	2758	54388.1	Paratyphi A	11103	2754	2754	54388.3	Paratyphi A	11065	2772	2772	54388.1	Paratyphi A	11091	2756	2756	54388.5	Paratyphi A	11105	2765	2765	54388.4	Paratyphi A	11107	2754	2754	54388.1	Paratyphi A	11100	2758	2758	54388.9
91	11108	2754	2754	54388.1	Paratyphi A	11069	2758	2758	54388.4	Paratyphi A	11097	2757	2757	54388.2	Paratyphi A	11058	2757	2757	54388.3	Paratyphi A	11103	2753	2753	295319	Paratyphi A	11067	2771	2771	54388.1	Paratyphi A	11093	2755	2755	54389	Paratyphi A	11107	2764	2764	54388.3	Paratyphi A	11109	2754	2754	54388.4	Paratyphi A	11103	2756	2756	54388.1
92	11114	2749	2749	54388.1	Paratyphi A	11071	2758	2758	54388.4	Paratyphi A	11100	2754	2754	54388.1	Paratyphi A	11061	2755	2755	54388.1	Paratyphi A	11106	2751	2751	54388.5	Paratyphi A	11067	2771	2771	554291	Paratyphi A	11098	2753	2753	54388.9	Paratyphi A	11113	2763	2763	54388.1	Paratyphi A	11111	2753	2753	54388.7	Paratyphi A	11110	2755	2755	54388.1
93	11114	2748	2748	54388.6	Paratyphi A	11077	2757	2757	54388.1	Paratyphi A	11104	2752	2752	54388.9	Paratyphi A	11062	2754	2754	54388.9	Paratyphi A	11107	2751	2751	54388.4	Paratyphi A	11107	2768	2768	54388.5	Paratyphi A	11100	2753	2753	54388.4	Paratyphi A	11114	2763	2763	54388.4	Paratyphi A	11111	2752	2752	295319	Paratyphi A	11112	2754	2754	54388.7
94	11114	2747	2747	54388.7	Paratyphi A	11116	2754	2754	54388.5	Paratyphi A	11104	2751	2751	295319	Paratyphi A	11066	2752	2752	54388.1	Paratyphi A	11115	2750	2750	54388.6	Paratyphi A	11107	2767	2767	54388.6	Paratyphi A	11100	2750	2750	54388.1	Paratyphi A	11116	2763	2763	54388.1	Paratyphi A	11112	2751	2751	54388.6	Paratyphi A	11112	2754	2754	54388.1
95	11116	2746	2746	54388.7	Paratyphi A	11127	2752	2752	54388.4	Paratyphi A	11106	2750	2750	54389	Paratyphi A	11105	2749	2749	54388.5	Paratyphi A	11120	2748	2748	54388.3	Paratyphi A	11110	2766	2766	54388.2	Paratyphi A	11106	2748	2748	54388.4	Paratyphi A	11118	2762	2762	54389	Paratyphi A	11117	2749	2749	54388.1	Paratyphi A	11112	2753	2753	54388.3
96	11117	2745	2745	54388.8	Paratyphi A	11128	2751	2751	295319	Paratyphi A	11108	2749	2749	54388.1	Paratyphi A	11111	2747	2747	54388.4	Paratyphi A	11122	2748	2748	54388.1	Paratyphi A	11112	2765	2765	54389	Paratyphi A	11121	2747	2747	54388.5	Paratyphi A	11123	2760	2760	54388.1	Paratyphi A	11119	2747	2747	CP019185	Paratyphi A	11114	2753	2753	54388.9
97	11119	2745	2745	54388.4	Paratyphi A	11129	2750	2750	54388.1	Paratyphi A	11109	2749	2749	54388.1	Paratyphi A	11113	2747	2747	54388.4	Paratyphi A	11124	2747	2747	54388.7	Paratyphi A	11123	2763	2763	54388.4	Paratyphi A	11123	2746	2746	54388.1	Paratyphi A	11125	2760	2760	54388.9	Paratyphi A	11127	2746	2746	54388.6	Paratyphi A	11120	2748	2748	54388.1
98	11120	2744	2744	54388.2	Paratyphi A	11129	2747	2747	54388.1	Paratyphi A	11116	2748	2748	54388.4	Paratyphi A	11114	2746	2746	54388.2	Paratyphi A	11128	2745	2745	54388.9	Paratyphi A	11125	2761	2761	54388.1	Paratyphi A	11123	2745	2745	54388.7	Paratyphi A	11126	2760	2760	54388.3	Paratyphi A	11127	2746	2746	554291	Paratyphi A	11122	2746	2746	CP019185
99	11126	2743	2743	54388.1	Paratyphi A	11134	2743	2743	54388.1	Paratyphi A	11127	2746	2746	54388.4	Paratyphi A	11116	2745	2745	54388.1	Paratyphi A	11128	2745	2745	554291	Paratyphi A	11127	2760	2760	54388.7	Paratyphi A	11123	2745	2745	554291	Paratyphi A	11128	2760	2760	54388.4	Paratyphi A	11131	2744	2744	54388.9	Paratyphi A	11126	2743	2743	54388.9
100	11134	2742	2742	54388.6	Paratyphi A	11134	2742	2742	54388.7	Paratyphi A	11132	2742	2742	54388.1	Paratyphi A	11131	2744	2744	54388.5	Paratyphi A	11129	2744	2744	54388.9	Paratyphi A	11132	2742	2742	54388.9	Paratyphi A	11128	2743	2743	54388.1	Paratyphi A	11130	2760	2760	54388.4	Paratyphi A	11132	2744	2744	54388.1	Paratyphi A	11134	2742	2742	54388.6
101	11135	2742	2742	54388.3	Paratyphi A	11135	2742	2742	54388.1	Paratyphi A	11135	2742	2742	54388.9	Paratyphi A	11135	2742	2742	54388.9	Paratyphi A	11135	2742	2742	54388.4	Paratyphi A	11135	2742	2742	54388.9	Paratyphi A	11135	2742	2742	54388.4	Paratyphi A	11135	2742	2742	54388.9	Paratyphi A	11135	2742	2742	54388.1	Paratyphi A	11135	2742	2742	54388.3
102	11767	2711	2711	59204.1	60:r:z	11851	2711	2711	59204.1	60:r:z	11851	2711	2711	59204.1	60:r:z	11851	2711	2711	59204.1	60:r:z	11767	2711	2711	59204.1	60:r:z	11851	2711	2711	59204.1	60:r:z	11767	2711	2711	59204.1	60:r:z	11851	2711	2711	59204.1	60:r:z	11852	2710	2710	59204.1	60:r:z	11852	2710	2710	59204.1
103	11855	2710	2710	59204.1	60:r:z	11855	2711	2711	59204.1	60:r:z	11853	2710	2710	59204.1	60:r:z	11855	2711	2711	59204.1	60:r:z	11855	2710	2710	59204.1	60:r:z	11853	2710	2710	59204.1	60:r:z	11855	2710	2710	59204.1	60:r:z	11853	2710	2710	59204.1	60:r:z	11855	2710	2710	59204.1	60:r:z	11855	2710	2710	59204.1
104	11856	2710	2710	59204.1	60:r:z	11856	2710	2710	59204.1	60:r:z	11856	2710	2710	59204.1	60:r:z	11856	2710	2710	59204.1	60:r:z	11856	2710	2710	59204.1	60:r:z	11856	2710	2710	59204.1	60:r:z	11856	2710	2710	59204.1	60:r:z	11856	2710	2710	59204.1	60:r:z	11856	2710	2710	59204.1	60:r:z	11856	2710	2710	59204.1
105	11930	2708	2708	CP007534	Abony	11930	2708	2708	CP007534	Abony	11930	2708	2708	CP007534	Abony	11930	2708	2708	CP007534	Abony	11930	2708	2708	CP007534	Abony	11930	2708	2708	CP007534	Abony	11930	2708	2708	CP007534	Abony	11930	2708	2708	CP007534	Abony	11930	2708	2708	CP007534	Abony	11930	2708	2708	CP007534
106	12079	2706	2706	CP019409	Djakarta	12079	2706	2706	CP019409	Djakarta	12079	2706	2706	CP019409	Djakarta	12079	2706	2706	CP019409	Djakarta	12079	2706	2706	CP019409	Djakarta	12079	2706	2706	CP019409	Djakarta	12079	2706	2706	CP019409	Djakarta	12079	2706	2706	CP019409	Djakarta	12079	2706	2706	CP019409	Djakarta	12079	2706	2706	CP019409
107	12311	2705	2705	CP019181	Inverness	12311	2705	2705	CP019181	Inverness	12311	2705	2705	CP019181	Inverness	12311	2705	2705	CP019181	Inverness	12311	2705	2705	CP019181	Inverness	12311	2705	2705	CP019181	Inverness	12311	2705	2705	CP019181	Inverness	12311	2705	2705	CP019181	Inverness	12311	2705	2705	CP019181	Inverness	12311	2705	2705	CP019181
108	12621	2705	2705	CP019183	Mbandaka	12621	2705	2705	CP019183	Mbandaka	12621	2705	2705	CP019183	Mbandaka	12621	2705	2705	CP019183	Mbandaka	12621	2705	2705	CP019183	Mbandaka	12621	2705	2705	CP019183	Mbandaka	12621	2705	2705	CP019183	Mbandaka	12621	2705	2705	CP019183	Mbandaka	12621	2705	2705	CP019183	Mbandaka	12621	2705	2705	CP019183
109	12744	2701	2701	CP019415	Moscow	12744	2701	2701	CP019415	Moscow	12744	2701	2701	CP019415	Moscow	12744	2701	2701	CP019415	Moscow	12744	2701	2701	CP019415	Moscow	12744	2701	2701	CP019415	Moscow	12744	2701	2701	CP019415	Moscow	12744	2701	2701	CP019415	Moscow	12744	2701	2701	CP019415	Moscow	12744	2701	2701	CP019415
110	12787	2699	2699	CP019416	Nitra	12787	2699	2699	CP019416	Nitra	12787	2699	2699	CP019416	Nitra	12787	2699	2699	CP019416	Nitra	12787	2699	2699	CP019416	Nitra	12787	2699	2699	CP019416	Nitra	12787	2699	2699	CP019416	Nitra	12787	2699	2699	CP019416	Nitra	12787	2699	2699	CP019416	Nitra	12787	2699	2699	CP019416
111	12854	2681	2681	1.22552e+06	Pullorum	12964	2647	2647	1.29892e+06	Pullorum	12863	2686	2686	CP012347	Pullorum	12854	2681	2681	1.22552e+06	Pullorum	12876	2674	2674	1.08109e+06	Pullorum	12876	2674	2674	1.08109e+06	Pullorum	12863	2686	2686	CP012347	Pullorum	12964	2647	2647	1.29892e+06	Pullorum	12876	2674	2674	1.08109e+06	Pullorum	12876	2674	2674	1.08109e+06
112	12984	2639	2639	1.29892e+06	Pullorum	12981	2645	2645	605.11	Pullorum	12900	2672	2672	1.08109e+06	Pullorum	12984	2639	2639	1.29892e+06	Pullorum	13007	2631	2631	1.29892e+06	Pullorum	12900	2672	2672	CP012347	Pullorum	12900	2672	2672	1.08109e+06	Pullorum	12984	2639	2639	1.22552e+06	Pullorum	13007	2631	2631	1.29892e+06	Pullorum	12907	2660	2660	605.11
113	13001	2637	2637	605.11	Pullorum	13024	2629	2629	1.08109e+06	Pullorum	12904	2672	2672	1.22552e+06	Pullorum	13001	2637	2637	605.11	Pullorum	13023	2631	2631	CP012347	Pullorum	12904	2672	2672	1.22552e+06	Pullorum	12904	2672	2672	1.22552e+06	Pullorum	13011	2631	2631	1.08109e+06	Pullorum	13024	2629	2629	605.11	Pullorum	12911	2660	2660	1.22552e+06
114	13028	2629	2629	1.08109e+06	Pullorum	13028	2629	2629	1.22552e+06	Pullorum	12930	2660	2660	605.11	Pullorum	13028	2629	2629	1.08109e+06	Pullorum	13027	2631	2631	1.22552e+06	Pullorum	12930	2660	2660	605.11	Pullorum	12930	2660	2660	605.11	Pullorum	13027	2631	2631	CP012347	Pullorum	13028	2629	2629	1.22552e+06	Pullorum	13028	2629	2629	1.29892e+06
115	13044	2629	2629	CP012347	Pullorum	13044	2629	2629	CP012347	Pullorum	13044	2629	2629	1.29892e+06	Pullorum	13044	2629	2629	CP012347	Pullorum	13044	2629	2629	605.11	Pullorum	13044	2629	2629	1.29892e+06	Pullorum	13044	2629	2629	1.29892e+06	Pullorum	13044	2629	2629	605.11	Pullorum	13044	2629	2629	CP012347	Pullorum	13044	2629	2629	CP012347
116	13108	2629	2629	CP019116	Antsalova	13108	2629	2629	CP019116	Antsalova	13108	2629	2629	CP019116	Antsalova	13108	2629	2629	CP019116	Antsalova	13108	2629	2629	CP019116	Antsalova	13108	2629	2629	CP019116	Antsalova	13108	2629	2629	CP019116	Antsalova	13108	2629	2629	CP019116	Antsalova	13108	2629	2629	CP019116	Antsalova	13108	2629	2629	CP019116
117	13254	2626	2626	1.017e+06	Paratyphi B	13254	2626	2626	1.017e+06	Paratyphi B	13254	2626	2626	1.017e+06	Paratyphi B	13254	2626	2626	1.017e+06	Paratyphi B	13254	2626	2626	1.017e+06	Paratyphi B	13254	2626	2626	1.017e+06	Paratyphi B	13254	2626	2626	1.017e+06	Paratyphi B	13254	2626	2626	1.017e+06	Paratyphi B	13254	2626	2626	1.017e+06	Paratyphi B	13254	2626	2626	1.017e+06
118	13346	2626	2626	CP019408	Crossness	13346	2626	2626	CP019408	Crossness	13346	2626	2626	CP019408	Crossness	13346	2626	2626	CP019408	Crossness	13346	2626	2626	CP019408	Crossness	13346	2626	2626	CP019408	Crossness	13346	2626	2626	CP019408	Crossness	13346	2626	2626	CP019408	Crossness	13346	2626	2626	CP019408	Crossness	13346	2626	2626	CP019408
119	13466	2622	2622	CP014994	Tennessee	13460	2625	2625	CP007505	Tennessee	13460	2625	2625	CP007505	Tennessee	13460	2625	2625	CP007505	Tennessee	13460	2625	2625	CP007505	Tennessee	13460	2625	2625	CP007505	Tennessee	13460	2625	2625	CP007505	Tennessee	13460	2625	2625	CP007505	Tennessee	13466	2622	2622	CP014994	Tennessee	13466	2622	2622	CP014994
120	13467	2622	2622	CP007505	Tennessee	13467	2622	2622	CP014994	Tennessee	13467	2622	2622	CP014994	Tennessee	13467	2622	2622	CP014994	Tennessee	13467	2622	2622	CP014994	Tennessee	13467	2622	2622	CP014994	Tennessee	13467	2622	2622	CP014994	Tennessee	13467	2622	2622	CP014994	Tennessee	13467	2622	2622	CP007505	Tennessee	13467	2622	2622	CP007505
121	13481	2621	2621	CP019206	Saintpaul	13572	2620	2620	CP017727	Saintpaul	13572	2620	2620	CP017727	Saintpaul	13481	2622	2622	CP019204	Saintpaul	13481	2621	2621	CP019206	Saintpaul	13481	2622	2622	CP019204	Saintpaul	13481	2622	2622	CP019204	Saintpaul	13481	2622	2622	CP019204	Saintpaul	13481	2622	2622	CP019204	Saintpaul	13481	2621	2621	CP019172
122	13586	2619	2619	CP017727	Saintpaul	13586	2620	2620	CP019204	Saintpaul	13586	2619	2619	CP019206	Saintpaul	13481	2621	2621	CP019172	Saintpaul	13586	2619	2619	CP017727	Saintpaul	13481	2621	2621	CP019172	Saintpaul	13586	2620	2620	CP017727	Saintpaul	13481	2621	2621	CP019206	Saintpaul	13481	2621	2621	CP019172	Saintpaul	13481	2620	2620	CP019206
123	13586	2618	2618	CP019172	Saintpaul	13586	2619	2619	CP019172	Saintpaul	13586	2619	2619	CP019204	Saintpaul	13586	2619	2619	CP017727	Saintpaul	13586	2618	2618	CP019172	Saintpaul	13586	2619	2619	CP017727	Saintpaul	13586	2619	2619	CP019206	Saintpaul	13481	2620	2620	CP019172	Saintpaul	13586	2619	2619	CP017727	Saintpaul	13586	2618	2618	CP017727
124	13586	2618	2618	CP019204	Saintpaul	13586	2618	2618	CP019206	Saintpaul	13586	2618	2618	CP019172	Saintpaul	13586	2618	2618	CP019206	Saintpaul	13586	2618	2618	CP019204	Saintpaul	13586	2618	2618	CP019206	Saintpaul	13586	2618	2618	CP019172	Saintpaul	13586	2618	2618	CP017727	Saintpaul	13586	2618	2618	CP019206	Saintpaul	13586	2618	2618	CP019204
125	13677	2617	2617	CP007530	Montevideo	13647	2618	2618	1.4546e+06	Montevideo	13677	2617	2617	CP007530	Montevideo	13618	2600	2600	1.45461e+06	Montevideo	13677	2616	2616	59201.1	Montevideo	13677	2617	2617	CP007530	Montevideo	13677	2616	2616	59201.1	Montevideo	13647	2618	2618	1.4546e+06	Montevideo	13618	2600	2600	1.45461e+06	Montevideo	13618	2600	2600	1.45461e+06
126	13712	2617	2617	1.4546e+06	Montevideo	13647	2600	2600	1.45461e+06	Montevideo	13677	2616	2616	59201.1	Montevideo	13647	2600	2600	1.4546e+06	Montevideo	13677	2616	2616	CP007530	Montevideo	13712	2617	2617	1.4546e+06	Montevideo	13712	2616	2616	1.4546e+06	Montevideo	13647	2600	2600	1.45461e+06	Montevideo	13684	2599	2599	CP007530	Montevideo	13684	2598	2598	59201.1
127	13712	2599	2599	1.45461e+06	Montevideo	13712	2598	2598	59201.1	Montevideo	13712	2616	2616	1.4546e+06	Montevideo	13712	2598	2598	59201.1	Montevideo	13684	2598	2598	1.45461e+06	Montevideo	13712	2616	2616	59201.1	Montevideo	13712	2598	2598	1.45461e+06	Montevideo	13712	2599	2599	CP007530	Montevideo	13684	2598	2598	59201.1	Montevideo	13712	2598	2598	1.4546e+06
128	13712	2598	2598	59201.1	Montevideo	13712	2598	2598	CP007530	Montevideo	13712	2598	2598	1.45461e+06	Montevideo	13712	2598	2598	CP007530	Montevideo	13712	2598	2598	1.4546e+06	Montevideo	13712	2598	2598	1.45461e+06	Montevideo	13712	2598	2598	CP007530	Montevideo	13712	2598	2598	59201.1	Montevideo	13712	2598	2598	1.4546e+06	Montevideo	13712	2598	2598	CP007530
129	13760	2597	2597	CP019414	Manchester	13760	2597	2597	CP019414	Manchester	13760	2597	2597	CP019414	Manchester	13760	2597	2597	CP019414	Manchester	13760	2597	2597	CP019414	Manchester	13760	2597	2597	CP019414	Manchester	13760	2597	2597	CP019414	Manchester	13760	2597	2597	CP019414	Manchester	13760	2597	2597	CP019414	Manchester	13760	2597	2597	CP019414
130	13863	2594	2594	CP019413	Krefeld	13863	2594	2594	CP019413	Krefeld	13863	2594	2594	CP019413	Krefeld	13863	2594	2594	CP019413	Krefeld	13863	2594	2594	CP019413	Krefeld	13863	2594	2594	CP019413	Krefeld	13863	2594	2594	CP019413	Krefeld	13863	2594	2594	CP019413	Krefeld	13863	2594	2594	CP019413	Krefeld	13863	2594	2594	CP019413
131	14066	2590	2590	439844	Schwarzengrund	14066	2590	2590	439844	Schwarzengrund	14066	2590	2590	439844	Schwarzengrund	14066	2590	2590	439844	Schwarzengrund	14066	2590	2590	439844	Schwarzengrund	14066	2590	2590	439844	Schwarzengrund	14066	2590	2590	439844	Schwarzengrund	14066	2590	2590	439844	Schwarzengrund	14066	2590	2590	439844	Schwarzengrund	14066	2590	2590	439844
132	14106	2587	2587	866913	4,[5],12:i:-	14106	2587	2587	866913	4,[5],12:i:-	14106	2587	2587	866913	4,[5],12:i:-	14106	2587	2587	866913	4,[5],12:i:-	14106	2587	2587	866913	4,[5],12:i:-	14106	2587	2587	866913	4,[5],12:i:-	14106	2587	2587	866913	4,[5],12:i:-	14106	2587	2587	866913	4,[5],12:i:-	14106	2587	2587	866913	4,[5],12:i:-	14106	2587	2587	866913
133	14166	2583	2583	98360.5	Dublin	14172	2579	2579	CP019179	Dublin	14178	2579	2579	439852	Dublin	14178	2579	2579	439852	Dublin	14172	2579	2579	CP019179	Dublin	14178	2579	2579	439852	Dublin	14178	2579	2579	439852	Dublin	14172	2579	2579	CP019179	Dublin	14178	2579	2579	439852	Dublin	14166	2583	2583	98360.5
134	14179	2579	2579	CP019179	Dublin	14179	2579	2579	98360.5	Dublin	14190	2578	2578	98360.5	Dublin	14196	2574	2574	CP019179	Dublin	14196	2574	2574	439852	Dublin	14196	2574	2574	CP019179	Dublin	14190	2578	2578	98360.5	Dublin	14179	2579	2579	98360.5	Dublin	14190	2578	2578	98360.5	Dublin	14179	2579	2579	CP019179
135	14203	2574	2574	439852	Dublin	14203	2574	2574	439852	Dublin	14203	2574	2574	CP019179	Dublin	14203	2574	2574	98360.5	Dublin	14203	2574	2574	98360.5	Dublin	14203	2574	2574	98360.5	Dublin	14203	2574	2574	CP019179	Dublin	14203	2574	2574	439852	Dublin	14203	2574	2574	CP019179	Dublin	14203	2574	2574	439852
136	14330	2568	2568	CP017723	Stanleyville	14330	2568	2568	CP017723	Stanleyville	14330	2568	2568	CP017723	Stanleyville	14330	2568	2568	CP017723	Stanleyville	14330	2568	2568	CP017723	Stanleyville	14330	2568	2568	CP017723	Stanleyville	14330	2568	2568	CP017723	Stanleyville	14330	2568	2568	CP017723	Stanleyville	14330	2568	2568	CP017723	Stanleyville	14330	2568	2568	CP017723
137	14481	2567	2567	CP019198	Muenster	14481	2567	2567	CP019198	Muenster	14481	2567	2567	CP019198	Muenster	14481	2567	2567	CP019198	Muenster	14481	2567	2567	CP019198	Muenster	14481	2567	2567	CP019198	Muenster	14481	2567	2567	CP019198	Muenster	14481	2567	2567	CP019198	Muenster	14481	2567	2567	CP019198	Muenster	14481	2567	2567	CP019198
138	14607	2562	2562	CP019410	Hillingdon	14607	2562	2562	CP019410	Hillingdon	14607	2562	2562	CP019410	Hillingdon	14607	2562	2562	CP019410	Hillingdon	14607	2562	2562	CP019410	Hillingdon	14607	2562	2562	CP019410	Hillingdon	14607	2562	2562	CP019410	Hillingdon	14607	2562	2562	CP019410	Hillingdon	14607	2562	2562	CP019410	Hillingdon	14607	2562	2562	CP019410
139	15367	2339	2339	1.38251e+06	48:z41:--	15367	2339	2339	1.38251e+06	48:z41:--	15367	2339	2339	1.38251e+06	48:z41:--	15367	2339	2339	1.38251e+06	48:z41:--	15367	2339	2339	1.38251e+06	48:z41:--	15367	2339	2339	1.38251e+06	48:z41:--	15367	2339	2339	1.38251e+06	48:z41:--	15367	2339	2339	1.38251e+06	48:z41:--	15367	2339	2339	1.38251e+06	48:z41:--	15367	2339	2339	1.38251e+06
140	15474	2337	2337	108619	Newport	15457	2336	2336	1.45463e+06	Newport	15472	2338	2338	CP015923	Newport	15440	2336	2336	CP010279	Newport	15427	2337	2337	CP010280	Newport	15457	2336	2336	1.45463e+06	Newport	15406	2337	2337	CP009561	Newport	15427	2337	2337	CP010280	Newport	15427	2337	2337	CP010280	Newport	15440	2336	2336	CP010279
141	15552	2333	2333	CP015924	Newport	15481	2335	2335	CP010284	Newport	15488	2333	2333	CP016357	Newport	15470	2333	2333	CP010282	Newport	16245	2249	2249	CP009565	Newport	15562	2334	2334	108619	Newport	15510	2336	2336	108619	Newport	15451	2336	2336	CP009561	Newport	15439	2336	2336	108619	Newport	15486	2334	2334	1.45462e+06
142	15639	2330	2330	1.45463e+06	Newport	16300	2247	2247	CP009565	Newport	15571	2330	2330	1.45463e+06	Newport	15608	2330	2330	108619	Newport	16323	2246	2246	1.45463e+06	Newport	15622	2331	2331	CP010279	Newport	15561	2333	2333	CP010282	Newport	15459	2332	2332	CP016357	Newport	15534	2335	2335	CP015923	Newport	15498	2333	2333	108619
143	15649	2326	2326	CP016357	Newport	16375	2244	2244	CP015924	Newport	15741	2329	2329	423369	Newport	15617	2330	2330	108619	Newport	16341	2244	2244	CP010282	Newport	15716	2330	2330	CP015923	Newport	15574	2331	2331	CP010281	Newport	15471	2331	2331	108619	Newport	15593	2332	2332	CP015924	Newport	15503	2332	2332	CP010283
144	15687	2324	2324	1.45462e+06	Newport	16399	2243	2243	CP009561	Newport	15743	2329	2329	CP010284	Newport	15626	2326	2326	CP016357	Newport	16365	2244	2244	877468	Newport	15875	2329	2329	423369	Newport	16372	2245	2245	CP009565	Newport	15481	2329	2329	CP010281	Newport	15730	2331	2331	108619	Newport	15503	2332	2332	CP010284
145	15863	2323	2323	423369	Newport	16407	2242	2242	108619	Newport	15767	2328	2328	CP009561	Newport	15703	2323	2323	CP015924	Newport	16374	2243	2243	108619	Newport	15887	2327	2327	CP010281	Newport	16450	2242	2242	1.45463e+06	Newport	15481	2329	2329	CP010284	Newport	15807	2328	2328	1.45463e+06	Newport	15606	2332	2332	108619
146	15901	2323	2323	877468	Newport	16512	2241	2241	108619	Newport	15891	2326	2326	108619	Newport	15708	2323	2323	CP010283	Newport	16379	2243	2243	CP010283	Newport	16691	2241	2241	CP009565	Newport	16608	2241	2241	423369	Newport	15486	2329	2329	CP010283	Newport	15831	2327	2327	CP009561	Newport	15614	2331	2331	CP010280
147	15913	2321	2321	CP010281	Newport	16555	2241	2241	877468	Newport	16701	2240	2240	CP009565	Newport	15783	2323	2323	CP015923	Newport	16423	2241	2241	1.45462e+06	Newport	16709	2241	2241	877468	Newport	16646	2241	2241	877468	Newport	15581	2328	2328	CP015923	Newport	15859	2325	2325	CP010282	Newport	15700	2330	2330	CP015923
148	15933	2320	2320	108619	Newport	16656	2241	2241	108619	Newport	16709	2239	2239	108619	Newport	15792	2321	2321	CP010281	Newport	16490	2239	2239	CP015924	Newport	16767	2238	2238	CP015924	Newport	16690	2239	2239	1.45462e+06	Newport	15640	2325	2325	CP015924	Newport	15897	2323	2323	1.45462e+06	Newport	15723	2330	2330	877468
149	15941	2320	2320	108619	Newport	16661	2241	2241	CP010283	Newport	16715	2238	2238	CP010281	Newport	15830	2319	2319	1.45462e+06	Newport	16615	2239	2239	108619	Newport	16804	2236	2236	1.45462e+06	Newport	16756	2237	2237	CP015924	Newport	15798	2324	2324	423369	Newport	15897	2323	2323	CP010284	Newport	15747	2329	2329	CP009561
150	15965	2319	2319	CP009561	Newport	16734	2241	2241	CP015923	Newport	16731	2236	2236	CP010282	Newport	15872	2318	2318	423369	Newport	16688	2239	2239	CP015923	Newport	16804	2236	2236	CP010284	Newport	16770	2237	2237	108619	Newport	16602	2238	2238	CP009565	Newport	15939	2322	2322	423369	Newport	15900	2328	2328	423369
151	15970	2319	2319	CP010283	Newport	16739	2237	2237	CP016357	Newport	16765	2233	2233	CP010279	Newport	15878	2317	2317	CP010280	Newport	16776	2238	2238	108619	Newport	16819	2236	2236	108619	Newport	16777	2237	2237	108619	Newport	16639	2236	2236	1.45462e+06	Newport	15944	2322	2322	CP010283	Newport	16007	2326	2326	108619
152	15991	2316	2316	CP010279	Newport	16744	2236	2236	CP010280	Newport	16866	2233	2233	108619	Newport	15979	2317	2317	108619	Newport	16877	2238	2238	108619	Newport	16824	2232	2232	CP016357	Newport	16865	2236	2236	108619	Newport	16716	2233	2233	1.45463e+06	Newport	15962	2322	2322	877468	Newport	16028	2325	2325	108619
153	16067	2316	2316	CP015923	Newport	16750	2235	2235	CP010281	Newport	16871	2233	2233	CP010283	Newport	16003	2316	2316	CP009561	Newport	16892	2235	2235	CP010279	Newport	16912	2231	2231	108619	Newport	16865	2236	2236	CP010284	Newport	16734	2233	2233	877468	Newport	15971	2320	2320	CP010281	Newport	16827	2240	2240	CP009565
154	16073	2315	2315	CP010280	Newport	16766	2232	2232	CP010279	Newport	16891	2231	2231	1.45462e+06	Newport	16080	2313	2313	1.45463e+06	Newport	16934	2234	2234	423369	Newport	16917	2231	2231	CP010283	Newport	16880	2233	2233	CP010279	Newport	16822	2232	2232	108619	Newport	16060	2318	2318	108619	Newport	16867	2237	2237	CP015924
155	16866	2230	2230	CP009565	Newport	16892	2232	2232	108619	Newport	16896	2230	2230	CP010280	Newport	16098	2313	2313	877468	Newport	16934	2234	2234	CP010284	Newport	16932	2230	2230	CP010282	Newport	16953	2233	2233	CP015923	Newport	16923	2232	2232	108619	Newport	16068	2314	2314	CP016357	Newport	16871	2233	2233	CP016357
156	16880	2229	2229	CP010282	Newport	16906	2231	2231	CP010282	Newport	16914	2230	2230	877468	Newport	16880	2229	2229	CP009565	Newport	16938	2230	2230	CP016357	Newport	16956	2229	2229	CP009561	Newport	16958	2229	2229	CP016357	Newport	16938	2232	2232	108619	Newport	16852	2231	2231	CP009565	Newport	16877	2232	2232	CP010281
157	16968	2228	2228	108619	Newport	16926	2229	2229	1.45462e+06	Newport	16954	2228	2228	CP015924	Newport	16880	2229	2229	CP010284	Newport	16962	2229	2229	CP009561	Newport	16961	2228	2228	CP010280	Newport	16963	2229	2229	CP010283	Newport	16953	2231	2231	CP010282	Newport	16953	2231	2231	108619	Newport	16954	2229	2229	1.45463e+06
158	16968	2228	2228	CP010284	Newport	16968	2228	2228	423369	Newport	16968	2228	2228	108619	Newport	16968	2228	2228	108619	Newport	16968	2228	2228	CP010281	Newport	16968	2228	2228	108619	Newport	16968	2228	2228	CP010280	Newport	16968	2228	2228	CP010279	Newport	16968	2228	2228	CP010279	Newport	16968	2228	2228	CP010282
159	17016	2226	2226	CP019178	Chester	17016	2226	2226	CP019178	Chester	17016	2226	2226	CP019178	Chester	17016	2226	2226	CP019178	Chester	17016	2226	2226	CP019178	Chester	17016	2226	2226	CP019178	Chester	17016	2226	2226	CP019178	Chester	17016	2226	2226	CP019178	Chester	17016	2226	2226	CP019178	Chester	17016	2226	2226	CP019178
160	17020	2225	2225	CP019406	Blegdam	17020	2225	2225	CP019406	Blegdam	17020	2225	2225	CP019406	Blegdam	17020	2225	2225	CP019406	Blegdam	17020	2225	2225	CP019406	Blegdam	17020	2225	2225	CP019406	Blegdam	17020	2225	2225	CP019406	Blegdam	17020	2225	2225	CP019406	Blegdam	17020	2225	2225	CP019406	Blegdam	17020	2225	2225	CP019406
161	17139	2176	2176	1.24359e+06	Ouakam	17139	2176	2176	1.24359e+06	Ouakam	17139	2176	2176	1.24359e+06	Ouakam	17139	2176	2176	1.24359e+06	Ouakam	17139	2176	2176	1.24359e+06	Ouakam	17139	2176	2176	1.24359e+06	Ouakam	17139	2176	2176	1.24359e+06	Ouakam	17139	2176	2176	1.24359e+06	Ouakam	17139	2176	2176	1.24359e+06	Ouakam	17139	2176	2176	1.24359e+06
162	17208	2176	2176	1.45459e+06	Anatum	17235	2176	2176	1.45459e+06	Anatum	17189	2174	2174	58712.7	Anatum	17235	2176	2176	1.45459e+06	Anatum	17245	2175	2175	1.45458e+06	Anatum	17204	2176	2176	1.45459e+06	Anatum	17182	2175	2175	1.45459e+06	Anatum	17245	2175	2175	1.45458e+06	Anatum	17174	2176	2176	1.45459e+06	Anatum	17188	2174	2174	CP007531
163	17228	2175	2175	1.45459e+06	Anatum	17266	2175	2175	1.45459e+06	Anatum	17236	2174	2174	1.45459e+06	Anatum	17271	2176	2176	1.45459e+06	Anatum	17248	2175	2175	1.45458e+06	Anatum	17226	2151	2151	CP013226	Anatum	17254	2174	2174	1.45458e+06	Anatum	17270	2175	2175	1.45459e+06	Anatum	17201	2151	2151	CP013226	Anatum	17218	2173	2173	1.45459e+06
164	17259	2174	2174	1.45459e+06	Anatum	17291	2175	2175	1.45459e+06	Anatum	17261	2172	2172	CP007531	Anatum	17287	2175	2175	1.4546e+06	Anatum	17273	2175	2175	1.45459e+06	Anatum	17266	2151	2151	1.45459e+06	Anatum	17280	2172	2172	CP007531	Anatum	17295	2174	2174	1.45459e+06	Anatum	17226	2151	2151	1.45459e+06	Anatum	17243	2173	2173	1.45459e+06
165	17295	2174	2174	1.45459e+06	Anatum	17362	2173	2173	1.45459e+06	Anatum	17276	2171	2171	1.4546e+06	Anatum	17352	2174	2174	1.45458e+06	Anatum	17337	2175	2175	1.45459e+06	Anatum	17335	2150	2150	1.45458e+06	Anatum	17324	2172	2172	1.45459e+06	Anatum	17336	2174	2174	1.45459e+06	Anatum	17292	2151	2151	1.45459e+06	Anatum	17253	2172	2172	1.45459e+06
166	17320	2173	2173	1.45459e+06	Anatum	17384	2148	2148	CP013226	Anatum	17350	2169	2169	1.45459e+06	Anatum	17356	2174	2174	1.45459e+06	Anatum	17348	2174	2174	1.45459e+06	Anatum	17338	2150	2150	1.45458e+06	Anatum	17328	2172	2172	1.45459e+06	Anatum	17399	2174	2174	1.45459e+06	Anatum	17316	2150	2150	58712.7	Anatum	17330	2171	2171	1.45458e+06
167	17367	2173	2173	1.45459e+06	Anatum	17388	2148	2148	1.45459e+06	Anatum	17353	2169	2169	1.45458e+06	Anatum	17366	2173	2173	1.45459e+06	Anatum	17373	2173	2173	1.45459e+06	Anatum	17347	2149	2149	1.45459e+06	Anatum	17354	2172	2172	1.45459e+06	Anatum	17404	2172	2172	CP007531	Anatum	17342	2149	2149	1.45459e+06	Anatum	17354	2171	2171	1.45459e+06
168	17394	2171	2171	58712.7	Anatum	17444	2147	2147	1.45458e+06	Anatum	17384	2169	2169	1.45459e+06	Anatum	17406	2173	2173	1.45459e+06	Anatum	17396	2173	2173	1.45459e+06	Anatum	17357	2149	2149	1.45459e+06	Anatum	17404	2170	2170	1.45459e+06	Anatum	17419	2171	2171	1.4546e+06	Anatum	17410	2148	2148	1.45458e+06	Anatum	17364	2171	2171	1.45459e+06
169	17413	2147	2147	CP013226	Anatum	17447	2147	2147	1.45458e+06	Anatum	17394	2168	2168	1.45459e+06	Anatum	17410	2171	2171	CP007531	Anatum	17451	2171	2171	1.45459e+06	Anatum	17388	2148	2148	1.45459e+06	Anatum	17444	2170	2170	1.45459e+06	Anatum	17428	2170	2170	1.45459e+06	Anatum	17415	2146	2146	CP007531	Anatum	17367	2171	2171	1.45458e+06
170	17416	2147	2147	1.45458e+06	Anatum	17452	2145	2145	CP007531	Anatum	17419	2167	2167	1.45459e+06	Anatum	17432	2146	2146	CP013226	Anatum	17455	2171	2171	1.45459e+06	Anatum	17392	2146	2146	CP007531	Anatum	17447	2170	2170	1.45458e+06	Anatum	17438	2169	2169	1.45459e+06	Anatum	17430	2145	2145	1.4546e+06	Anatum	17407	2171	2171	1.45459e+06
171	17437	2147	2147	1.45459e+06	Anatum	17467	2144	2144	1.4546e+06	Anatum	17423	2166	2166	1.45459e+06	Anatum	17453	2146	2146	1.45459e+06	Anatum	17470	2170	2170	1.4546e+06	Anatum	17429	2146	2146	1.45459e+06	Anatum	17462	2169	2169	1.4546e+06	Anatum	17442	2169	2169	1.45459e+06	Anatum	17470	2145	2145	1.45459e+06	Anatum	17434	2169	2169	58712.7
172	17488	2145	2145	1.45459e+06	Anatum	17491	2143	2143	58712.7	Anatum	17433	2166	2166	1.45459e+06	Anatum	17462	2145	2145	1.45459e+06	Anatum	17497	2168	2168	58712.7	Anatum	17453	2145	2145	58712.7	Anatum	17484	2144	2144	CP013226	Anatum	17470	2167	2167	58712.7	Anatum	17480	2144	2144	1.45459e+06	Anatum	17453	2145	2145	CP013226
173	17492	2143	2143	CP007531	Anatum	17510	2143	2143	1.45459e+06	Anatum	17471	2166	2166	1.45459e+06	Anatum	17465	2145	2145	1.45458e+06	Anatum	17501	2166	2166	CP007531	Anatum	17503	2143	2143	1.45459e+06	Anatum	17505	2144	2144	1.45459e+06	Anatum	17489	2143	2143	CP013226	Anatum	17483	2144	2144	1.45458e+06	Anatum	17490	2145	2145	1.45459e+06
174	17496	2143	2143	1.45459e+06	Anatum	17550	2143	2143	1.45459e+06	Anatum	17492	2166	2166	1.45459e+06	Anatum	17515	2143	2143	1.45459e+06	Anatum	17520	2142	2142	CP013226	Anatum	17518	2142	2142	1.4546e+06	Anatum	17530	2143	2143	1.45459e+06	Anatum	17511	2143	2143	1.45459e+06	Anatum	17492	2143	2143	1.45459e+06	Anatum	17545	2143	2143	1.45459e+06
175	17511	2142	2142	1.4546e+06	Anatum	17554	2142	2142	1.45459e+06	Anatum	17511	2142	2142	CP013226	Anatum	17539	2142	2142	58712.7	Anatum	17524	2141	2141	1.45459e+06	Anatum	17543	2141	2141	1.45459e+06	Anatum	17540	2142	2142	1.45459e+06	Anatum	17514	2143	2143	1.45458e+06	Anatum	17545	2141	2141	1.45459e+06	Anatum	17560	2142	2142	1.4546e+06
176	17564	2141	2141	1.45458e+06	Anatum	17564	2141	2141	1.45459e+06	Anatum	17564	2141	2141	1.45458e+06	Anatum	17564	2141	2141	1.45459e+06	Anatum	17564	2141	2141	1.45459e+06	Anatum	17564	2141	2141	1.45459e+06	Anatum	17564	2141	2141	58712.7	Anatum	17564	2141	2141	1.45459e+06	Anatum	17564	2141	2141	1.45459e+06	Anatum	17564	2141	2141	1.45459e+06
177	17767	2131	2131	41514.7	62:z4,z23:-	17767	2131	2131	41514.7	62:z4,z23:-	17767	2131	2131	41514.7	62:z4,z23:-	17767	2131	2131	41514.7	62:z4,z23:-	17767	2131	2131	41514.7	62:z4,z23:-	17767	2131	2131	41514.7	62:z4,z23:-	17767	2131	2131	41514.7	62:z4,z23:-	17767	2131	2131	41514.7	62:z4,z23:-	17767	2131	2131	41514.7	62:z4,z23:-	17767	2131	2131	41514.7
178	17878	2131	2131	CP012349	Sloterdijk	17878	2131	2131	CP012349	Sloterdijk	17878	2131	2131	CP012349	Sloterdijk	17878	2131	2131	CP012349	Sloterdijk	17878	2131	2131	CP012349	Sloterdijk	17878	2131	2131	CP012349	Sloterdijk	17878	2131	2131	CP012349	Sloterdijk	17878	2131	2131	CP012349	Sloterdijk	17878	2131	2131	CP012349	Sloterdijk	17878	2131	2131	CP012349
179	17891	2131	2131	CP007533	Bredeney	17891	2131	2131	CP007533	Bredeney	17891	2131	2131	CP007533	Bredeney	17891	2131	2131	CP007533	Bredeney	17891	2131	2131	CP007533	Bredeney	17891	2131	2131	CP007533	Bredeney	17891	2131	2131	CP007533	Bredeney	17891	2131	2131	CP007533	Bredeney	17891	2131	2131	CP007533	Bredeney	17891	2131	2131	CP007533
180	17902	2130	2130	1.41246e+06	Enteritidis	17899	2129	2129	1.41261e+06	Enteritidis	17908	2130	2130	1.41246e+06	Enteritidis	17895	2129	2129	1.41258e+06	Enteritidis	17896	2129	2129	1.41257e+06	Enteritidis	17896	2129	2129	1.41254e+06	Enteritidis	17904	2128	2128	1.41261e+06	Enteritidis	17911	2123	2123	1.41248e+06	Enteritidis	17900	2129	2129	1.41245e+06	Enteritidis	17906	2131	2131	1.41246e+06
181	17908	2127	2127	1.4125e+06	Enteritidis	17908	2129	2129	149539	Enteritidis	17912	2130	2130	149539	Enteritidis	17918	2121	2121	1.41254e+06	Enteritidis	17900	2128	2128	149539	Enteritidis	17905	2128	2128	149539	Enteritidis	17909	2127	2127	1.41259e+06	Enteritidis	17922	2123	2123	1.41247e+06	Enteritidis	17905	2127	2127	1.41258e+06	Enteritidis	17916	2129	2129	1.41247e+06
182	17916	2124	2124	1.41255e+06	Enteritidis	17909	2129	2129	1.41249e+06	Enteritidis	17918	2128	2128	149539	Enteritidis	17932	2121	2121	1.41246e+06	Enteritidis	17901	2127	2127	1.41256e+06	Enteritidis	17915	2121	2121	1.41251e+06	Enteritidis	17929	2120	2120	1.41254e+06	Enteritidis	17923	2123	2123	1.41261e+06	Enteritidis	17911	2127	2127	1.41252e+06	Enteritidis	17924	2126	2126	1.41256e+06
183	17916	2124	2124	1.41249e+06	Enteritidis	17911	2129	2129	1.24411e+06	Enteritidis	17920	2128	2128	1.24412e+06	Enteritidis	17938	2117	2117	1.41251e+06	Enteritidis	17915	2126	2126	1.41246e+06	Enteritidis	17915	2121	2121	1.41253e+06	Enteritidis	17941	2118	2118	1.41252e+06	Enteritidis	17927	2122	2122	1.24362e+06	Enteritidis	17928	2124	2124	1.4125e+06	Enteritidis	17929	2124	2124	1.4125e+06
184	17924	2124	2124	149539	Enteritidis	17913	2128	2128	1.41253e+06	Enteritidis	18047	2111	2111	1.24362e+06	Enteritidis	17939	2112	2112	1.41251e+06	Enteritidis	17916	2126	2126	CP007598	Enteritidis	17923	2118	2118	1.4125e+06	Enteritidis	17945	2117	2117	149539	Enteritidis	17928	2122	2122	1.41255e+06	Enteritidis	17949	2124	2124	149539	Enteritidis	17929	2124	2124	1.41256e+06
185	17941	2124	2124	149539	Enteritidis	17929	2128	2128	1.41247e+06	Enteritidis	18054	2109	2109	1.41261e+06	Enteritidis	17942	2110	2110	1.4125e+06	Enteritidis	17921	2125	2125	1.41248e+06	Enteritidis	17924	2118	2118	1.41247e+06	Enteritidis	17945	2117	2117	1.41251e+06	Enteritidis	17929	2122	2122	1.41261e+06	Enteritidis	17953	2123	2123	149539	Enteritidis	17931	2124	2124	CP007598
186	17944	2124	2124	149539	Enteritidis	17929	2127	2127	1.41258e+06	Enteritidis	18061	2107	2107	1.41253e+06	Enteritidis	17947	2108	2108	149539	Enteritidis	17921	2124	2124	1.41258e+06	Enteritidis	17932	2115	2115	1.41256e+06	Enteritidis	17948	2115	2115	1.41256e+06	Enteritidis	17932	2121	2121	149539	Enteritidis	17954	2122	2122	1.41253e+06	Enteritidis	17935	2122	2122	1.41249e+06
187	17944	2123	2123	1.41254e+06	Enteritidis	17930	2127	2127	1.41252e+06	Enteritidis	18073	2103	2103	1.41255e+06	Enteritidis	17948	2108	2108	1.41256e+06	Enteritidis	17932	2120	2120	1.4125e+06	Enteritidis	17933	2114	2114	1.41253e+06	Enteritidis	17949	2114	2114	149539	Enteritidis	17939	2118	2118	1.41249e+06	Enteritidis	17967	2120	2120	149539	Enteritidis	17941	2122	2122	1.41245e+06
188	17963	2116	2116	1.41254e+06	Enteritidis	17941	2125	2125	149539	Enteritidis	18074	2100	2100	1.41258e+06	Enteritidis	17949	2108	2108	1.41259e+06	Enteritidis	17932	2120	2120	1.41258e+06	Enteritidis	17935	2114	2114	1.41251e+06	Enteritidis	17950	2114	2114	1.41249e+06	Enteritidis	17942	2117	2117	1.24412e+06	Enteritidis	17968	2119	2119	1.41247e+06	Enteritidis	17944	2121	2121	1.41258e+06
189	17964	2115	2115	1.24362e+06	Enteritidis	17943	2125	2125	1.41259e+06	Enteritidis	18075	2099	2099	1.41254e+06	Enteritidis	17954	2107	2107	1.41248e+06	Enteritidis	17934	2117	2117	1.41258e+06	Enteritidis	17944	2112	2112	1.41245e+06	Enteritidis	17980	2110	2110	1.4125e+06	Enteritidis	17949	2116	2116	1.41254e+06	Enteritidis	17987	2053	2053	1.41248e+06	Enteritidis	17948	2117	2117	1.41261e+06
190	17968	2114	2114	1.24412e+06	Enteritidis	17947	2125	2125	1.4126e+06	Enteritidis	18083	2097	2097	1.41245e+06	Enteritidis	17954	2106	2106	1.41254e+06	Enteritidis	17939	2116	2116	1.24412e+06	Enteritidis	17945	2111	2111	149539	Enteritidis	17982	2110	2110	1.41256e+06	Enteritidis	17951	2114	2114	1.4125e+06	Enteritidis	17988	2053	2053	1.41256e+06	Enteritidis	17950	2117	2117	1.24362e+06
191	17969	2113	2113	1.41258e+06	Enteritidis	17949	2123	2123	1.41252e+06	Enteritidis	18087	2094	2094	1.41251e+06	Enteritidis	17954	2105	2105	1.41253e+06	Enteritidis	17939	2115	2115	1.41255e+06	Enteritidis	17945	2111	2111	1.41256e+06	Enteritidis	17982	2108	2108	1.4125e+06	Enteritidis	17952	2113	2113	1.41258e+06	Enteritidis	17995	2050	2050	1.41256e+06	Enteritidis	17952	2117	2117	1.41251e+06
192	17976	2113	2113	1.41261e+06	Enteritidis	17951	2122	2122	149539	Enteritidis	18091	2093	2093	1.41256e+06	Enteritidis	17954	2104	2104	1.41258e+06	Enteritidis	17940	2114	2114	1.41254e+06	Enteritidis	17952	2105	2105	1.41261e+06	Enteritidis	17984	2108	2108	1.24412e+06	Enteritidis	17954	2113	2113	1.41246e+06	Enteritidis	17999	2047	2047	1.41255e+06	Enteritidis	17954	2116	2116	149539
193	17982	2113	2113	149539	Enteritidis	17952	2121	2121	149539	Enteritidis	18103	2090	2090	1.41262e+06	Enteritidis	17983	2100	2100	1.4125e+06	Enteritidis	17943	2114	2114	1.41261e+06	Enteritidis	17962	2103	2103	1.41247e+06	Enteritidis	17984	2108	2108	1.41251e+06	Enteritidis	17956	2113	2113	1.41256e+06	Enteritidis	18000	2046	2046	1.41252e+06	Enteritidis	17956	2114	2114	1.4125e+06
194	17984	2112	2112	1.24411e+06	Enteritidis	17963	2120	2120	1.41248e+06	Enteritidis	18106	2090	2090	1.41246e+06	Enteritidis	17989	2097	2097	1.41256e+06	Enteritidis	17947	2113	2113	1.41256e+06	Enteritidis	17965	2101	2101	1.41256e+06	Enteritidis	17984	2108	2108	550538	Enteritidis	17959	2109	2109	1.41254e+06	Enteritidis	18000	2046	2046	1.41252e+06	Enteritidis	17957	2113	2113	149539
195	17984	2112	2112	1.41258e+06	Enteritidis	17967	2119	2119	1.41256e+06	Enteritidis	18109	2089	2089	1.24412e+06	Enteritidis	17993	2096	2096	1.41247e+06	Enteritidis	17948	2113	2113	1.41255e+06	Enteritidis	17968	2100	2100	1.41259e+06	Enteritidis	18003	2103	2103	149539	Enteritidis	17965	2103	2103	1.41261e+06	Enteritidis	18002	2045	2045	1.24411e+06	Enteritidis	17978	2108	2108	149539
196	17984	2111	2111	1.41259e+06	Enteritidis	17970	2119	2119	1.24362e+06	Enteritidis	18113	2085	2085	1.41261e+06	Enteritidis	17994	2096	2096	1.41257e+06	Enteritidis	17956	2113	2113	1.41246e+06	Enteritidis	17970	2100	2100	1.41261e+06	Enteritidis	18009	2098	2098	1.41249e+06	Enteritidis	17970	2100	2100	1.41261e+06	Enteritidis	18010	2043	2043	1.41257e+06	Enteritidis	17979	2107	2107	1.41247e+06
197	17984	2111	2111	1.41249e+06	Enteritidis	17971	2116	2116	1.41258e+06	Enteritidis	18113	2084	2084	149539	Enteritidis	17994	2095	2095	1.41258e+06	Enteritidis	17959	2113	2113	1.41246e+06	Enteritidis	17970	2099	2099	1.41252e+06	Enteritidis	18015	2094	2094	1.41256e+06	Enteritidis	17981	2091	2091	1.4126e+06	Enteritidis	18013	2043	2043	1.4126e+06	Enteritidis	17981	2107	2107	1.41256e+06
198	17984	2110	2110	149539	Enteritidis	17972	2116	2116	1.41256e+06	Enteritidis	18115	2084	2084	1.24411e+06	Enteritidis	17994	2094	2094	1.41251e+06	Enteritidis	17963	2111	2111	1.41249e+06	Enteritidis	17970	2099	2099	1.41249e+06	Enteritidis	18015	2093	2093	1.41262e+06	Enteritidis	17981	2091	2091	1.41252e+06	Enteritidis	18013	2043	2043	1.4125e+06	Enteritidis	17984	2106	2106	1.41258e+06
199	17984	2110	2110	CP007528	Enteritidis	17972	2115	2115	1.41254e+06	Enteritidis	18115	2083	2083	1.41259e+06	Enteritidis	18000	2093	2093	1.4125e+06	Enteritidis	17966	2110	2110	149539	Enteritidis	17970	2098	2098	1.41254e+06	Enteritidis	18024	2093	2093	1.41246e+06	Enteritidis	17987	2090	2090	1.41246e+06	Enteritidis	18013	2042	2042	1.24412e+06	Enteritidis	17986	2106	2106	1.4125e+06
200	17985	2110	2110	1.41255e+06	Enteritidis	17973	2115	2115	1.41247e+06	Enteritidis	18118	2081	2081	1.41249e+06	Enteritidis	18000	2093	2093	1.4125e+06	Enteritidis	17966	2110	2110	1.41245e+06	Enteritidis	17971	2096	2096	1.41253e+06	Enteritidis	18045	2088	2088	149539	Enteritidis	18001	2085	2085	1.41254e+06	Enteritidis	18019	2037	2037	1.41248e+06	Enteritidis	17987	2106	2106	1.41258e+06
201	17986	2110	2110	1.41256e+06	Enteritidis	17980	2115	2115	149539	Enteritidis	18118	2081	2081	1.41252e+06	Enteritidis	18006	2092	2092	1.41246e+06	Enteritidis	17968	2107	2107	1.41261e+06	Enteritidis	17971	2096	2096	1.41261e+06	Enteritidis	18054	2086	2086	1.41257e+06	Enteritidis	18010	2083	2083	1.41252e+06	Enteritidis	18020	2036	2036	1.41245e+06	Enteritidis	17988	2102	2102	1.41251e+06
202	17986	2109	2109	1.41259e+06	Enteritidis	17982	2112	2112	1.4125e+06	Enteritidis	18118	2080	2080	1.41254e+06	Enteritidis	18006	2092	2092	1.41257e+06	Enteritidis	17972	2106	2106	1.41247e+06	Enteritidis	17990	2091	2091	149539	Enteritidis	18054	2085	2085	1.41246e+06	Enteritidis	18010	2082	2082	1.41252e+06	Enteritidis	18022	2035	2035	149539	Enteritidis	17995	2101	2101	1.41254e+06
203	17989	2109	2109	1.41246e+06	Enteritidis	17984	2112	2112	1.41256e+06	Enteritidis	18121	2080	2080	1.41251e+06	Enteritidis	18024	2087	2087	149539	Enteritidis	17974	2106	2106	1.4126e+06	Enteritidis	17992	2090	2090	1.41251e+06	Enteritidis	18062	2085	2085	1.41247e+06	Enteritidis	18015	2078	2078	1.41249e+06	Enteritidis	18024	2033	2033	1.41253e+06	Enteritidis	17995	2100	2100	149539
204	17990	2108	2108	1.4126e+06	Enteritidis	17988	2110	2110	1.41259e+06	Enteritidis	18123	2077	2077	1.4125e+06	Enteritidis	18025	2087	2087	1.41261e+06	Enteritidis	17975	2106	2106	1.41246e+06	Enteritidis	17992	2090	2090	1.41249e+06	Enteritidis	18062	2084	2084	1.41254e+06	Enteritidis	18015	2077	2077	1.41258e+06	Enteritidis	18030	2033	2033	149539	Enteritidis	17995	2100	2100	1.41256e+06
205	17991	2107	2107	149539	Enteritidis	17989	2109	2109	1.24412e+06	Enteritidis	18123	2077	2077	1.41251e+06	Enteritidis	18025	2087	2087	1.41253e+06	Enteritidis	17982	2103	2103	1.41249e+06	Enteritidis	18002	2088	2088	1.41252e+06	Enteritidis	18062	2084	2084	1.41256e+06	Enteritidis	18015	2077	2077	1.41257e+06	Enteritidis	18030	2032	2032	1.41261e+06	Enteritidis	17997	2100	2100	1.24411e+06
206	17996	2106	2106	1.41248e+06	Enteritidis	17990	2108	2108	1.41248e+06	Enteritidis	18131	2077	2077	1.41247e+06	Enteritidis	18030	2086	2086	1.24412e+06	Enteritidis	17983	2102	2102	CP007425	Enteritidis	18006	2088	2088	1.41261e+06	Enteritidis	18063	2083	2083	1.24411e+06	Enteritidis	18016	2077	2077	1.41258e+06	Enteritidis	18031	2029	2029	1.4125e+06	Enteritidis	17997	2099	2099	149539
207	17996	2106	2106	1.41253e+06	Enteritidis	17992	2108	2108	1.41252e+06	Enteritidis	18137	2077	2077	149539	Enteritidis	18031	2084	2084	1.41253e+06	Enteritidis	17983	2101	2101	1.41259e+06	Enteritidis	18012	2087	2087	1.41246e+06	Enteritidis	18068	2081	2081	CP011394	Enteritidis	18017	2077	2077	1.41256e+06	Enteritidis	18034	2022	2022	CP007246	Enteritidis	17998	2099	2099	1.41255e+06
208	17996	2105	2105	1.41255e+06	Enteritidis	17996	2104	2104	1.41255e+06	Enteritidis	18139	2075	2075	1.4125e+06	Enteritidis	18031	2083	2083	1.24362e+06	Enteritidis	17984	2100	2100	149539	Enteritidis	18012	2086	2086	1.41245e+06	Enteritidis	18068	2081	2081	1.41246e+06	Enteritidis	18022	2075	2075	149539	Enteritidis	18034	2022	2022	1.41249e+06	Enteritidis	18005	2099	2099	1.41247e+06
209	18005	2103	2103	1.41252e+06	Enteritidis	17996	2103	2103	1.41254e+06	Enteritidis	18140	2074	2074	149539	Enteritidis	18031	2082	2082	1.4125e+06	Enteritidis	17990	2100	2100	149539	Enteritidis	18014	2082	2082	1.41251e+06	Enteritidis	18068	2080	2080	1.41252e+06	Enteritidis	18025	2075	2075	1.41252e+06	Enteritidis	18036	2021	2021	1.41248e+06	Enteritidis	18008	2098	2098	149539
210	18013	2103	2103	1.41246e+06	Enteritidis	17997	2102	2102	1.24411e+06	Enteritidis	18140	2074	2074	1.41255e+06	Enteritidis	18037	2078	2078	1.41249e+06	Enteritidis	17990	2099	2099	1.4126e+06	Enteritidis	18017	2081	2081	149539	Enteritidis	18068	2079	2079	1.41254e+06	Enteritidis	18033	2073	2073	1.41245e+06	Enteritidis	18042	2020	2020	1.41247e+06	Enteritidis	18008	2097	2097	1.24411e+06
211	18016	2099	2099	1.41261e+06	Enteritidis	17997	2101	2101	1.41258e+06	Enteritidis	18141	2073	2073	1.24411e+06	Enteritidis	18037	2077	2077	1.41252e+06	Enteritidis	17992	2098	2098	1.41251e+06	Enteritidis	18018	2080	2080	1.41258e+06	Enteritidis	18069	2079	2079	1.41256e+06	Enteritidis	18034	2071	2071	1.41253e+06	Enteritidis	18065	2014	2014	149539	Enteritidis	18013	2095	2095	149539
212	18016	2099	2099	1.41255e+06	Enteritidis	18008	2099	2099	1.41262e+06	Enteritidis	18141	2073	2073	1.41255e+06	Enteritidis	18038	2077	2077	1.41251e+06	Enteritidis	17994	2094	2094	1.41251e+06	Enteritidis	18020	2079	2079	1.41248e+06	Enteritidis	18069	2079	2079	1.41261e+06	Enteritidis	18034	2071	2071	1.41257e+06	Enteritidis	18065	2014	2014	1.41249e+06	Enteritidis	18013	2095	2095	1.41256e+06
213	18018	2099	2099	1.4126e+06	Enteritidis	18134	2081	2081	1.24362e+06	Enteritidis	18141	2073	2073	1.41249e+06	Enteritidis	18040	2077	2077	1.41252e+06	Enteritidis	17999	2090	2090	1.41249e+06	Enteritidis	18021	2079	2079	1.41254e+06	Enteritidis	18074	2077	2077	149539	Enteritidis	18035	2070	2070	1.41253e+06	Enteritidis	18065	2014	2014	1.41258e+06	Enteritidis	18013	2094	2094	1.41252e+06
214	18020	2098	2098	1.41247e+06	Enteritidis	18134	2081	2081	1.41261e+06	Enteritidis	18141	2072	2072	1.41245e+06	Enteritidis	18040	2077	2077	1.41249e+06	Enteritidis	18126	2072	2072	1.24362e+06	Enteritidis	18021	2078	2078	1.24412e+06	Enteritidis	18076	2077	2077	1.41252e+06	Enteritidis	18035	2070	2070	1.41253e+06	Enteritidis	18067	2014	2014	1.41261e+06	Enteritidis	18019	2091	2091	1.41249e+06
215	18024	2095	2095	1.4125e+06	Enteritidis	18151	2081	2081	149539	Enteritidis	18142	2071	2071	1.41258e+06	Enteritidis	18042	2076	2076	149539	Enteritidis	18126	2071	2071	1.41258e+06	Enteritidis	18022	2078	2078	1.41257e+06	Enteritidis	18077	2077	2077	CP007292	Enteritidis	18035	2070	2070	1.41252e+06	Enteritidis	18075	2011	2011	1.41255e+06	Enteritidis	18019	2091	2091	1.41247e+06
216	18053	2092	2092	1.4125e+06	Enteritidis	18152	2081	2081	CP007292	Enteritidis	18142	2068	2068	1.41251e+06	Enteritidis	18053	2074	2074	1.41262e+06	Enteritidis	18138	2068	2068	1.41257e+06	Enteritidis	18024	2077	2077	1.4125e+06	Enteritidis	18081	2072	2072	1.41261e+06	Enteritidis	18036	2070	2070	1.41255e+06	Enteritidis	18075	2011	2011	1.41261e+06	Enteritidis	18019	2091	2091	1.41257e+06
217	18058	2090	2090	CP011394	Enteritidis	18160	2079	2079	1.41245e+06	Enteritidis	18143	2068	2068	1.41259e+06	Enteritidis	18053	2074	2074	1.41257e+06	Enteritidis	18141	2066	2066	1.41251e+06	Enteritidis	18035	2072	2072	1.41254e+06	Enteritidis	18083	2072	2072	1.41251e+06	Enteritidis	18036	2070	2070	1.41257e+06	Enteritidis	18075	2011	2011	1.41257e+06	Enteritidis	18021	2090	2090	1.41247e+06
218	18058	2090	2090	1.41257e+06	Enteritidis	18160	2078	2078	1.41246e+06	Enteritidis	18143	2068	2068	1.41249e+06	Enteritidis	18061	2074	2074	1.41247e+06	Enteritidis	18141	2065	2065	1.41258e+06	Enteritidis	18036	2072	2072	CP007598	Enteritidis	18085	2072	2072	1.4126e+06	Enteritidis	18037	2069	2069	1.41249e+06	Enteritidis	18075	2011	2011	1.41247e+06	Enteritidis	18021	2089	2089	1.41254e+06
219	18058	2090	2090	1.41249e+06	Enteritidis	18166	2077	2077	1.41254e+06	Enteritidis	18146	2068	2068	1.4125e+06	Enteritidis	18063	2074	2074	1.41256e+06	Enteritidis	18141	2064	2064	1.41246e+06	Enteritidis	18041	2068	2068	1.41248e+06	Enteritidis	18090	2067	2067	1.41248e+06	Enteritidis	18065	2065	2065	1.4125e+06	Enteritidis	18077	2007	2007	1.41253e+06	Enteritidis	18021	2088	2088	1.24412e+06
220	18058	2090	2090	149539	Enteritidis	18166	2077	2077	1.41247e+06	Enteritidis	18152	2066	2066	1.41256e+06	Enteritidis	18064	2074	2074	1.41246e+06	Enteritidis	18144	2061	2061	1.41256e+06	Enteritidis	18041	2067	2067	1.41252e+06	Enteritidis	18092	2067	2067	1.41258e+06	Enteritidis	18065	2064	2064	1.4126e+06	Enteritidis	18080	2006	2006	1.41259e+06	Enteritidis	18021	2088	2088	1.41249e+06
221	18061	2089	2089	149539	Enteritidis	18166	2076	2076	149539	Enteritidis	18152	2066	2066	1.41252e+06	Enteritidis	18064	2073	2073	1.4126e+06	Enteritidis	18147	2060	2060	1.24362e+06	Enteritidis	18044	2066	2066	1.41258e+06	Enteritidis	18094	2066	2066	149539	Enteritidis	18084	2000	2000	1.41248e+06	Enteritidis	18080	2006	2006	1.41261e+06	Enteritidis	18021	2088	2088	1.41261e+06
222	18062	2088	2088	149539	Enteritidis	18166	2076	2076	1.41246e+06	Enteritidis	18155	2061	2061	1.41253e+06	Enteritidis	18064	2073	2073	1.41261e+06	Enteritidis	18147	2060	2060	1.4125e+06	Enteritidis	18044	2065	2065	1.41254e+06	Enteritidis	18094	2066	2066	1.41261e+06	Enteritidis	18084	1999	1999	1.41252e+06	Enteritidis	18107	2005	2005	1.4125e+06	Enteritidis	18021	2087	2087	1.41251e+06
223	18062	2087	2087	1.41257e+06	Enteritidis	18167	2076	2076	1.41258e+06	Enteritidis	18157	2061	2061	149539	Enteritidis	18067	2073	2073	1.41258e+06	Enteritidis	18147	2060	2060	1.24412e+06	Enteritidis	18045	2061	2061	1.4125e+06	Enteritidis	18094	2065	2065	1.4125e+06	Enteritidis	18084	1999	1999	1.41258e+06	Enteritidis	18107	2005	2005	149539	Enteritidis	18021	2086	2086	149539
224	18063	2087	2087	1.41255e+06	Enteritidis	18190	2071	2071	149539	Enteritidis	18157	2060	2060	1.41253e+06	Enteritidis	18071	2070	2070	1.41249e+06	Enteritidis	18152	2059	2059	1.41254e+06	Enteritidis	18045	2061	2061	1.41249e+06	Enteritidis	18094	2064	2064	1.41253e+06	Enteritidis	18084	1998	1998	1.41254e+06	Enteritidis	18107	2005	2005	1.41249e+06	Enteritidis	18021	2085	2085	1.41262e+06
225	18069	2084	2084	1.41249e+06	Enteritidis	18209	2005	2005	1.41248e+06	Enteritidis	18160	2059	2059	1.41258e+06	Enteritidis	18073	2069	2069	1.41251e+06	Enteritidis	18152	2059	2059	1.41254e+06	Enteritidis	18047	2060	2060	1.24411e+06	Enteritidis	18095	2063	2063	149539	Enteritidis	18084	1998	1998	CP007528	Enteritidis	18107	2005	2005	1.41258e+06	Enteritidis	18026	2085	2085	1.41261e+06
226	18079	2082	2082	149539	Enteritidis	18212	2004	2004	1.41256e+06	Enteritidis	18160	2058	2058	1.41261e+06	Enteritidis	18073	2068	2068	1.41245e+06	Enteritidis	18153	2059	2059	CP007292	Enteritidis	18049	2057	2057	1.41249e+06	Enteritidis	18103	2061	2061	1.41245e+06	Enteritidis	18084	1998	1998	1.41246e+06	Enteritidis	18108	2001	2001	1.41251e+06	Enteritidis	18026	2085	2085	1.41246e+06
227	18082	2081	2081	1.24362e+06	Enteritidis	18214	2003	2003	1.24362e+06	Enteritidis	18165	2053	2053	1.41261e+06	Enteritidis	18076	2067	2067	1.41251e+06	Enteritidis	18181	2056	2056	1.4125e+06	Enteritidis	18058	2049	2049	1.4126e+06	Enteritidis	18106	2061	2061	1.41246e+06	Enteritidis	18087	1997	1997	149539	Enteritidis	18108	2001	2001	1.41253e+06	Enteritidis	18032	2084	2084	1.41248e+06
228	18083	2081	2081	1.4125e+06	Enteritidis	18214	2003	2003	1.41247e+06	Enteritidis	18188	2048	2048	149539	Enteritidis	18078	2066	2066	149539	Enteritidis	18183	2056	2056	1.24411e+06	Enteritidis	18061	2049	2049	1.41261e+06	Enteritidis	18106	2060	2060	1.41261e+06	Enteritidis	18093	1997	1997	149539	Enteritidis	18111	2000	2000	149539	Enteritidis	18033	2084	2084	1.41247e+06
229	18084	2080	2080	CP007425	Enteritidis	18215	2003	2003	1.41255e+06	Enteritidis	18189	2048	2048	1.4126e+06	Enteritidis	18078	2066	2066	1.41249e+06	Enteritidis	18191	2048	2048	1.4126e+06	Enteritidis	18061	2049	2049	1.4125e+06	Enteritidis	18106	2060	2060	1.41251e+06	Enteritidis	18093	1997	1997	1.41249e+06	Enteritidis	18114	1998	1998	1.41251e+06	Enteritidis	18033	2084	2084	1.41249e+06
230	18085	2080	2080	1.41251e+06	Enteritidis	18218	2003	2003	1.41261e+06	Enteritidis	18198	2045	2045	1.41254e+06	Enteritidis	18081	2063	2063	1.41254e+06	Enteritidis	18194	2048	2048	1.41246e+06	Enteritidis	18078	2049	2049	149539	Enteritidis	18107	2060	2060	1.41257e+06	Enteritidis	18093	1997	1997	550538	Enteritidis	18115	1997	1997	1.4125e+06	Enteritidis	18033	2084	2084	1.41261e+06
231	18085	2080	2080	1.41257e+06	Enteritidis	18218	2003	2003	1.41257e+06	Enteritidis	18201	2044	2044	149539	Enteritidis	18085	2063	2063	149539	Enteritidis	18216	2043	2043	149539	Enteritidis	18105	2048	2048	1.4125e+06	Enteritidis	18107	2059	2059	1.41258e+06	Enteritidis	18093	1997	1997	1.41252e+06	Enteritidis	18118	1996	1996	1.4125e+06	Enteritidis	18033	2084	2084	1.41255e+06
232	18085	2079	2079	1.41252e+06	Enteritidis	18219	2002	2002	1.4125e+06	Enteritidis	18203	2043	2043	1.41247e+06	Enteritidis	18093	2061	2061	1.41255e+06	Enteritidis	18216	2043	2043	1.41251e+06	Enteritidis	18106	2048	2048	1.41247e+06	Enteritidis	18109	2059	2059	1.41261e+06	Enteritidis	18095	1997	1997	1.41252e+06	Enteritidis	18119	1996	1996	1.41254e+06	Enteritidis	18038	2081	2081	1.41255e+06
233	18087	2078	2078	1.41259e+06	Enteritidis	18219	2002	2002	CP007528	Enteritidis	18205	2042	2042	149539	Enteritidis	18095	2061	2061	1.24411e+06	Enteritidis	18216	2042	2042	1.41262e+06	Enteritidis	18106	2047	2047	1.41256e+06	Enteritidis	18112	2052	2052	CP007246	Enteritidis	18095	1997	1997	1.41253e+06	Enteritidis	18119	1995	1995	1.41255e+06	Enteritidis	18038	2080	2080	1.41246e+06
234	18087	2077	2077	1.41258e+06	Enteritidis	18219	2001	2001	1.41252e+06	Enteritidis	18210	2040	2040	CP011394	Enteritidis	18097	2061	2061	1.41245e+06	Enteritidis	18217	2042	2042	1.41247e+06	Enteritidis	18106	2046	2046	149539	Enteritidis	18112	2052	2052	1.41255e+06	Enteritidis	18101	1995	1995	1.41257e+06	Enteritidis	18121	1994	1994	1.41249e+06	Enteritidis	18038	2079	2079	1.41255e+06
235	18087	2077	2077	1.41251e+06	Enteritidis	18219	2001	2001	1.41245e+06	Enteritidis	18213	2040	2040	1.41246e+06	Enteritidis	18098	2060	2060	1.41258e+06	Enteritidis	18226	2040	2040	1.41252e+06	Enteritidis	18107	2045	2045	1.41251e+06	Enteritidis	18114	2051	2051	1.41256e+06	Enteritidis	18125	1989	1989	149539	Enteritidis	18124	1991	1991	1.41261e+06	Enteritidis	18038	2078	2078	1.4125e+06
236	18088	2074	2074	1.41258e+06	Enteritidis	18219	2000	2000	1.41261e+06	Enteritidis	18214	2039	2039	1.4125e+06	Enteritidis	18099	2060	2060	1.41255e+06	Enteritidis	18227	2040	2040	1.41256e+06	Enteritidis	18118	2043	2043	1.41262e+06	Enteritidis	18114	2051	2051	1.41252e+06	Enteritidis	18127	1988	1988	1.41256e+06	Enteritidis	18124	1990	1990	1.41258e+06	Enteritidis	18049	2076	2076	1.41262e+06
237	18089	2073	2073	1.41258e+06	Enteritidis	18219	1999	1999	1.24362e+06	Enteritidis	18216	2036	2036	1.41249e+06	Enteritidis	18103	2058	2058	1.41261e+06	Enteritidis	18232	2038	2038	CP011394	Enteritidis	18120	2042	2042	149539	Enteritidis	18122	2049	2049	1.4125e+06	Enteritidis	18127	1988	1988	1.41251e+06	Enteritidis	18127	1990	1990	1.41246e+06	Enteritidis	18050	2076	2076	1.41246e+06
238	18092	2072	2072	1.41258e+06	Enteritidis	18220	1998	1998	1.41256e+06	Enteritidis	18221	2036	2036	149539	Enteritidis	18103	2057	2057	1.41248e+06	Enteritidis	18232	2037	2037	1.24411e+06	Enteritidis	18122	2042	2042	1.41252e+06	Enteritidis	18125	2048	2048	1.41248e+06	Enteritidis	18127	1987	1987	1.24412e+06	Enteritidis	18127	1990	1990	1.41251e+06	Enteritidis	18053	2076	2076	1.41246e+06
239	18093	2072	2072	1.24411e+06	Enteritidis	18224	1995	1995	1.41251e+06	Enteritidis	18221	2035	2035	1.41258e+06	Enteritidis	18106	2056	2056	1.41256e+06	Enteritidis	18232	2037	2037	1.41256e+06	Enteritidis	18127	2041	2041	1.41257e+06	Enteritidis	18126	2047	2047	1.41248e+06	Enteritidis	18132	1985	1985	CP011394	Enteritidis	18127	1989	1989	1.41252e+06	Enteritidis	18055	2076	2076	1.41261e+06
240	18093	2072	2072	1.41249e+06	Enteritidis	18228	1995	1995	1.41247e+06	Enteritidis	18222	2035	2035	1.41246e+06	Enteritidis	18123	2056	2056	149539	Enteritidis	18235	2036	2036	149539	Enteritidis	18129	2041	2041	1.41246e+06	Enteritidis	18130	2046	2046	1.41254e+06	Enteritidis	18133	1984	1984	1.41251e+06	Enteritidis	18127	1989	1989	1.41255e+06	Enteritidis	18055	2075	2075	1.41257e+06
241	18093	2071	2071	1.41254e+06	Enteritidis	18228	1994	1994	1.41254e+06	Enteritidis	18223	2034	2034	1.41258e+06	Enteritidis	18129	2056	2056	149539	Enteritidis	18237	2036	2036	1.41245e+06	Enteritidis	18129	2041	2041	1.41261e+06	Enteritidis	18140	2044	2044	149539	Enteritidis	18136	1982	1982	1.41255e+06	Enteritidis	18127	1989	1989	1.41259e+06	Enteritidis	18055	2075	2075	1.41251e+06
242	18096	2071	2071	1.41257e+06	Enteritidis	18228	1994	1994	1.41259e+06	Enteritidis	18223	2034	2034	1.41254e+06	Enteritidis	18132	2055	2055	1.24362e+06	Enteritidis	18237	2036	2036	1.41257e+06	Enteritidis	18131	2041	2041	1.24362e+06	Enteritidis	18140	2043	2043	149539	Enteritidis	18137	1982	1982	CP007598	Enteritidis	18127	1989	1989	1.41256e+06	Enteritidis	18061	2069	2069	1.41261e+06
243	18097	2071	2071	1.41247e+06	Enteritidis	18228	1993	1993	1.24412e+06	Enteritidis	18223	2034	2034	550538	Enteritidis	18132	2054	2054	1.41256e+06	Enteritidis	18237	2035	2035	1.41261e+06	Enteritidis	18131	2041	2041	1.41255e+06	Enteritidis	18159	1979	1979	1.41248e+06	Enteritidis	18137	1981	1981	1.41251e+06	Enteritidis	18130	1988	1988	1.24412e+06	Enteritidis	18062	2068	2068	1.24412e+06
244	18097	2071	2071	550538	Enteritidis	18228	1993	1993	1.41249e+06	Enteritidis	18224	2034	2034	1.41258e+06	Enteritidis	18132	2054	2054	1.41251e+06	Enteritidis	18237	2034	2034	149539	Enteritidis	18151	2037	2037	149539	Enteritidis	18163	1978	1978	1.24412e+06	Enteritidis	18137	1980	1980	1.41258e+06	Enteritidis	18134	1987	1987	1.41254e+06	Enteritidis	18062	2067	2067	1.41258e+06
245	18097	2070	2070	1.41258e+06	Enteritidis	18236	1988	1988	1.41254e+06	Enteritidis	18225	2033	2033	1.41252e+06	Enteritidis	18132	2054	2054	1.41247e+06	Enteritidis	18238	2033	2033	1.41258e+06	Enteritidis	18151	2037	2037	1.41257e+06	Enteritidis	18166	1976	1976	1.41251e+06	Enteritidis	18139	1979	1979	1.41247e+06	Enteritidis	18134	1987	1987	1.41251e+06	Enteritidis	18062	2067	2067	1.41255e+06
246	18097	2069	2069	1.41254e+06	Enteritidis	18236	1988	1988	1.41252e+06	Enteritidis	18225	2032	2032	1.4126e+06	Enteritidis	18135	2054	2054	1.41246e+06	Enteritidis	18238	2033	2033	1.41261e+06	Enteritidis	18153	2036	2036	1.41247e+06	Enteritidis	18167	1975	1975	1.24411e+06	Enteritidis	18139	1979	1979	1.4125e+06	Enteritidis	18134	1986	1986	1.24362e+06	Enteritidis	18062	2067	2067	1.41255e+06
247	18223	2051	2051	1.24362e+06	Enteritidis	18236	1988	1988	149539	Enteritidis	18225	2032	2032	1.4125e+06	Enteritidis	18136	2054	2054	1.41261e+06	Enteritidis	18239	2032	2032	1.41256e+06	Enteritidis	18153	2035	2035	1.41246e+06	Enteritidis	18184	1975	1975	149539	Enteritidis	18147	1979	1979	1.41246e+06	Enteritidis	18134	1986	1986	1.41261e+06	Enteritidis	18062	2067	2067	1.41249e+06
248	18224	2050	2050	1.24412e+06	Enteritidis	18238	1986	1986	1.4125e+06	Enteritidis	18226	2032	2032	1.41256e+06	Enteritidis	18137	2054	2054	1.41247e+06	Enteritidis	18243	2031	2031	149539	Enteritidis	18153	2034	2034	1.41262e+06	Enteritidis	18184	1975	1975	1.41254e+06	Enteritidis	18149	1979	1979	1.41245e+06	Enteritidis	18136	1986	1986	1.41256e+06	Enteritidis	18064	2063	2063	1.41253e+06
249	18224	2050	2050	1.41247e+06	Enteritidis	18239	1986	1986	CP007598	Enteritidis	18228	2032	2032	1.41245e+06	Enteritidis	18140	2054	2054	1.41261e+06	Enteritidis	18243	2030	2030	1.4125e+06	Enteritidis	18278	2018	2018	1.24362e+06	Enteritidis	18185	1975	1975	1.41247e+06	Enteritidis	18150	1979	1979	1.24362e+06	Enteritidis	18136	1986	1986	1.24412e+06	Enteritidis	18064	2062	2062	1.41261e+06
250	18225	2050	2050	1.41252e+06	Enteritidis	18239	1985	1985	1.41252e+06	Enteritidis	18230	2031	2031	1.41247e+06	Enteritidis	18140	2054	2054	149539	Enteritidis	18244	2030	2030	1.24362e+06	Enteritidis	18278	2018	2018	1.41251e+06	Enteritidis	18185	1975	1975	1.4125e+06	Enteritidis	18150	1978	1978	1.41248e+06	Enteritidis	18137	1986	1986	1.41256e+06	Enteritidis	18064	2062	2062	1.41258e+06
251	18226	2050	2050	1.24362e+06	Enteritidis	18246	1981	1981	1.41248e+06	Enteritidis	18231	2031	2031	149539	Enteritidis	18143	2047	2047	CP007246	Enteritidis	18263	1967	1967	1.41248e+06	Enteritidis	18278	2018	2018	1.41246e+06	Enteritidis	18185	1974	1974	1.24412e+06	Enteritidis	18150	1975	1975	1.41251e+06	Enteritidis	18141	1982	1982	1.41261e+06	Enteritidis	18064	2062	2062	1.4126e+06
252	18232	2049	2049	1.41257e+06	Enteritidis	18248	1981	1981	1.41258e+06	Enteritidis	18258	2030	2030	1.4125e+06	Enteritidis	18143	2047	2047	1.41255e+06	Enteritidis	18263	1967	1967	1.41261e+06	Enteritidis	18278	2018	2018	1.41253e+06	Enteritidis	18185	1974	1974	1.41249e+06	Enteritidis	18150	1975	1975	1.41259e+06	Enteritidis	18141	1982	1982	1.41252e+06	Enteritidis	18064	2062	2062	1.41257e+06
253	18232	2048	2048	1.41254e+06	Enteritidis	18249	1979	1979	1.41253e+06	Enteritidis	18260	2029	2029	1.41261e+06	Enteritidis	18143	2047	2047	1.41256e+06	Enteritidis	18266	1967	1967	1.41247e+06	Enteritidis	18278	2017	2017	1.24362e+06	Enteritidis	18185	1974	1974	1.41261e+06	Enteritidis	18154	1975	1975	149539	Enteritidis	18142	1981	1981	1.24411e+06	Enteritidis	18066	2058	2058	1.41251e+06
254	18234	2047	2047	1.24412e+06	Enteritidis	18249	1979	1979	1.41251e+06	Enteritidis	18263	2027	2027	1.41255e+06	Enteritidis	18146	2046	2046	1.41255e+06	Enteritidis	18266	1967	1967	1.41245e+06	Enteritidis	18278	2017	2017	1.41245e+06	Enteritidis	18189	1972	1972	1.41261e+06	Enteritidis	18154	1975	1975	1.41251e+06	Enteritidis	18142	1980	1980	1.41246e+06	Enteritidis	18068	2058	2058	1.4126e+06
255	18234	2046	2046	149539	Enteritidis	18249	1978	1978	1.41251e+06	Enteritidis	18263	2027	2027	1.41252e+06	Enteritidis	18272	2030	2030	1.24362e+06	Enteritidis	18266	1966	1966	1.41253e+06	Enteritidis	18283	2015	2015	CP011394	Enteritidis	18189	1972	1972	1.41247e+06	Enteritidis	18157	1975	1975	1.41246e+06	Enteritidis	18142	1979	1979	1.4126e+06	Enteritidis	18076	2056	2056	1.41252e+06
256	18234	2046	2046	1.41257e+06	Enteritidis	18250	1978	1978	1.41246e+06	Enteritidis	18263	2027	2027	1.41247e+06	Enteritidis	18272	2030	2030	1.41251e+06	Enteritidis	18266	1966	1966	550538	Enteritidis	18283	2015	2015	1.41249e+06	Enteritidis	18192	1971	1971	1.24362e+06	Enteritidis	18158	1974	1974	CP007425	Enteritidis	18142	1978	1978	1.4125e+06	Enteritidis	18082	2054	2054	1.41257e+06
257	18234	2045	2045	1.41261e+06	Enteritidis	18253	1978	1978	1.41246e+06	Enteritidis	18265	2027	2027	1.41256e+06	Enteritidis	18272	2030	2030	CP007528	Enteritidis	18266	1966	1966	1.41249e+06	Enteritidis	18287	2014	2014	149539	Enteritidis	18192	1970	1970	1.41255e+06	Enteritidis	18158	1973	1973	1.41254e+06	Enteritidis	18144	1978	1978	1.41261e+06	Enteritidis	18082	2053	2053	1.41253e+06
258	18253	1982	1982	1.41248e+06	Enteritidis	18253	1978	1978	1.41255e+06	Enteritidis	18265	2026	2026	1.41258e+06	Enteritidis	18272	2029	2029	149539	Enteritidis	18276	1964	1964	1.41247e+06	Enteritidis	18289	2011	2011	1.41254e+06	Enteritidis	18192	1970	1970	1.41258e+06	Enteritidis	18158	1972	1972	1.41257e+06	Enteritidis	18154	1976	1976	1.41247e+06	Enteritidis	18090	2051	2051	1.41245e+06
259	18254	1980	1980	1.41253e+06	Enteritidis	18253	1978	1978	1.24412e+06	Enteritidis	18265	2025	2025	1.41255e+06	Enteritidis	18273	2029	2029	1.41258e+06	Enteritidis	18278	1964	1964	1.41252e+06	Enteritidis	18289	2011	2011	1.41261e+06	Enteritidis	18193	1970	1970	1.41246e+06	Enteritidis	18160	1972	1972	1.24411e+06	Enteritidis	18279	1959	1959	1.24362e+06	Enteritidis	18090	2051	2051	1.41251e+06
260	18254	1979	1979	149539	Enteritidis	18261	1976	1976	1.41255e+06	Enteritidis	18266	2025	2025	1.41246e+06	Enteritidis	18273	2028	2028	1.41259e+06	Enteritidis	18280	1963	1963	1.41247e+06	Enteritidis	18290	2010	2010	1.24412e+06	Enteritidis	18195	1969	1969	1.41255e+06	Enteritidis	18163	1969	1969	1.41256e+06	Enteritidis	18279	1959	1959	1.41251e+06	Enteritidis	18090	2051	2051	1.41252e+06
261	18260	1979	1979	1.41247e+06	Enteritidis	18263	1975	1975	1.41258e+06	Enteritidis	18266	2025	2025	1.41253e+06	Enteritidis	18274	2027	2027	1.41249e+06	Enteritidis	18282	1963	1963	1.41252e+06	Enteritidis	18292	2010	2010	1.41255e+06	Enteritidis	18195	1969	1969	CP007528	Enteritidis	18165	1968	1968	149539	Enteritidis	18287	1958	1958	1.41252e+06	Enteritidis	18098	2051	2051	1.41246e+06
262	18261	1978	1978	1.4125e+06	Enteritidis	18265	1973	1973	1.41255e+06	Enteritidis	18269	2025	2025	1.41258e+06	Enteritidis	18274	2027	2027	1.41252e+06	Enteritidis	18288	1961	1961	1.4125e+06	Enteritidis	18293	2009	2009	149539	Enteritidis	18195	1968	1968	1.41259e+06	Enteritidis	18166	1968	1968	149539	Enteritidis	18287	1957	1957	1.41254e+06	Enteritidis	18100	2049	2049	1.41255e+06
263	18264	1971	1971	CP007246	Enteritidis	18265	1973	1973	1.41256e+06	Enteritidis	18273	2025	2025	1.41261e+06	Enteritidis	18275	2027	2027	1.41246e+06	Enteritidis	18288	1961	1961	1.41246e+06	Enteritidis	18293	2009	2009	550538	Enteritidis	18195	1968	1968	1.41253e+06	Enteritidis	18166	1967	1967	1.41246e+06	Enteritidis	18291	1957	1957	1.41261e+06	Enteritidis	18100	2049	2049	1.41256e+06
264	18271	1969	1969	1.41255e+06	Enteritidis	18267	1972	1972	149539	Enteritidis	18273	2025	2025	1.41258e+06	Enteritidis	18275	2027	2027	1.41256e+06	Enteritidis	18292	1961	1961	149539	Enteritidis	18293	2008	2008	1.41259e+06	Enteritidis	18196	1968	1968	1.41252e+06	Enteritidis	18177	1965	1965	1.41262e+06	Enteritidis	18291	1956	1956	1.41258e+06	Enteritidis	18100	2048	2048	1.41258e+06
265	18271	1968	1968	1.41262e+06	Enteritidis	18267	1972	1972	1.4125e+06	Enteritidis	18274	2025	2025	1.41255e+06	Enteritidis	18275	2027	2027	1.41261e+06	Enteritidis	18292	1960	1960	1.24412e+06	Enteritidis	18295	2006	2006	1.41255e+06	Enteritidis	18196	1968	1968	1.41255e+06	Enteritidis	18177	1964	1964	1.41256e+06	Enteritidis	18291	1956	1956	550538	Enteritidis	18100	2047	2047	1.41259e+06
266	18275	1966	1966	1.41256e+06	Enteritidis	18267	1972	1972	1.41251e+06	Enteritidis	18274	2025	2025	1.41252e+06	Enteritidis	18277	2026	2026	1.24412e+06	Enteritidis	18292	1959	1959	1.24362e+06	Enteritidis	18296	2006	2006	1.41256e+06	Enteritidis	18201	1961	1961	1.4126e+06	Enteritidis	18177	1963	1963	1.24362e+06	Enteritidis	18296	1954	1954	CP011394	Enteritidis	18123	2042	2042	149539
267	18275	1965	1965	1.41256e+06	Enteritidis	18267	1972	1972	1.41254e+06	Enteritidis	18274	2024	2024	1.4125e+06	Enteritidis	18279	2026	2026	1.41261e+06	Enteritidis	18292	1959	1959	1.41253e+06	Enteritidis	18298	2005	2005	1.41249e+06	Enteritidis	18203	1961	1961	149539	Enteritidis	18177	1962	1962	1.41261e+06	Enteritidis	18298	1954	1954	1.41246e+06	Enteritidis	18127	2041	2041	1.24412e+06
268	18276	1961	1961	1.41251e+06	Enteritidis	18287	1970	1970	149539	Enteritidis	18277	2017	2017	CP007246	Enteritidis	18282	2025	2025	149539	Enteritidis	18295	1952	1952	CP007246	Enteritidis	18301	2004	2004	1.41254e+06	Enteritidis	18203	1961	1961	1.41252e+06	Enteritidis	18187	1960	1960	1.41247e+06	Enteritidis	18298	1954	1954	1.41254e+06	Enteritidis	18129	2040	2040	149539
269	18277	1961	1961	CP007292	Enteritidis	18287	1970	1970	149539	Enteritidis	18279	2013	2013	1.41251e+06	Enteritidis	18283	2025	2025	1.24362e+06	Enteritidis	18298	1952	1952	1.41258e+06	Enteritidis	18301	2004	2004	1.41252e+06	Enteritidis	18203	1960	1960	149539	Enteritidis	18188	1959	1959	1.24412e+06	Enteritidis	18300	1952	1952	1.41249e+06	Enteritidis	18136	2036	2036	1.41254e+06
270	18277	1961	1961	1.41252e+06	Enteritidis	18287	1970	1970	1.41252e+06	Enteritidis	18281	2013	2013	1.41252e+06	Enteritidis	18283	2025	2025	1.41247e+06	Enteritidis	18298	1952	1952	1.41252e+06	Enteritidis	18301	2004	2004	1.41258e+06	Enteritidis	18203	1960	1960	1.41254e+06	Enteritidis	18191	1959	1959	1.41255e+06	Enteritidis	18300	1952	1952	CP007528	Enteritidis	18140	2034	2034	1.4125e+06
271	18278	1960	1960	1.41249e+06	Enteritidis	18287	1970	1970	1.41251e+06	Enteritidis	18282	2012	2012	1.41248e+06	Enteritidis	18285	2023	2023	1.41261e+06	Enteritidis	18302	1952	1952	1.41261e+06	Enteritidis	18302	2004	2004	CP007292	Enteritidis	18207	1960	1960	149539	Enteritidis	18191	1958	1958	1.41245e+06	Enteritidis	18300	1951	1951	1.41252e+06	Enteritidis	18140	2034	2034	550538
272	18281	1959	1959	1.41247e+06	Enteritidis	18289	1970	1970	149539	Enteritidis	18301	2010	2010	149539	Enteritidis	18286	2023	2023	149539	Enteritidis	18302	1951	1951	1.41257e+06	Enteritidis	18306	2001	2001	1.41249e+06	Enteritidis	18207	1959	1959	1.24362e+06	Enteritidis	18191	1958	1958	1.41249e+06	Enteritidis	18303	1950	1950	1.41261e+06	Enteritidis	18140	2033	2033	1.41259e+06
273	18284	1954	1954	1.41253e+06	Enteritidis	18297	1969	1969	1.41252e+06	Enteritidis	18301	2010	2010	1.41261e+06	Enteritidis	18296	2021	2021	1.41247e+06	Enteritidis	18313	1949	1949	1.41262e+06	Enteritidis	18306	2000	2000	1.41259e+06	Enteritidis	18213	1959	1959	149539	Enteritidis	18194	1958	1958	1.41247e+06	Enteritidis	18303	1949	1949	1.41256e+06	Enteritidis	18143	2033	2033	1.41246e+06
274	18284	1953	1953	1.41253e+06	Enteritidis	18299	1967	1967	1.41256e+06	Enteritidis	18301	2010	2010	1.41254e+06	Enteritidis	18297	2021	2021	CP007598	Enteritidis	18313	1949	1949	1.4125e+06	Enteritidis	18307	2000	2000	1.41246e+06	Enteritidis	18218	1959	1959	149539	Enteritidis	18198	1957	1957	1.41248e+06	Enteritidis	18303	1949	1949	1.41257e+06	Enteritidis	18144	2031	2031	1.4125e+06
275	18285	1953	1953	1.41256e+06	Enteritidis	18300	1967	1967	1.41251e+06	Enteritidis	18302	2009	2009	1.41259e+06	Enteritidis	18298	2020	2020	149539	Enteritidis	18313	1949	1949	1.41259e+06	Enteritidis	18315	2000	2000	1.41247e+06	Enteritidis	18220	1958	1958	1.41255e+06	Enteritidis	18198	1957	1957	1.41256e+06	Enteritidis	18305	1949	1949	1.41258e+06	Enteritidis	18144	2031	2031	1.41245e+06
276	18288	1951	1951	1.41251e+06	Enteritidis	18300	1967	1967	1.41256e+06	Enteritidis	18302	2008	2008	1.41253e+06	Enteritidis	18298	2020	2020	1.41255e+06	Enteritidis	18316	1944	1944	1.41253e+06	Enteritidis	18315	1999	1999	1.41258e+06	Enteritidis	18220	1958	1958	1.41252e+06	Enteritidis	18198	1957	1957	1.41247e+06	Enteritidis	18311	1949	1949	149539	Enteritidis	18145	2030	2030	1.41258e+06
277	18290	1949	1949	1.4125e+06	Enteritidis	18303	1966	1966	1.4125e+06	Enteritidis	18302	2008	2008	1.41257e+06	Enteritidis	18299	2019	2019	1.24412e+06	Enteritidis	18316	1944	1944	1.41255e+06	Enteritidis	18315	1998	1998	1.41255e+06	Enteritidis	18226	1957	1957	1.41246e+06	Enteritidis	18201	1950	1950	CP007246	Enteritidis	18312	1949	1949	1.24411e+06	Enteritidis	18147	2029	2029	1.41247e+06
278	18290	1949	1949	1.41252e+06	Enteritidis	18306	1964	1964	1.41249e+06	Enteritidis	18302	2008	2008	1.41257e+06	Enteritidis	18299	2019	2019	550538	Enteritidis	18316	1944	1944	1.41251e+06	Enteritidis	18316	1998	1998	1.41258e+06	Enteritidis	18226	1957	1957	1.41257e+06	Enteritidis	18221	1947	1947	149539	Enteritidis	18312	1949	1949	1.41255e+06	Enteritidis	18147	2026	2026	1.41258e+06
279	18291	1949	1949	1.41258e+06	Enteritidis	18309	1964	1964	1.41261e+06	Enteritidis	18302	2008	2008	1.41255e+06	Enteritidis	18301	2019	2019	1.41247e+06	Enteritidis	18320	1940	1940	1.41261e+06	Enteritidis	18320	1997	1997	1.24412e+06	Enteritidis	18226	1957	1957	1.41245e+06	Enteritidis	18223	1947	1947	1.41256e+06	Enteritidis	18314	1949	1949	1.41252e+06	Enteritidis	18149	2025	2025	1.24412e+06
280	18291	1949	1949	1.41247e+06	Enteritidis	18309	1964	1964	1.41255e+06	Enteritidis	18302	2007	2007	1.41257e+06	Enteritidis	18301	2018	2018	1.4125e+06	Enteritidis	18320	1939	1939	1.41259e+06	Enteritidis	18322	1994	1994	1.41261e+06	Enteritidis	18226	1957	1957	1.41249e+06	Enteritidis	18223	1947	1947	1.41249e+06	Enteritidis	18314	1948	1948	1.41259e+06	Enteritidis	18149	2025	2025	1.41254e+06
281	18297	1948	1948	1.41246e+06	Enteritidis	18309	1964	1964	1.41258e+06	Enteritidis	18305	2006	2006	149539	Enteritidis	18301	2018	2018	1.41256e+06	Enteritidis	18321	1939	1939	1.41257e+06	Enteritidis	18325	1987	1987	CP007246	Enteritidis	18227	1957	1957	1.41256e+06	Enteritidis	18223	1947	1947	1.41258e+06	Enteritidis	18315	1948	1948	149539	Enteritidis	18157	2023	2023	1.41255e+06
282	18300	1946	1946	1.41249e+06	Enteritidis	18309	1964	1964	1.41255e+06	Enteritidis	18307	2006	2006	1.24362e+06	Enteritidis	18306	2018	2018	149539	Enteritidis	18340	1936	1936	149539	Enteritidis	18326	1986	1986	1.24411e+06	Enteritidis	18228	1956	1956	1.4125e+06	Enteritidis	18223	1947	1947	1.41255e+06	Enteritidis	18315	1948	1948	1.41256e+06	Enteritidis	18157	2022	2022	1.41254e+06
283	18300	1944	1944	1.41251e+06	Enteritidis	18309	1964	1964	1.41253e+06	Enteritidis	18307	2006	2006	1.41246e+06	Enteritidis	18309	2017	2017	1.4125e+06	Enteritidis	18341	1935	1935	1.24412e+06	Enteritidis	18326	1986	1986	1.41252e+06	Enteritidis	18228	1956	1956	149539	Enteritidis	18348	1932	1932	1.24362e+06	Enteritidis	18316	1948	1948	1.41257e+06	Enteritidis	18160	2015	2015	CP007246
284	18300	1944	1944	1.41261e+06	Enteritidis	18309	1963	1963	1.41255e+06	Enteritidis	18307	2006	2006	1.41256e+06	Enteritidis	18310	2016	2016	CP007425	Enteritidis	18341	1935	1935	1.41257e+06	Enteritidis	18326	1985	1985	1.41251e+06	Enteritidis	18229	1955	1955	149539	Enteritidis	18350	1931	1931	1.41247e+06	Enteritidis	18318	1948	1948	1.41247e+06	Enteritidis	18166	2015	2015	149539
285	18303	1944	1944	1.41261e+06	Enteritidis	18310	1962	1962	149539	Enteritidis	18310	2005	2005	1.4125e+06	Enteritidis	18315	2014	2014	CP011394	Enteritidis	18341	1934	1934	1.41254e+06	Enteritidis	18326	1984	1984	1.41258e+06	Enteritidis	18231	1952	1952	1.41254e+06	Enteritidis	18350	1931	1931	1.41247e+06	Enteritidis	18318	1947	1947	1.41257e+06	Enteritidis	18166	2015	2015	1.41253e+06
286	18304	1944	1944	1.41246e+06	Enteritidis	18311	1958	1958	1.41251e+06	Enteritidis	18310	2005	2005	1.41251e+06	Enteritidis	18320	2009	2009	1.41261e+06	Enteritidis	18341	1933	1933	1.41252e+06	Enteritidis	18326	1984	1984	1.41251e+06	Enteritidis	18231	1952	1952	1.4126e+06	Enteritidis	18350	1931	1931	1.41259e+06	Enteritidis	18323	1940	1940	1.4126e+06	Enteritidis	18170	2015	2015	149539
287	18304	1944	1944	1.41251e+06	Enteritidis	18311	1958	1958	1.4125e+06	Enteritidis	18319	2003	2003	149539	Enteritidis	18339	1944	1944	1.41248e+06	Enteritidis	18342	1933	1933	1.41247e+06	Enteritidis	18328	1983	1983	1.41261e+06	Enteritidis	18233	1952	1952	1.41246e+06	Enteritidis	18352	1927	1927	1.41251e+06	Enteritidis	18334	1938	1938	1.41262e+06	Enteritidis	18170	2015	2015	1.41249e+06
288	18323	1941	1941	149539	Enteritidis	18313	1957	1957	1.41249e+06	Enteritidis	18319	2002	2002	1.41251e+06	Enteritidis	18339	1943	1943	1.41262e+06	Enteritidis	18342	1933	1933	1.41255e+06	Enteritidis	18328	1982	1982	1.4125e+06	Enteritidis	18234	1951	1951	1.41253e+06	Enteritidis	18352	1927	1927	1.41254e+06	Enteritidis	18334	1938	1938	1.41252e+06	Enteritidis	18171	2015	2015	1.4125e+06
289	18324	1941	1941	1.41255e+06	Enteritidis	18315	1956	1956	1.41247e+06	Enteritidis	18319	2001	2001	1.41262e+06	Enteritidis	18342	1942	1942	1.41254e+06	Enteritidis	18342	1932	1932	1.4125e+06	Enteritidis	18328	1982	1982	1.41255e+06	Enteritidis	18235	1951	1951	CP007598	Enteritidis	18356	1926	1926	1.4125e+06	Enteritidis	18335	1938	1938	CP007292	Enteritidis	18171	2014	2014	1.41254e+06
290	18324	1941	1941	1.41255e+06	Enteritidis	18319	1953	1953	1.41249e+06	Enteritidis	18319	2001	2001	1.41258e+06	Enteritidis	18342	1942	1942	1.41252e+06	Enteritidis	18342	1932	1932	1.41247e+06	Enteritidis	18328	1982	1982	1.41252e+06	Enteritidis	18235	1950	1950	1.41256e+06	Enteritidis	18356	1926	1926	1.41255e+06	Enteritidis	18343	1936	1936	1.41245e+06	Enteritidis	18171	2014	2014	1.41259e+06
291	18328	1937	1937	1.41261e+06	Enteritidis	18319	1953	1953	1.41249e+06	Enteritidis	18338	1937	1937	1.41248e+06	Enteritidis	18344	1941	1941	1.41247e+06	Enteritidis	18343	1931	1931	1.41255e+06	Enteritidis	18330	1981	1981	1.24362e+06	Enteritidis	18236	1949	1949	CP007425	Enteritidis	18357	1926	1926	CP007292	Enteritidis	18343	1935	1935	1.41262e+06	Enteritidis	18173	2014	2014	1.41252e+06
292	18330	1936	1936	1.41256e+06	Enteritidis	18319	1952	1952	1.24411e+06	Enteritidis	18339	1937	1937	1.41257e+06	Enteritidis	18344	1941	1941	1.41252e+06	Enteritidis	18345	1930	1930	1.41255e+06	Enteritidis	18330	1981	1981	CP007528	Enteritidis	18238	1949	1949	1.41247e+06	Enteritidis	18359	1926	1926	1.41261e+06	Enteritidis	18344	1935	1935	1.41246e+06	Enteritidis	18174	2014	2014	1.41257e+06
293	18330	1935	1935	1.41252e+06	Enteritidis	18322	1945	1945	CP007246	Enteritidis	18339	1937	1937	1.41261e+06	Enteritidis	18344	1940	1940	1.41261e+06	Enteritidis	18347	1929	1929	1.41254e+06	Enteritidis	18334	1980	1980	1.41248e+06	Enteritidis	18239	1945	1945	1.41251e+06	Enteritidis	18360	1926	1926	1.4125e+06	Enteritidis	18345	1935	1935	1.41258e+06	Enteritidis	18174	2014	2014	1.41261e+06
294	18330	1934	1934	1.4125e+06	Enteritidis	18328	1944	1944	1.41257e+06	Enteritidis	18339	1937	1937	1.41261e+06	Enteritidis	18346	1940	1940	1.41256e+06	Enteritidis	18364	1929	1929	149539	Enteritidis	18334	1980	1980	1.24412e+06	Enteritidis	18239	1943	1943	1.41261e+06	Enteritidis	18360	1925	1925	1.41258e+06	Enteritidis	18345	1934	1934	1.41254e+06	Enteritidis	18175	2013	2013	1.41259e+06
295	18341	1932	1932	1.41262e+06	Enteritidis	18328	1944	1944	1.41261e+06	Enteritidis	18346	1936	1936	1.41252e+06	Enteritidis	18346	1939	1939	1.24411e+06	Enteritidis	18366	1929	1929	149539	Enteritidis	18334	1980	1980	1.41258e+06	Enteritidis	18239	1942	1942	1.41251e+06	Enteritidis	18360	1924	1924	1.4125e+06	Enteritidis	18347	1932	1932	1.41254e+06	Enteritidis	18175	2013	2013	1.41253e+06
296	18341	1931	1931	1.41248e+06	Enteritidis	18355	1943	1943	1.4125e+06	Enteritidis	18346	1935	1935	149539	Enteritidis	18346	1939	1939	1.41254e+06	Enteritidis	18366	1928	1928	1.4125e+06	Enteritidis	18334	1979	1979	1.41257e+06	Enteritidis	18246	1941	1941	149539	Enteritidis	18360	1924	1924	1.41249e+06	Enteritidis	18355	1932	1932	1.41247e+06	Enteritidis	18176	2012	2012	CP007425
297	18341	1931	1931	1.41256e+06	Enteritidis	18359	1943	1943	149539	Enteritidis	18346	1935	1935	CP007528	Enteritidis	18348	1939	1939	1.4126e+06	Enteritidis	18366	1928	1928	1.41254e+06	Enteritidis	18340	1977	1977	1.4125e+06	Enteritidis	18248	1940	1940	1.41247e+06	Enteritidis	18363	1924	1924	1.41246e+06	Enteritidis	18361	1931	1931	1.41246e+06	Enteritidis	18176	2012	2012	1.41252e+06
298	18342	1931	1931	1.41247e+06	Enteritidis	18360	1943	1943	1.41245e+06	Enteritidis	18349	1934	1934	1.24412e+06	Enteritidis	18349	1938	1938	1.41259e+06	Enteritidis	18367	1927	1927	1.41258e+06	Enteritidis	18341	1977	1977	1.41246e+06	Enteritidis	18248	1939	1939	1.41251e+06	Enteritidis	18363	1924	1924	1.41254e+06	Enteritidis	18361	1930	1930	149539	Enteritidis	18301	1997	1997	1.24362e+06
299	18345	1930	1930	1.41261e+06	Enteritidis	18360	1942	1942	1.41251e+06	Enteritidis	18349	1934	1934	1.41256e+06	Enteritidis	18349	1937	1937	1.41254e+06	Enteritidis	18367	1927	1927	1.41256e+06	Enteritidis	18341	1977	1977	1.41255e+06	Enteritidis	18248	1939	1939	1.41253e+06	Enteritidis	18366	1923	1923	149539	Enteritidis	18361	1930	1930	149539	Enteritidis	18308	1989	1989	1.4126e+06
300	18345	1930	1930	1.41261e+06	Enteritidis	18360	1942	1942	1.41257e+06	Enteritidis	18366	1934	1934	149539	Enteritidis	18349	1936	1936	1.41257e+06	Enteritidis	18367	1927	1927	149539	Enteritidis	18343	1977	1977	1.4126e+06	Enteritidis	18259	1937	1937	1.41262e+06	Enteritidis	18368	1923	1923	1.41258e+06	Enteritidis	18361	1929	1929	1.41254e+06	Enteritidis	18309	1989	1989	1.41261e+06
301	18345	1930	1930	1.41254e+06	Enteritidis	18361	1942	1942	1.41261e+06	Enteritidis	18371	1931	1931	1.41249e+06	Enteritidis	18349	1936	1936	1.41249e+06	Enteritidis	18370	1927	1927	1.41246e+06	Enteritidis	18344	1976	1976	1.41258e+06	Enteritidis	18261	1935	1935	1.41253e+06	Enteritidis	18368	1923	1923	1.41251e+06	Enteritidis	18362	1928	1928	1.24412e+06	Enteritidis	18309	1989	1989	1.41254e+06
302	18348	1930	1930	1.41246e+06	Enteritidis	18364	1941	1941	1.4125e+06	Enteritidis	18371	1931	1931	1.41249e+06	Enteritidis	18349	1936	1936	1.41253e+06	Enteritidis	18370	1927	1927	149539	Enteritidis	18346	1975	1975	1.24412e+06	Enteritidis	18263	1934	1934	1.4125e+06	Enteritidis	18368	1923	1923	1.41261e+06	Enteritidis	18366	1928	1928	149539	Enteritidis	18309	1989	1989	CP007528
303	18348	1929	1929	1.41251e+06	Enteritidis	18370	1940	1940	1.41246e+06	Enteritidis	18372	1930	1930	1.41256e+06	Enteritidis	18349	1936	1936	1.24412e+06	Enteritidis	18373	1926	1926	1.24412e+06	Enteritidis	18346	1974	1974	1.41261e+06	Enteritidis	18264	1933	1933	1.24412e+06	Enteritidis	18368	1923	1923	1.41256e+06	Enteritidis	18367	1928	1928	CP007598	Enteritidis	18310	1989	1989	1.41247e+06
304	18348	1929	1929	1.24412e+06	Enteritidis	18376	1933	1933	1.4126e+06	Enteritidis	18372	1930	1930	149539	Enteritidis	18349	1935	1935	1.24412e+06	Enteritidis	18373	1926	1926	1.41252e+06	Enteritidis	18348	1973	1973	1.41247e+06	Enteritidis	18264	1932	1932	1.41258e+06	Enteritidis	18368	1923	1923	149539	Enteritidis	18367	1928	1928	1.41259e+06	Enteritidis	18313	1986	1986	1.41248e+06
305	18351	1926	1926	1.41248e+06	Enteritidis	18377	1933	1933	1.41252e+06	Enteritidis	18372	1930	1930	1.41245e+06	Enteritidis	18354	1933	1933	1.41257e+06	Enteritidis	18380	1924	1924	1.41255e+06	Enteritidis	18348	1973	1973	1.41254e+06	Enteritidis	18264	1932	1932	1.41245e+06	Enteritidis	18368	1922	1922	1.41259e+06	Enteritidis	18367	1928	1928	1.41246e+06	Enteritidis	18315	1985	1985	1.41261e+06
306	18353	1925	1925	1.41254e+06	Enteritidis	18379	1932	1932	149539	Enteritidis	18372	1929	1929	1.24362e+06	Enteritidis	18355	1933	1933	CP007292	Enteritidis	18390	1923	1923	149539	Enteritidis	18355	1972	1972	149539	Enteritidis	18265	1931	1931	1.41258e+06	Enteritidis	18378	1921	1921	149539	Enteritidis	18368	1927	1927	1.41258e+06	Enteritidis	18316	1985	1985	1.41252e+06
307	18375	1921	1921	149539	Enteritidis	18379	1931	1931	149539	Enteritidis	18373	1929	1929	CP007598	Enteritidis	18355	1932	1932	1.41255e+06	Enteritidis	18390	1923	1923	CP007528	Enteritidis	18357	1972	1972	1.41258e+06	Enteritidis	18266	1930	1930	1.41249e+06	Enteritidis	18379	1920	1920	149539	Enteritidis	18369	1926	1926	1.4125e+06	Enteritidis	18317	1985	1985	CP007292
308	18378	1920	1920	1.41254e+06	Enteritidis	18382	1930	1930	1.24412e+06	Enteritidis	18378	1928	1928	1.41257e+06	Enteritidis	18355	1932	1932	1.41259e+06	Enteritidis	18390	1923	1923	1.41252e+06	Enteritidis	18357	1972	1972	1.41252e+06	Enteritidis	18266	1930	1930	1.41249e+06	Enteritidis	18379	1919	1919	149539	Enteritidis	18370	1926	1926	1.41246e+06	Enteritidis	18317	1985	1985	1.41252e+06
309	18388	1918	1918	1.41247e+06	Enteritidis	18382	1929	1929	1.4125e+06	Enteritidis	18381	1928	1928	1.41246e+06	Enteritidis	18356	1932	1932	1.41252e+06	Enteritidis	18391	1922	1922	1.41256e+06	Enteritidis	18361	1972	1972	149539	Enteritidis	18268	1929	1929	1.24412e+06	Enteritidis	18379	1918	1918	149539	Enteritidis	18371	1925	1925	149539	Enteritidis	18318	1984	1984	1.41253e+06
310	18391	1917	1917	149539	Enteritidis	18384	1925	1925	1.41253e+06	Enteritidis	18381	1928	1928	1.41255e+06	Enteritidis	18356	1932	1932	1.41255e+06	Enteritidis	18391	1922	1922	1.41249e+06	Enteritidis	18363	1970	1970	1.41253e+06	Enteritidis	18270	1927	1927	1.41249e+06	Enteritidis	18396	1918	1918	149539	Enteritidis	18373	1925	1925	1.24362e+06	Enteritidis	18345	1983	1983	1.4125e+06
311	18392	1916	1916	149539	Enteritidis	18384	1925	1925	1.4126e+06	Enteritidis	18381	1928	1928	1.41256e+06	Enteritidis	18356	1932	1932	1.41249e+06	Enteritidis	18391	1922	1922	1.41256e+06	Enteritidis	18363	1970	1970	1.41255e+06	Enteritidis	18270	1927	1927	1.41259e+06	Enteritidis	18399	1917	1917	1.24412e+06	Enteritidis	18373	1924	1924	1.41253e+06	Enteritidis	18345	1982	1982	1.24362e+06
312	18396	1916	1916	149539	Enteritidis	18386	1924	1924	1.41254e+06	Enteritidis	18383	1928	1928	1.41252e+06	Enteritidis	18356	1931	1931	1.41252e+06	Enteritidis	18392	1921	1921	1.41253e+06	Enteritidis	18363	1970	1970	1.41256e+06	Enteritidis	18271	1927	1927	1.24362e+06	Enteritidis	18399	1916	1916	1.4125e+06	Enteritidis	18376	1923	1923	1.24412e+06	Enteritidis	18347	1980	1980	1.41256e+06
313	18396	1916	1916	1.41259e+06	Enteritidis	18389	1923	1923	149539	Enteritidis	18387	1927	1927	1.41248e+06	Enteritidis	18356	1931	1931	1.41254e+06	Enteritidis	18392	1920	1920	1.41259e+06	Enteritidis	18373	1969	1969	149539	Enteritidis	18271	1927	1927	1.41256e+06	Enteritidis	18407	1914	1914	1.41255e+06	Enteritidis	18378	1922	1922	1.24362e+06	Enteritidis	18347	1980	1980	1.24412e+06
314	18398	1916	1916	1.41246e+06	Enteritidis	18390	1922	1922	1.41258e+06	Enteritidis	18391	1926	1926	1.4125e+06	Enteritidis	18358	1928	1928	1.41253e+06	Enteritidis	18392	1920	1920	1.41252e+06	Enteritidis	18375	1969	1969	1.41256e+06	Enteritidis	18271	1927	1927	1.41257e+06	Enteritidis	18408	1914	1914	1.41257e+06	Enteritidis	18398	1920	1920	149539	Enteritidis	18348	1980	1980	1.41258e+06
315	18406	1914	1914	1.41245e+06	Enteritidis	18390	1922	1922	1.41249e+06	Enteritidis	18391	1925	1925	1.24412e+06	Enteritidis	18367	1926	1926	149539	Enteritidis	18392	1919	1919	1.4125e+06	Enteritidis	18379	1969	1969	149539	Enteritidis	18271	1926	1926	1.41258e+06	Enteritidis	18411	1914	1914	1.41261e+06	Enteritidis	18398	1920	1920	1.41249e+06	Enteritidis	18349	1979	1979	1.41256e+06
316	18406	1914	1914	1.41251e+06	Enteritidis	18390	1921	1921	1.41262e+06	Enteritidis	18391	1924	1924	1.41252e+06	Enteritidis	18375	1925	1925	1.41252e+06	Enteritidis	18396	1918	1918	1.41248e+06	Enteritidis	18379	1969	1969	1.41259e+06	Enteritidis	18395	1911	1911	1.24362e+06	Enteritidis	18411	1914	1914	1.41251e+06	Enteritidis	18398	1919	1919	149539	Enteritidis	18351	1978	1978	1.24362e+06
317	18406	1914	1914	1.41252e+06	Enteritidis	18390	1920	1920	1.41259e+06	Enteritidis	18393	1924	1924	1.41247e+06	Enteritidis	18375	1924	1924	1.41254e+06	Enteritidis	18397	1917	1917	1.24411e+06	Enteritidis	18379	1968	1968	149539	Enteritidis	18396	1911	1911	1.41258e+06	Enteritidis	18412	1913	1913	1.24411e+06	Enteritidis	18399	1918	1918	1.41256e+06	Enteritidis	18370	1916	1916	1.41248e+06
318	18407	1913	1913	1.41256e+06	Enteritidis	18390	1920	1920	550538	Enteritidis	18393	1924	1924	1.41256e+06	Enteritidis	18376	1923	1923	1.24411e+06	Enteritidis	18402	1914	1914	1.41254e+06	Enteritidis	18379	1967	1967	1.4125e+06	Enteritidis	18396	1910	1910	1.41254e+06	Enteritidis	18412	1912	1912	1.41262e+06	Enteritidis	18399	1916	1916	1.41251e+06	Enteritidis	18371	1915	1915	1.4125e+06
319	18410	1912	1912	1.4125e+06	Enteritidis	18390	1920	1920	1.41245e+06	Enteritidis	18396	1923	1923	1.41254e+06	Enteritidis	18376	1922	1922	1.41246e+06	Enteritidis	18402	1913	1913	1.41253e+06	Enteritidis	18382	1967	1967	1.41246e+06	Enteritidis	18399	1910	1910	1.41246e+06	Enteritidis	18412	1912	1912	1.41252e+06	Enteritidis	18399	1916	1916	1.41251e+06	Enteritidis	18371	1914	1914	1.41248e+06
320	18410	1912	1912	1.41258e+06	Enteritidis	18391	1920	1920	1.41246e+06	Enteritidis	18406	1921	1921	1.41247e+06	Enteritidis	18384	1920	1920	1.41245e+06	Enteritidis	18402	1913	1913	1.41255e+06	Enteritidis	18382	1966	1966	1.41258e+06	Enteritidis	18401	1910	1910	1.41258e+06	Enteritidis	18412	1912	1912	1.24412e+06	Enteritidis	18400	1915	1915	1.41258e+06	Enteritidis	18381	1913	1913	149539
321	18410	1912	1912	1.41261e+06	Enteritidis	18391	1919	1919	1.41253e+06	Enteritidis	18407	1920	1920	1.24412e+06	Enteritidis	18387	1917	1917	1.41248e+06	Enteritidis	18402	1913	1913	1.41247e+06	Enteritidis	18382	1966	1966	1.41257e+06	Enteritidis	18401	1910	1910	1.41259e+06	Enteritidis	18414	1910	1910	1.41253e+06	Enteritidis	18402	1914	1914	1.41247e+06	Enteritidis	18381	1912	1912	1.41252e+06
322	18410	1912	1912	1.41245e+06	Enteritidis	18393	1918	1918	1.41247e+06	Enteritidis	18410	1917	1917	1.41248e+06	Enteritidis	18387	1917	1917	1.41257e+06	Enteritidis	18406	1913	1913	149539	Enteritidis	18385	1966	1966	1.41246e+06	Enteritidis	18401	1910	1910	1.41247e+06	Enteritidis	18414	1910	1910	1.41256e+06	Enteritidis	18402	1914	1914	1.41245e+06	Enteritidis	18381	1912	1912	1.41245e+06
323	18412	1912	1912	1.41252e+06	Enteritidis	18395	1918	1918	1.41246e+06	Enteritidis	18410	1916	1916	1.41259e+06	Enteritidis	18388	1916	1916	1.41258e+06	Enteritidis	18409	1910	1910	1.41248e+06	Enteritidis	18392	1964	1964	1.41255e+06	Enteritidis	18401	1909	1909	1.41252e+06	Enteritidis	18416	1910	1910	1.41246e+06	Enteritidis	18403	1914	1914	1.41255e+06	Enteritidis	18381	1912	1912	149539
324	18412	1911	1911	1.24412e+06	Enteritidis	18398	1918	1918	1.41246e+06	Enteritidis	18411	1916	1916	1.41247e+06	Enteritidis	18407	1913	1913	149539	Enteritidis	18411	1910	1910	1.41261e+06	Enteritidis	18393	1964	1964	1.41256e+06	Enteritidis	18411	1907	1907	1.41247e+06	Enteritidis	18417	1910	1910	1.41258e+06	Enteritidis	18403	1914	1914	1.41255e+06	Enteritidis	18398	1912	1912	149539
325	18412	1911	1911	1.41256e+06	Enteritidis	18399	1918	1918	1.41257e+06	Enteritidis	18411	1916	1916	1.41257e+06	Enteritidis	18412	1906	1906	1.4126e+06	Enteritidis	18413	1910	1910	1.41258e+06	Enteritidis	18393	1964	1964	149539	Enteritidis	18411	1906	1906	1.41258e+06	Enteritidis	18417	1909	1909	1.24411e+06	Enteritidis	18404	1914	1914	1.41247e+06	Enteritidis	18399	1911	1911	1.24411e+06
326	18412	1910	1910	1.4125e+06	Enteritidis	18399	1917	1917	1.41257e+06	Enteritidis	18411	1915	1915	1.24411e+06	Enteritidis	18414	1905	1905	1.41255e+06	Enteritidis	18413	1909	1909	1.41254e+06	Enteritidis	18393	1964	1964	1.41256e+06	Enteritidis	18411	1906	1906	1.41252e+06	Enteritidis	18418	1908	1908	1.4125e+06	Enteritidis	18405	1913	1913	CP007425	Enteritidis	18401	1910	1910	1.41254e+06
327	18413	1910	1910	CP007598	Enteritidis	18409	1915	1915	1.41247e+06	Enteritidis	18411	1914	1914	149539	Enteritidis	18414	1905	1905	1.4125e+06	Enteritidis	18415	1908	1908	1.41261e+06	Enteritidis	18412	1902	1902	1.41248e+06	Enteritidis	18411	1906	1906	1.41255e+06	Enteritidis	18419	1908	1908	1.4126e+06	Enteritidis	18405	1913	1913	1.41255e+06	Enteritidis	18401	1910	1910	1.41252e+06
328	18418	1903	1903	1.4126e+06	Enteritidis	18412	1913	1913	1.41261e+06	Enteritidis	18413	1913	1913	1.41254e+06	Enteritidis	18414	1905	1905	149539	Enteritidis	18416	1908	1908	1.41258e+06	Enteritidis	18418	1902	1902	149539	Enteritidis	18413	1906	1906	1.41245e+06	Enteritidis	18419	1907	1907	1.4125e+06	Enteritidis	18409	1912	1912	1.41248e+06	Enteritidis	18402	1910	1910	149539
329	18418	1903	1903	1.41253e+06	Enteritidis	18413	1912	1912	CP007425	Enteritidis	18414	1912	1912	CP007425	Enteritidis	18414	1905	1905	1.41258e+06	Enteritidis	18424	1906	1906	1.41245e+06	Enteritidis	18418	1902	1902	1.4125e+06	Enteritidis	18413	1905	1905	1.41257e+06	Enteritidis	18419	1906	1906	1.41259e+06	Enteritidis	18413	1909	1909	1.41249e+06	Enteritidis	18405	1909	1909	149539
330	18418	1903	1903	1.41256e+06	Enteritidis	18413	1911	1911	1.41254e+06	Enteritidis	18417	1911	1911	1.41261e+06	Enteritidis	18414	1905	1905	1.41246e+06	Enteritidis	18424	1905	1905	149539	Enteritidis	18419	1902	1902	1.41252e+06	Enteritidis	18413	1904	1904	1.4125e+06	Enteritidis	18419	1904	1904	1.41261e+06	Enteritidis	18415	1908	1908	149539	Enteritidis	18411	1908	1908	1.41246e+06
331	18419	1903	1903	1.41261e+06	Enteritidis	18413	1911	1911	1.41256e+06	Enteritidis	18417	1910	1910	1.41246e+06	Enteritidis	18414	1905	1905	1.41245e+06	Enteritidis	18424	1905	1905	1.41249e+06	Enteritidis	18419	1902	1902	1.41257e+06	Enteritidis	18413	1904	1904	1.41258e+06	Enteritidis	18419	1903	1903	1.41255e+06	Enteritidis	18415	1907	1907	1.41258e+06	Enteritidis	18415	1908	1908	149539
332	18421	1903	1903	1.41258e+06	Enteritidis	18413	1910	1910	1.41258e+06	Enteritidis	18418	1910	1910	CP007292	Enteritidis	18417	1905	1905	1.41246e+06	Enteritidis	18424	1905	1905	1.41251e+06	Enteritidis	18420	1902	1902	1.24411e+06	Enteritidis	18413	1904	1904	1.4125e+06	Enteritidis	18419	1903	1903	149539	Enteritidis	18420	1904	1904	1.41254e+06	Enteritidis	18415	1908	1908	1.41257e+06
333	18422	1902	1902	1.24411e+06	Enteritidis	18418	1908	1908	CP011394	Enteritidis	18423	1903	1903	1.4126e+06	Enteritidis	18417	1905	1905	1.41252e+06	Enteritidis	18425	1904	1904	149539	Enteritidis	18421	1902	1902	1.41245e+06	Enteritidis	18414	1904	1904	1.24411e+06	Enteritidis	18423	1903	1903	149539	Enteritidis	18422	1903	1903	149539	Enteritidis	18415	1908	1908	1.41251e+06
334	18422	1902	1902	1.41246e+06	Enteritidis	18422	1904	1904	1.41261e+06	Enteritidis	18423	1903	1903	1.41251e+06	Enteritidis	18418	1905	1905	1.41258e+06	Enteritidis	18425	1904	1904	1.41249e+06	Enteritidis	18421	1902	1902	1.41247e+06	Enteritidis	18416	1904	1904	1.41261e+06	Enteritidis	18423	1902	1902	1.41258e+06	Enteritidis	18425	1903	1903	1.41246e+06	Enteritidis	18419	1905	1905	1.41249e+06
335	18422	1902	1902	1.41252e+06	Enteritidis	18422	1902	1902	1.41261e+06	Enteritidis	18423	1903	1903	1.41247e+06	Enteritidis	18418	1904	1904	1.4125e+06	Enteritidis	18425	1903	1903	1.41251e+06	Enteritidis	18422	1902	1902	149539	Enteritidis	18416	1904	1904	1.41257e+06	Enteritidis	18424	1902	1902	1.41247e+06	Enteritidis	18425	1903	1903	1.41256e+06	Enteritidis	18419	1905	1905	1.41258e+06
336	18422	1902	1902	1.41245e+06	Enteritidis	18422	1902	1902	1.41257e+06	Enteritidis	18425	1902	1902	1.24362e+06	Enteritidis	18425	1903	1903	149539	Enteritidis	18425	1903	1903	1.41261e+06	Enteritidis	18424	1902	1902	1.41247e+06	Enteritidis	18423	1902	1902	1.41255e+06	Enteritidis	18424	1902	1902	1.41245e+06	Enteritidis	18425	1902	1902	1.41251e+06	Enteritidis	18420	1904	1904	1.41251e+06
337	18424	1901	1901	149539	Enteritidis	18425	1901	1901	1.24412e+06	Enteritidis	18425	1901	1901	1.41254e+06	Enteritidis	18425	1902	1902	149539	Enteritidis	18425	1902	1902	1.41251e+06	Enteritidis	18424	1902	1902	1.4126e+06	Enteritidis	18423	1902	1902	1.41255e+06	Enteritidis	18424	1901	1901	1.41254e+06	Enteritidis	18425	1902	1902	1.41257e+06	Enteritidis	18420	1903	1903	1.41256e+06
338	18425	1901	1901	1.41245e+06	Enteritidis	18425	1901	1901	1.41258e+06	Enteritidis	18425	1901	1901	1.41249e+06	Enteritidis	18425	1901	1901	1.41258e+06	Enteritidis	18425	1901	1901	1.41252e+06	Enteritidis	18425	1901	1901	CP007425	Enteritidis	18425	1901	1901	1.41247e+06	Enteritidis	18425	1901	1901	1.41261e+06	Enteritidis	18425	1901	1901	1.4125e+06	Enteritidis	18425	1901	1901	CP011394
339	18432	1900	1900	1.45463e+06	Typhimurium	18466	1901	1901	1.45464e+06	Typhimurium	18445	1901	1901	1.45465e+06	Typhimurium	18464	1899	1899	1.0083e+06	Typhimurium	18479	1900	1900	1.45464e+06	Typhimurium	18597	1901	1901	59201.2	Typhimurium	18436	1898	1898	90371.2	Typhimurium	18479	1901	1901	1.45463e+06	Typhimurium	18454	1845	1845	90371.7	Typhimurium	18461	1900	1900	1.45465e+06
340	18437	1900	1900	1.45464e+06	Typhimurium	18486	1899	1899	1.0083e+06	Typhimurium	18548	1895	1895	90371.9	Typhimurium	18522	1893	1893	90371.2	Typhimurium	18523	1899	1899	90371.9	Typhimurium	18649	1901	1901	90371.1	Typhimurium	18443	1897	1897	1.45463e+06	Typhimurium	18480	1901	1901	1.45464e+06	Typhimurium	18523	1845	1845	1.45464e+06	Typhimurium	18487	1844	1844	90371.7
341	18450	1899	1899	90371.1	Typhimurium	18516	1898	1898	99287.1	Typhimurium	18579	1894	1894	588859	Typhimurium	18542	1893	1893	1.45465e+06	Typhimurium	18591	1899	1899	1.45464e+06	Typhimurium	18650	1901	1901	85569.7	Typhimurium	18500	1896	1896	996633	Typhimurium	18562	1901	1901	1.27186e+06	Typhimurium	18533	1842	1842	90371.2	Typhimurium	18529	1842	1842	28901.9
342	18547	1893	1893	90371.9	Typhimurium	18536	1898	1898	1.45465e+06	Typhimurium	18611	1894	1894	1.45464e+06	Typhimurium	18586	1892	1892	90371.9	Typhimurium	18611	1897	1897	1.0083e+06	Typhimurium	18710	1901	1901	1.45464e+06	Typhimurium	18517	1895	1895	909946	Typhimurium	18569	1900	1900	1.45463e+06	Typhimurium	18546	1842	1842	90371.1	Typhimurium	18568	1842	1842	90371.2
343	18599	1893	1893	85569.7	Typhimurium	18537	1897	1897	1.45464e+06	Typhimurium	18620	1893	1893	216598	Typhimurium	18593	1891	1891	1.45463e+06	Typhimurium	18626	1896	1896	90371.1	Typhimurium	18761	1901	1901	90371.2	Typhimurium	18528	1895	1895	59201.3	Typhimurium	18579	1897	1897	90371.2	Typhimurium	18603	1836	1836	90371.2	Typhimurium	18610	1841	1841	996633
344	18606	1890	1890	CP003836	Typhimurium	18581	1896	1896	90371.9	Typhimurium	18624	1883	1883	90371.2	Typhimurium	18601	1891	1891	59201.3	Typhimurium	18654	1895	1895	1.45465e+06	Typhimurium	18783	1901	1901	568708	Typhimurium	18534	1894	1894	588859	Typhimurium	18600	1896	1896	CP013720	Typhimurium	18645	1836	1836	90371.7	Typhimurium	18611	1841	1841	1.45463e+06
345	18665	1890	1890	1.45464e+06	Typhimurium	18603	1896	1896	568708	Typhimurium	18633	1882	1882	1.45464e+06	Typhimurium	18691	1877	1877	90371.2	Typhimurium	18654	1894	1894	90371.1	Typhimurium	18811	1900	1900	1.45465e+06	Typhimurium	18542	1890	1890	568710	Typhimurium	18603	1895	1895	990282	Typhimurium	18748	1830	1830	90371.9	Typhimurium	18614	1841	1841	1.45464e+06
346	18665	1890	1890	90371.1	Typhimurium	18636	1896	1896	90371.1	Typhimurium	18725	1867	1867	90371.2	Typhimurium	18696	1876	1876	909946	Typhimurium	18663	1892	1892	CP017728	Typhimurium	18823	1899	1899	90371.1	Typhimurium	18557	1888	1888	90371.7	Typhimurium	18613	1895	1895	90371.7	Typhimurium	18853	1830	1830	90372	Typhimurium	18715	1841	1841	CP019442
347	18685	1890	1890	1.45464e+06	Typhimurium	18667	1895	1895	996633	Typhimurium	18726	1866	1866	1.45464e+06	Typhimurium	18703	1867	1867	90371.2	Typhimurium	18766	1886	1886	90371.9	Typhimurium	18864	1897	1897	28901.9	Typhimurium	18591	1888	1888	90371.2	Typhimurium	18666	1889	1889	90371.2	Typhimurium	18887	1829	1829	1.45464e+06	Typhimurium	18727	1841	1841	909946
348	18819	1890	1890	59201.2	Typhimurium	18674	1895	1895	90371.2	Typhimurium	18835	1866	1866	CP019442	Typhimurium	18731	1867	1867	1.45464e+06	Typhimurium	18772	1886	1886	1.45463e+06	Typhimurium	18868	1896	1896	1.45463e+06	Typhimurium	18592	1833	1833	90371.7	Typhimurium	18679	1888	1888	909946	Typhimurium	18979	1814	1814	90371.2	Typhimurium	18728	1841	1841	85569.7
349	18922	1884	1884	90371.9	Typhimurium	18676	1893	1893	CP003836	Typhimurium	18835	1866	1866	1.45463e+06	Typhimurium	18734	1867	1867	1.45464e+06	Typhimurium	18776	1886	1886	59201.3	Typhimurium	18869	1895	1895	990282	Typhimurium	18599	1830	1830	CP003836	Typhimurium	18681	1888	1888	1.45464e+06	Typhimurium	19139	1814	1814	59201.2	Typhimurium	18739	1839	1839	1.0083e+06
350	18933	1882	1882	90371.7	Typhimurium	18676	1893	1893	85569.7	Typhimurium	18844	1864	1864	1.0083e+06	Typhimurium	18902	1867	1867	59201.2	Typhimurium	18782	1885	1885	1.45464e+06	Typhimurium	18875	1894	1894	1.45464e+06	Typhimurium	18692	1824	1824	90371.9	Typhimurium	18688	1888	1888	90371.1	Typhimurium	19183	1814	1814	90371.9	Typhimurium	18812	1839	1839	1.27186e+06
351	18940	1881	1881	90371.1	Typhimurium	18687	1892	1892	28901.9	Typhimurium	18848	1864	1864	59201.3	Typhimurium	18908	1867	1867	90371.2	Typhimurium	18787	1884	1884	588859	Typhimurium	18876	1894	1894	59201.3	Typhimurium	18728	1823	1823	28901.9	Typhimurium	18729	1887	1887	996633	Typhimurium	19223	1812	1812	28901.9	Typhimurium	18827	1837	1837	90371.7
352	18954	1881	1881	1.27186e+06	Typhimurium	18696	1891	1891	588859	Typhimurium	18936	1858	1858	90371.9	Typhimurium	18932	1867	1867	1.45465e+06	Typhimurium	18837	1884	1884	90371.2	Typhimurium	18890	1894	1894	1.27186e+06	Typhimurium	18786	1823	1823	1.45464e+06	Typhimurium	18734	1886	1886	588859	Typhimurium	19225	1812	1812	59201.3	Typhimurium	18984	1837	1837	59201.2
353	19001	1881	1881	90371.2	Typhimurium	18697	1891	1891	1.45463e+06	Typhimurium	18940	1857	1857	1.45463e+06	Typhimurium	18933	1867	1867	216598	Typhimurium	18841	1883	1883	1.45463e+06	Typhimurium	18896	1891	1891	90371.2	Typhimurium	18797	1821	1821	1.0083e+06	Typhimurium	18839	1886	1886	90372	Typhimurium	19243	1812	1812	1.45465e+06	Typhimurium	18990	1837	1837	90371.1
354	19056	1878	1878	718275	Typhimurium	18699	1890	1890	990282	Typhimurium	18998	1853	1853	718275	Typhimurium	19036	1861	1861	90371.9	Typhimurium	18860	1882	1882	CP013720	Typhimurium	18904	1889	1889	CP017728	Typhimurium	18801	1811	1811	90371.2	Typhimurium	18928	1871	1871	90371.2	Typhimurium	19257	1812	1812	1.27186e+06	Typhimurium	18999	1833	1833	568710
355	19081	1877	1877	1.45465e+06	Typhimurium	18701	1889	1889	216598	Typhimurium	19013	1851	1851	90371.7	Typhimurium	19046	1861	1861	90371.7	Typhimurium	18950	1869	1869	90371.2	Typhimurium	19006	1883	1883	90371.9	Typhimurium	18802	1811	1811	1.45464e+06	Typhimurium	18960	1870	1870	1.45464e+06	Typhimurium	19257	1812	1812	90371.1	Typhimurium	19053	1827	1827	90371.2
356	19086	1822	1822	90371.7	Typhimurium	18707	1888	1888	1.45464e+06	Typhimurium	19014	1796	1796	90371.7	Typhimurium	19151	1861	1861	90372	Typhimurium	19108	1869	1869	59201.2	Typhimurium	19009	1883	1883	1.45464e+06	Typhimurium	18819	1811	1811	1.45464e+06	Typhimurium	18965	1869	1869	1.45464e+06	Typhimurium	19262	1812	1812	909946	Typhimurium	19053	1827	1827	1.45464e+06
357	19096	1820	1820	90371.2	Typhimurium	18788	1888	1888	1.27186e+06	Typhimurium	19028	1795	1795	90371.1	Typhimurium	19157	1860	1860	90371.1	Typhimurium	19116	1865	1865	568710	Typhimurium	19017	1874	1874	90371.2	Typhimurium	18822	1811	1811	1.45464e+06	Typhimurium	18966	1869	1869	90371.1	Typhimurium	19263	1811	1811	1.45464e+06	Typhimurium	19062	1827	1827	1.45465e+06
358	19103	1819	1819	1.45464e+06	Typhimurium	18790	1888	1888	59201.3	Typhimurium	19046	1794	1794	996633	Typhimurium	19163	1859	1859	CP017728	Typhimurium	19219	1865	1865	90372	Typhimurium	19061	1873	1873	90371.9	Typhimurium	18909	1796	1796	90371.2	Typhimurium	18975	1867	1867	1.0083e+06	Typhimurium	19263	1811	1811	216598	Typhimurium	19062	1827	1827	216598
359	19105	1818	1818	588859	Typhimurium	18871	1882	1882	90371.9	Typhimurium	19052	1793	1793	CP017728	Typhimurium	19219	1855	1855	718275	Typhimurium	19231	1863	1863	90371.7	Typhimurium	19117	1870	1870	718275	Typhimurium	18918	1796	1796	90371.7	Typhimurium	18982	1864	1864	CP003836	Typhimurium	19264	1810	1810	990282	Typhimurium	19083	1827	1827	568708
360	19111	1817	1817	1.45464e+06	Typhimurium	18874	1882	1882	1.45464e+06	Typhimurium	19098	1793	1793	90371.2	Typhimurium	19236	1855	1855	1.45464e+06	Typhimurium	19233	1863	1863	90371.1	Typhimurium	19135	1870	1870	1.45464e+06	Typhimurium	18924	1796	1796	90371.1	Typhimurium	19000	1864	1864	1.45464e+06	Typhimurium	19264	1810	1810	85569.7	Typhimurium	19138	1821	1821	90371.9
361	19216	1817	1817	90372	Typhimurium	18920	1879	1879	718275	Typhimurium	19227	1793	1793	59201.2	Typhimurium	19308	1855	1855	1.27186e+06	Typhimurium	19251	1863	1863	1.45464e+06	Typhimurium	19143	1866	1866	568710	Typhimurium	18930	1796	1796	90371.1	Typhimurium	19028	1864	1864	CP019442	Typhimurium	19281	1810	1810	1.45464e+06	Typhimurium	19139	1820	1820	1.45464e+06
362	19235	1817	1817	1.45465e+06	Typhimurium	18931	1878	1878	90371.1	Typhimurium	19235	1789	1789	568710	Typhimurium	19312	1853	1853	CP003836	Typhimurium	19307	1857	1857	90371.9	Typhimurium	19246	1866	1866	90372	Typhimurium	18976	1796	1796	90371.2	Typhimurium	19036	1864	1864	1.45465e+06	Typhimurium	19301	1810	1810	568708	Typhimurium	19144	1819	1819	90371.1
363	19251	1816	1816	996633	Typhimurium	19063	1878	1878	59201.2	Typhimurium	19239	1787	1787	CP003836	Typhimurium	19361	1853	1853	90371.2	Typhimurium	19313	1855	1855	90371.2	Typhimurium	19257	1864	1864	90371.7	Typhimurium	19105	1796	1796	59201.2	Typhimurium	19056	1864	1864	568708	Typhimurium	19303	1808	1808	CP003836	Typhimurium	19148	1818	1818	1.45463e+06
364	19259	1812	1812	568710	Typhimurium	19063	1877	1877	90371.1	Typhimurium	19263	1787	1787	1.45465e+06	Typhimurium	19363	1853	1853	1.45464e+06	Typhimurium	19343	1854	1854	99287.1	Typhimurium	19312	1859	1859	90371.2	Typhimurium	19113	1796	1796	1.45465e+06	Typhimurium	19062	1864	1864	90371.1	Typhimurium	19333	1807	1807	996633	Typhimurium	19148	1818	1818	90371.1
365	19259	1812	1812	1.45463e+06	Typhimurium	19064	1877	1877	1.45464e+06	Typhimurium	19264	1786	1786	990282	Typhimurium	19381	1852	1852	CP013720	Typhimurium	19343	1854	1854	1.45464e+06	Typhimurium	19317	1858	1858	1.45464e+06	Typhimurium	19156	1793	1793	718275	Typhimurium	19220	1864	1864	59201.2	Typhimurium	19333	1806	1806	1.45465e+06	Typhimurium	19150	1818	1818	1.45464e+06
366	19302	1811	1811	90371.9	Typhimurium	19068	1876	1876	1.45463e+06	Typhimurium	19284	1785	1785	CP013720	Typhimurium	19435	1846	1846	90371.9	Typhimurium	19344	1798	1798	90371.7	Typhimurium	19335	1856	1856	1.0083e+06	Typhimurium	19176	1793	1793	568708	Typhimurium	19263	1861	1861	718275	Typhimurium	19338	1805	1805	1.45464e+06	Typhimurium	19169	1817	1817	CP013720
367	19306	1810	1810	90371.1	Typhimurium	19069	1821	1821	90371.7	Typhimurium	19289	1785	1785	90371.1	Typhimurium	19436	1845	1845	990282	Typhimurium	19346	1798	1798	216598	Typhimurium	19336	1855	1855	1.45464e+06	Typhimurium	19176	1793	1793	90371.1	Typhimurium	19264	1861	1861	59201.3	Typhimurium	19339	1805	1805	99287.1	Typhimurium	19171	1816	1816	990282
368	19315	1810	1810	90371.7	Typhimurium	19088	1820	1820	CP013720	Typhimurium	19299	1785	1785	90371.7	Typhimurium	19444	1841	1841	568710	Typhimurium	19363	1798	1798	568708	Typhimurium	19355	1855	1855	1.45465e+06	Typhimurium	19177	1792	1792	990282	Typhimurium	19268	1852	1852	90371.2	Typhimurium	19385	1805	1805	90371.2	Typhimurium	19177	1814	1814	CP017728
369	19351	1809	1809	28901.9	Typhimurium	19094	1818	1818	90371.2	Typhimurium	19299	1785	1785	90371.1	Typhimurium	19444	1841	1841	1.45463e+06	Typhimurium	19397	1797	1797	996633	Typhimurium	19364	1855	1855	90371.7	Typhimurium	19180	1791	1791	90371.1	Typhimurium	19311	1852	1852	90371.9	Typhimurium	19391	1805	1805	90371.2	Typhimurium	19183	1813	1813	90371.1
370	19379	1809	1809	CP019442	Typhimurium	19195	1818	1818	CP019442	Typhimurium	19299	1784	1784	90371.1	Typhimurium	19454	1840	1840	1.45464e+06	Typhimurium	19397	1797	1797	85569.7	Typhimurium	19364	1855	1855	90371.1	Typhimurium	19200	1790	1790	CP013720	Typhimurium	19312	1797	1797	90371.7	Typhimurium	19444	1799	1799	90371.9	Typhimurium	19189	1811	1811	90371.2
371	19468	1795	1795	90371.2	Typhimurium	19247	1812	1812	90371.2	Typhimurium	19350	1779	1779	90371.2	Typhimurium	19482	1840	1840	CP019442	Typhimurium	19398	1796	1796	1.45464e+06	Typhimurium	19366	1854	1854	216598	Typhimurium	19208	1789	1789	CP017728	Typhimurium	19320	1793	1793	568710	Typhimurium	19448	1799	1799	90371.1	Typhimurium	19231	1810	1810	90371.9
372	19474	1794	1794	CP017728	Typhimurium	19271	1811	1811	1.45465e+06	Typhimurium	19353	1779	1779	1.45464e+06	Typhimurium	19487	1839	1839	1.45464e+06	Typhimurium	19402	1796	1796	909946	Typhimurium	19452	1841	1841	90371.2	Typhimurium	19222	1789	1789	1.27186e+06	Typhimurium	19326	1793	1793	90371.2	Typhimurium	19452	1798	1798	1.45463e+06	Typhimurium	19232	1810	1810	99287.1
373	19475	1793	1793	1.45464e+06	Typhimurium	19271	1811	1811	1.45464e+06	Typhimurium	19369	1779	1779	1.45464e+06	Typhimurium	19493	1837	1837	90371.2	Typhimurium	19430	1796	1796	CP019442	Typhimurium	19470	1840	1840	CP013720	Typhimurium	19223	1788	1788	1.45464e+06	Typhimurium	19332	1792	1792	CP017728	Typhimurium	19470	1797	1797	CP013720	Typhimurium	19318	1797	1797	90371.2
374	19479	1784	1784	90371.2	Typhimurium	19279	1807	1807	568710	Typhimurium	19375	1778	1778	1.45464e+06	Typhimurium	19509	1836	1836	996633	Typhimurium	19438	1796	1796	1.45465e+06	Typhimurium	19470	1840	1840	1.45463e+06	Typhimurium	19322	1788	1788	CP019442	Typhimurium	19358	1792	1792	99287.1	Typhimurium	19474	1789	1789	90371.2	Typhimurium	19319	1797	1797	59201.3
375	19498	1783	1783	CP013720	Typhimurium	19381	1801	1801	90371.9	Typhimurium	19407	1778	1778	90372	Typhimurium	19509	1836	1836	85569.7	Typhimurium	19442	1787	1787	90371.2	Typhimurium	19472	1839	1839	588859	Typhimurium	19354	1788	1788	90372	Typhimurium	19368	1791	1791	28901.9	Typhimurium	19476	1788	1788	90371.1	Typhimurium	19324	1796	1796	1.45464e+06
376	19499	1783	1783	216598	Typhimurium	19387	1800	1800	1.45464e+06	Typhimurium	19413	1776	1776	90371.2	Typhimurium	19513	1835	1835	90371.1	Typhimurium	19448	1787	1787	90371.2	Typhimurium	19489	1838	1838	996633	Typhimurium	19360	1787	1787	1.45464e+06	Typhimurium	19422	1785	1785	90371.9	Typhimurium	19484	1784	1784	568710	Typhimurium	19326	1795	1795	588859
377	19500	1782	1782	990282	Typhimurium	19473	1786	1786	90371.2	Typhimurium	19439	1776	1776	99287.1	Typhimurium	19539	1835	1835	99287.1	Typhimurium	19499	1782	1782	90371.2	Typhimurium	19490	1783	1783	90371.7	Typhimurium	19360	1787	1787	85569.7	Typhimurium	19422	1785	1785	1.45465e+06	Typhimurium	19490	1783	1783	CP017728	Typhimurium	19336	1795	1795	90371.7
378	19500	1782	1782	1.45464e+06	Typhimurium	19518	1786	1786	90371.2	Typhimurium	19496	1776	1776	1.45464e+06	Typhimurium	19539	1835	1835	90371.1	Typhimurium	19513	1782	1782	1.27186e+06	Typhimurium	19518	1783	1783	CP019442	Typhimurium	19384	1787	1787	1.45465e+06	Typhimurium	19424	1784	1784	90371.1	Typhimurium	19492	1782	1782	588859	Typhimurium	19340	1787	1787	90371.2
379	19501	1782	1782	59201.3	Typhimurium	19550	1786	1786	90372	Typhimurium	19497	1776	1776	909946	Typhimurium	19540	1780	1780	90371.7	Typhimurium	19516	1782	1782	1.45464e+06	Typhimurium	19520	1781	1781	CP003836	Typhimurium	19384	1787	1787	216598	Typhimurium	19435	1782	1782	90371.7	Typhimurium	19492	1782	1782	1.45464e+06	Typhimurium	19383	1784	1784	718275
380	19507	1782	1782	90371.2	Typhimurium	19555	1786	1786	90371.1	Typhimurium	19503	1776	1776	90371.2	Typhimurium	19541	1779	1779	1.45464e+06	Typhimurium	19526	1781	1781	28901.9	Typhimurium	19521	1781	1781	99287.1	Typhimurium	19384	1787	1787	1.45463e+06	Typhimurium	19435	1782	1782	216598	Typhimurium	19535	1779	1779	718275	Typhimurium	19415	1784	1784	90372
381	19508	1782	1782	909946	Typhimurium	19564	1786	1786	90371.7	Typhimurium	19520	1776	1776	568708	Typhimurium	19558	1779	1779	568708	Typhimurium	19528	1779	1779	CP003836	Typhimurium	19522	1781	1781	909946	Typhimurium	19435	1782	1782	90371.2	Typhimurium	19435	1782	1782	85569.7	Typhimurium	19563	1779	1779	CP019442	Typhimurium	19431	1784	1784	1.45464e+06
382	19559	1777	1777	90371.2	Typhimurium	19575	1784	1784	90371.7	Typhimurium	19534	1776	1776	1.27186e+06	Typhimurium	19569	1777	1777	90371.7	Typhimurium	19533	1779	1779	90371.1	Typhimurium	19527	1781	1781	90371.1	Typhimurium	19441	1781	1781	1.45464e+06	Typhimurium	19436	1781	1781	1.45464e+06	Typhimurium	19574	1777	1777	90371.7	Typhimurium	19533	1778	1778	90371.9
383	19568	1775	1775	1.0083e+06	Typhimurium	19576	1784	1784	909946	Typhimurium	19576	1776	1776	90371.9	Typhimurium	19571	1776	1776	588859	Typhimurium	19534	1778	1778	990282	Typhimurium	19580	1775	1775	90371.9	Typhimurium	19483	1781	1781	90371.9	Typhimurium	19439	1781	1781	1.45464e+06	Typhimurium	19583	1775	1775	1.0083e+06	Typhimurium	19539	1777	1777	1.45464e+06
384	19585	1775	1775	568708	Typhimurium	19580	1776	1776	90371.2	Typhimurium	19576	1776	1776	85569.7	Typhimurium	19581	1775	1775	28901.9	Typhimurium	19543	1778	1778	90371.7	Typhimurium	19580	1775	1775	1.45464e+06	Typhimurium	19585	1775	1775	90371.9	Typhimurium	19541	1775	1775	90371.9	Typhimurium	19586	1775	1775	1.45464e+06	Typhimurium	19541	1775	1775	CP003836
385	19586	1775	1775	99287.1	Typhimurium	19586	1775	1775	CP017728	Typhimurium	19586	1775	1775	28901.9	Typhimurium	19586	1775	1775	90371.1	Typhimurium	19586	1775	1775	718275	Typhimurium	19586	1775	1775	90371.2	Typhimurium	19586	1775	1775	99287.1	Typhimurium	19586	1775	1775	90371.2	Typhimurium	19586	1775	1775	1.45463e+06	Typhimurium	19586	1775	1775	90371.2
386	19663	1771	1771	1.26775e+06	Javiana	19663	1771	1771	1.26775e+06	Javiana	19663	1771	1771	1.26775e+06	Javiana	19663	1771	1771	1.26775e+06	Javiana	19663	1771	1771	1.26775e+06	Javiana	19663	1771	1771	1.26775e+06	Javiana	19663	1771	1771	1.26775e+06	Javiana	19663	1771	1771	1.26775e+06	Javiana	19663	1771	1771	1.26775e+06	Javiana	19663	1771	1771	1.26775e+06
387	19709	1770	1770	CP019192	Rubislaw	19709	1770	1770	CP019192	Rubislaw	19709	1770	1770	CP019192	Rubislaw	19709	1770	1770	CP019192	Rubislaw	19709	1770	1770	CP019192	Rubislaw	19709	1770	1770	CP019192	Rubislaw	19709	1770	1770	CP019192	Rubislaw	19709	1770	1770	CP019192	Rubislaw	19709	1770	1770	CP019192	Rubislaw	19709	1770	1770	CP019192
388	19804	1769	1769	CP019417	Wandsworth	19804	1769	1769	CP019417	Wandsworth	19804	1769	1769	CP019417	Wandsworth	19804	1769	1769	CP019417	Wandsworth	19804	1769	1769	CP019417	Wandsworth	19804	1769	1769	CP019417	Wandsworth	19804	1769	1769	CP019417	Wandsworth	19804	1769	1769	CP019417	Wandsworth	19804	1769	1769	CP019417	Wandsworth	19804	1769	1769	CP019417
389	19963	1768	1768	1.27186e+06	Cubana	19963	1768	1768	1.27186e+06	Cubana	19963	1768	1768	1.27186e+06	Cubana	19963	1768	1768	1.27186e+06	Cubana	19963	1768	1768	1.27186e+06	Cubana	19963	1768	1768	1.27186e+06	Cubana	19963	1768	1768	1.27186e+06	Cubana	19963	1768	1768	1.27186e+06	Cubana	19963	1768	1768	1.27186e+06	Cubana	19963	1768	1768	1.27186e+06
390	20014	1754	1754	119912	Choleraesuis	20060	1767	1767	CP012344	Choleraesuis	20052	1757	1757	321315	Choleraesuis	20014	1754	1754	119912	Choleraesuis	20060	1767	1767	CP012344	Choleraesuis	20060	1767	1767	CP012344	Choleraesuis	20014	1754	1754	119912	Choleraesuis	20014	1754	1754	119912	Choleraesuis	20060	1767	1767	CP012344	Choleraesuis	20052	1757	1757	321315
391	20105	1753	1753	CP012344	Choleraesuis	20105	1753	1753	119912	Choleraesuis	20074	1749	1749	119912	Choleraesuis	20105	1753	1753	CP012344	Choleraesuis	20143	1756	1756	321315	Choleraesuis	20105	1753	1753	119912	Choleraesuis	20105	1753	1753	CP012344	Choleraesuis	20074	1749	1749	321315	Choleraesuis	20143	1756	1756	321315	Choleraesuis	20074	1749	1749	119912
392	20165	1748	1748	321315	Choleraesuis	20165	1748	1748	321315	Choleraesuis	20165	1748	1748	CP012344	Choleraesuis	20165	1748	1748	321315	Choleraesuis	20165	1748	1748	119912	Choleraesuis	20165	1748	1748	321315	Choleraesuis	20165	1748	1748	321315	Choleraesuis	20165	1748	1748	CP012344	Choleraesuis	20165	1748	1748	119912	Choleraesuis	20165	1748	1748	CP012344
393	20190	1743	1743	550538	Gallinarum	20190	1743	1743	550538	Gallinarum	20190	1743	1743	550538	Gallinarum	20190	1743	1743	550538	Gallinarum	20196	1736	1736	CP019035	Gallinarum	20190	1743	1743	550538	Gallinarum	20190	1743	1743	550538	Gallinarum	20196	1736	1736	CP019035	Gallinarum	20196	1736	1736	CP019035	Gallinarum	20196	1736	1736	CP019035
394	20196	1735	1735	CP019035	Gallinarum	20196	1735	1735	CP019035	Gallinarum	20196	1735	1735	CP019035	Gallinarum	20196	1735	1735	CP019035	Gallinarum	20196	1735	1735	550538	Gallinarum	20196	1735	1735	CP019035	Gallinarum	20196	1735	1735	CP019035	Gallinarum	20196	1735	1735	550538	Gallinarum	20196	1735	1735	550538	Gallinarum	20196	1735	1735	550538
395	20210	1735	1735	CP019418	Yovokome	20210	1735	1735	CP019418	Yovokome	20210	1735	1735	CP019418	Yovokome	20210	1735	1735	CP019418	Yovokome	20210	1735	1735	CP019418	Yovokome	20210	1735	1735	CP019418	Yovokome	20210	1735	1735	CP019418	Yovokome	20210	1735	1735	CP019418	Yovokome	20210	1735	1735	CP019418	Yovokome	20210	1735	1735	CP019418
396	20303	1734	1734	936158	Weltevreden	20302	1725	1725	57743.5	Weltevreden	20419	1734	1734	57743.7	Weltevreden	20368	1734	1734	57743.4	Weltevreden	20323	1735	1735	1.17394e+06	Weltevreden	20308	1734	1734	57743.6	Weltevreden	20303	1734	1734	936158	Weltevreden	20323	1735	1735	1.17394e+06	Weltevreden	20368	1734	1734	57743.4	Weltevreden	20323	1735	1735	1.17394e+06
397	20324	1724	1724	57743.5	Weltevreden	20328	1725	1725	1.17394e+06	Weltevreden	20458	1733	1733	57743.4	Weltevreden	20458	1733	1733	57743.7	Weltevreden	20345	1734	1734	936158	Weltevreden	20491	1733	1733	57743.7	Weltevreden	20345	1734	1734	1.17394e+06	Weltevreden	20459	1734	1734	57743.7	Weltevreden	20386	1733	1733	936158	Weltevreden	20345	1734	1734	936158
398	20394	1723	1723	57743.6	Weltevreden	20350	1724	1724	936158	Weltevreden	20527	1732	1732	57743.6	Weltevreden	20475	1732	1732	936158	Weltevreden	20480	1733	1733	57743.7	Weltevreden	20513	1733	1733	1.17394e+06	Weltevreden	20350	1724	1724	57743.5	Weltevreden	20480	1733	1733	936158	Weltevreden	20402	1723	1723	57743.5	Weltevreden	20480	1733	1733	57743.7
399	20529	1722	1722	57743.7	Weltevreden	20485	1723	1723	57743.7	Weltevreden	20543	1731	1731	936158	Weltevreden	20543	1731	1731	57743.6	Weltevreden	20511	1732	1732	57743.4	Weltevreden	20549	1732	1732	57743.4	Weltevreden	20404	1723	1723	57743.6	Weltevreden	20534	1732	1732	57743.6	Weltevreden	20427	1723	1723	1.17394e+06	Weltevreden	20511	1732	1732	57743.4
400	20559	1721	1721	57743.4	Weltevreden	20539	1722	1722	57743.6	Weltevreden	20559	1721	1721	57743.5	Weltevreden	20559	1721	1721	57743.5	Weltevreden	20516	1722	1722	57743.5	Weltevreden	20564	1731	1731	936158	Weltevreden	20480	1722	1722	57743.4	Weltevreden	20564	1731	1731	57743.4	Weltevreden	20480	1722	1722	57743.6	Weltevreden	20516	1722	1722	57743.5
401	20569	1721	1721	1.17394e+06	Weltevreden	20569	1721	1721	57743.4	Weltevreden	20569	1721	1721	1.17394e+06	Weltevreden	20569	1721	1721	1.17394e+06	Weltevreden	20569	1721	1721	57743.6	Weltevreden	20569	1721	1721	57743.5	Weltevreden	20569	1721	1721	57743.7	Weltevreden	20569	1721	1721	57743.5	Weltevreden	20569	1721	1721	57743.7	Weltevreden	20569	1721	1721	57743.6
402	20575	1721	1721	CP019404	Bardo	20575	1721	1721	CP019404	Bardo	20575	1721	1721	CP019404	Bardo	20575	1721	1721	CP019404	Bardo	20575	1721	1721	CP019404	Bardo	20575	1721	1721	CP019404	Bardo	20575	1721	1721	CP019404	Bardo	20575	1721	1721	CP019404	Bardo	20575	1721	1721	CP019404	Bardo	20575	1721	1721	CP019404
403	20582	1719	1719	CP007532	Abaetetuba	20582	1719	1719	CP007532	Abaetetuba	20582	1719	1719	CP007532	Abaetetuba	20582	1719	1719	CP007532	Abaetetuba	20582	1719	1719	CP007532	Abaetetuba	20582	1719	1719	CP007532	Abaetetuba	20582	1719	1719	CP007532	Abaetetuba	20582	1719	1719	CP007532	Abaetetuba	20582	1719	1719	CP007532	Abaetetuba	20582	1719	1719	CP007532
404	20651	1717	1717	1.17343e+06	Bareilly	20651	1717	1717	1.17343e+06	Bareilly	20651	1717	1717	1.17343e+06	Bareilly	20651	1717	1717	1.17343e+06	Bareilly	20651	1717	1717	1.17343e+06	Bareilly	20651	1717	1717	1.17343e+06	Bareilly	20651	1717	1717	1.17343e+06	Bareilly	20651	1717	1717	1.17343e+06	Bareilly	20651	1717	1717	1.17343e+06	Bareilly	20651	1717	1717	1.17343e+06
405	20714	1716	1716	CP019405	Bergen	20714	1716	1716	CP019405	Bergen	20714	1716	1716	CP019405	Bergen	20714	1716	1716	CP019405	Bergen	20714	1716	1716	CP019405	Bergen	20714	1716	1716	CP019405	Bergen	20714	1716	1716	CP019405	Bergen	20714	1716	1716	CP019405	Bergen	20714	1716	1716	CP019405	Bergen	20714	1716	1716	CP019405
[truncated: 5,000 more columns]

## Sheet: Table  2
Table 2: Computed core and pan genome values for 1000 random samples of 41 strains of each of the 4 subsets used for the generation of figure 1B. Refer to methods section 1.C for a detailed explanation of the content of the subsets.
Subset 3: 159 sequences from strains of Enteritidis
pan_0	core_0	genome_id_0	pan_1	core_1	genome_id_1	pan_2	core_2	genome_id_2	pan_3	core_3	genome_id_3	pan_4	core_4	genome_id_4	pan_5	core_5	genome_id_5	pan_6	core_6	genome_id_6	pan_7	core_7	genome_id_7	pan_8	core_8	genome_id_8	pan_9	core_9	genome_id_9	pan_10	core_10	genome_id_10	pan_11	core_11	genome_id_11	pan_12	core_12	genome_id_12	pan_13	core_13	genome_id_13	pan_14	core_14	genome_id_14	pan_15	core_15	genome_id_15	pan_16	core_16
4267	4267	550538	4278	4278	1.41249e+06	4222	4222	1.41258e+06	4222	4222	1.41254e+06	4235	4235	1.41254e+06	4221	4221	1.41259e+06	4240	4240	1.41252e+06	4269	4269	CP007292	4252	4252	149539	4277	4277	1.41247e+06	4257	4257	1.24411e+06	4267	4267	149539	4232	4232	1.41257e+06	4219	4219	1.41255e+06	4361	4361	1.41246e+06	4227	4227	1.41255e+06	4222	4222
4302	4190	1.41258e+06	4300	4200	1.41255e+06	4259	4189	1.41259e+06	4322	4195	1.24362e+06	4295	4191	1.4125e+06	4239	4201	1.41259e+06	4269	4195	1.41257e+06	4285	4258	CP011394	4340	4236	1.41247e+06	4331	4197	1.4125e+06	4304	4192	1.41248e+06	4307	4187	1.41251e+06	4376	4185	1.41246e+06	4308	4194	1.41249e+06	4440	4188	550538	4244	4202	1.41249e+06	4293	4196
4306	4188	1.41258e+06	4417	4186	149539	4350	4169	1.41245e+06	4361	4170	1.41254e+06	4380	4155	149539	4243	4198	1.41258e+06	4364	4171	1.41245e+06	4316	4182	1.41256e+06	4359	4184	1.41257e+06	4342	4179	550538	4331	4167	1.41255e+06	4310	4185	1.41262e+06	4434	4174	1.41245e+06	4327	4182	1.41251e+06	4456	4182	1.41256e+06	4253	4191	1.41257e+06	4304	4188
4362	4182	1.24412e+06	4447	4175	1.41248e+06	4355	4165	1.24362e+06	4432	4166	1.41247e+06	4585	4090	1.24362e+06	4317	4171	149539	4366	4170	1.41257e+06	4342	4165	1.41255e+06	4362	4182	1.41258e+06	4395	4174	1.24362e+06	4342	4161	1.4125e+06	4334	4163	1.41258e+06	4454	4159	1.4126e+06	4487	4167	1.41247e+06	4463	4178	1.24362e+06	4269	4180	1.41262e+06	4310	4185
4386	4165	1.41249e+06	4448	4174	1.41261e+06	4358	4163	1.24411e+06	4433	4164	CP007598	4591	4086	1.4125e+06	4318	4170	1.41257e+06	4373	4167	1.24412e+06	4342	4163	1.41252e+06	4392	4165	1.41255e+06	4425	4158	1.41254e+06	4343	4159	1.41255e+06	4445	4159	1.41247e+06	4471	4151	1.41254e+06	4490	4165	1.41252e+06	4464	4176	1.41246e+06	4272	4179	1.41257e+06	4313	4182
4392	4141	CP007246	4492	4170	149539	4362	4160	1.41256e+06	4437	4160	1.24412e+06	4604	4078	1.41261e+06	4351	4157	1.41252e+06	4376	4163	1.41252e+06	4343	4160	1.41258e+06	4398	4162	1.41261e+06	4427	4156	1.41252e+06	4352	4154	1.24412e+06	4490	4155	1.24411e+06	4473	4149	1.24412e+06	4700	4100	1.24362e+06	4467	4175	1.41246e+06	4285	4166	1.41258e+06	4397	4159
4394	4140	1.41249e+06	4495	4168	1.41249e+06	4422	4158	CP007292	4499	4158	CP007292	4615	4069	1.4126e+06	4464	4151	1.41246e+06	4380	4160	1.41252e+06	4347	4156	1.41249e+06	4400	4159	1.41254e+06	4484	4144	149539	4473	4148	1.41245e+06	4502	4150	1.41247e+06	4492	4137	1.41254e+06	4715	4091	149539	4474	4174	1.41253e+06	4287	4164	1.41253e+06	4444	4156
4505	4135	1.41247e+06	4497	4165	1.41256e+06	4427	4157	149539	4514	4140	149539	4676	4067	1.41249e+06	4465	4150	1.41254e+06	4449	4156	149539	4399	4149	149539	4443	4156	1.41247e+06	4488	4142	1.41256e+06	4474	4146	1.4125e+06	4533	4137	1.41252e+06	4495	4135	1.41258e+06	4722	4088	1.24412e+06	4489	4164	1.41256e+06	4444	4159	1.41246e+06	4456	4150
4510	4133	149539	4505	4158	149539	4501	4156	1.41246e+06	4520	4139	1.41246e+06	4678	4064	149539	4468	4146	149539	4512	4152	1.41245e+06	4404	4146	1.41261e+06	4506	4152	1.41247e+06	4570	4123	149539	4474	4142	1.41246e+06	4533	4136	1.41258e+06	4556	4132	1.41249e+06	4744	3986	1.41248e+06	4534	4162	1.41247e+06	4489	4153	1.24411e+06	4457	4146
4513	4130	1.4126e+06	4506	4156	CP007598	4516	4147	1.41256e+06	4550	4107	149539	4682	4062	1.24411e+06	4470	4144	1.41255e+06	4515	4151	1.41247e+06	4404	4145	1.41257e+06	4507	4151	CP007292	4571	4122	1.41257e+06	4474	4141	1.24412e+06	4538	4132	1.4125e+06	4558	4130	CP007528	4745	3985	1.41258e+06	4535	4159	1.41258e+06	4492	4152	1.41248e+06	4478	4132
4515	4128	1.41255e+06	4507	4155	1.41253e+06	4517	4146	1.41258e+06	4551	4105	1.41245e+06	4750	4060	1.41246e+06	4477	4136	1.41261e+06	4519	4145	1.41258e+06	4405	4144	1.41253e+06	4508	4150	1.41249e+06	4573	4120	1.24411e+06	4474	4140	1.41262e+06	4541	4131	1.41247e+06	4559	4127	1.41259e+06	4746	3984	1.41249e+06	4535	4158	1.41258e+06	4493	4150	1.41255e+06	4482	4129
4517	4126	1.41258e+06	4512	4141	1.41251e+06	4539	4041	1.41248e+06	4555	4103	149539	4751	4058	1.41257e+06	4479	4134	1.41247e+06	4562	4143	1.41247e+06	4408	4141	1.41256e+06	4511	4147	1.41255e+06	4575	4118	1.41252e+06	4474	4139	1.41257e+06	4556	4125	1.41248e+06	4563	4122	1.41261e+06	4747	3982	1.4126e+06	4539	4156	1.41248e+06	4494	4147	CP007598	4484	4127
4518	4124	CP007598	4513	4140	1.41257e+06	4552	4037	149539	4570	4096	1.41257e+06	4752	4057	1.41255e+06	4489	4128	1.41254e+06	4562	4142	1.24412e+06	4413	4133	1.41253e+06	4519	4146	149539	4645	4117	1.41247e+06	4589	4131	149539	4559	4123	1.41259e+06	4586	4109	149539	4750	3981	1.41257e+06	4541	4155	1.41247e+06	4660	4084	1.24362e+06	4594	4126
4520	4120	149539	4526	4130	1.41255e+06	4552	4036	1.41249e+06	4573	4094	1.41251e+06	4764	4052	1.41245e+06	4489	4127	1.41249e+06	4576	4130	1.41261e+06	4413	4132	1.41254e+06	4520	4144	1.4125e+06	4645	4116	1.4125e+06	4592	4129	1.24411e+06	4559	4121	1.41251e+06	4590	4108	1.24362e+06	4750	3978	1.41259e+06	4549	4152	1.24412e+06	4663	4082	1.41246e+06	4599	4121
4521	4119	1.41251e+06	4527	4126	1.41256e+06	4556	4034	1.41252e+06	4576	4093	1.41246e+06	4775	4040	1.41251e+06	4489	4126	1.41254e+06	4580	4128	1.24411e+06	4455	4130	1.24362e+06	4521	4142	CP007598	4658	4110	1.4125e+06	4593	4128	CP007425	4559	4120	1.41253e+06	4592	4106	1.41258e+06	4752	3976	1.41249e+06	4562	4146	1.41254e+06	4663	4081	1.41258e+06	4602	4120
4523	4118	1.24412e+06	4534	4118	1.41251e+06	4566	4030	1.41251e+06	4580	4090	1.41256e+06	4778	4038	1.41251e+06	4518	4121	1.4125e+06	4589	4125	149539	4456	4127	1.4125e+06	4527	4133	1.41256e+06	4658	4109	1.41261e+06	4597	4127	149539	4559	4119	1.41257e+06	4592	4104	1.41256e+06	4752	3975	1.41252e+06	4573	4141	1.4125e+06	4664	4079	1.4125e+06	4605	4117
4529	4116	1.41246e+06	4534	4115	1.41259e+06	4568	4027	1.41251e+06	4582	4089	1.41261e+06	4786	4031	1.41257e+06	4523	4118	149539	4632	4086	149539	4532	4126	149539	4531	4131	149539	4662	4103	1.41258e+06	4612	4120	149539	4626	4113	CP011394	4605	4099	1.41247e+06	4752	3973	550538	4589	4133	1.41252e+06	4664	4078	1.41252e+06	4613	4108
4544	4105	1.41255e+06	4546	4106	1.41257e+06	4579	4021	1.41249e+06	4594	4080	1.41255e+06	4787	4030	1.24412e+06	4526	4115	1.41251e+06	4633	4084	1.41245e+06	4537	4123	149539	4534	4129	1.41256e+06	4662	4102	1.41251e+06	4613	4119	1.41253e+06	4628	4111	1.41247e+06	4616	4094	149539	4752	3972	1.41246e+06	4591	4130	1.41252e+06	4725	4076	1.41249e+06	4620	4104
4546	4103	CP007528	4588	4070	149539	4585	4015	1.41261e+06	4596	4076	1.41261e+06	4787	4029	1.41257e+06	4535	4109	1.41249e+06	4647	4070	149539	4537	4122	1.41253e+06	4534	4128	1.41254e+06	4662	4101	1.41254e+06	4617	4113	1.41253e+06	4637	4103	1.41255e+06	4617	4093	CP007425	4754	3971	1.41247e+06	4623	4123	149539	4725	4075	1.41258e+06	4662	4103
4546	4102	1.41258e+06	4602	4064	149539	4588	4009	1.41261e+06	4597	4073	1.41251e+06	4793	4024	1.41248e+06	4650	4102	149539	4653	4069	1.41246e+06	4551	4110	1.41249e+06	4535	4126	1.41251e+06	4662	4100	1.41246e+06	4618	4112	1.41246e+06	4638	4102	1.41249e+06	4618	4092	1.41257e+06	4754	3968	1.41246e+06	4635	4119	1.41245e+06	4736	4064	1.4125e+06	4669	4102
4548	4092	1.41251e+06	4602	4063	1.41251e+06	4596	4007	149539	4599	4071	1.41249e+06	4818	3998	149539	4650	4101	1.41258e+06	4654	4068	1.4126e+06	4557	4108	149539	4579	4124	1.41247e+06	4662	4099	1.41254e+06	4626	4101	1.41256e+06	4653	4097	1.41262e+06	4622	4083	1.41251e+06	4756	3967	1.41258e+06	4638	4117	1.24362e+06	4739	4059	1.4125e+06	4697	4070
4556	4082	1.4125e+06	4602	4062	1.41256e+06	4652	4001	149539	4603	4068	1.41257e+06	4860	3996	1.41246e+06	4656	4100	149539	4665	4056	1.41247e+06	4557	4107	1.41256e+06	4584	4123	1.24412e+06	4666	4093	1.41255e+06	4627	4100	1.24411e+06	4657	4092	1.41261e+06	4784	4025	1.24362e+06	4757	3966	1.41255e+06	4638	4116	1.41256e+06	4742	4058	149539	4729	4063
4556	4079	1.41246e+06	4621	4052	149539	4653	4000	1.24362e+06	4605	4067	1.41247e+06	4872	3990	1.41252e+06	4656	4099	1.41258e+06	4669	4053	1.41257e+06	4559	4105	1.41245e+06	4589	4119	1.41249e+06	4666	4092	1.41252e+06	4627	4099	1.41258e+06	4658	4091	CP007292	4826	4023	1.41246e+06	4760	3965	1.41252e+06	4639	4114	CP007598	4748	4056	1.41257e+06	4734	4040
4561	4074	1.41255e+06	4626	4050	1.41259e+06	4660	3999	149539	4605	4066	1.41249e+06	4884	3985	1.41262e+06	4660	4093	1.41253e+06	4682	4042	1.4126e+06	4562	4098	1.41253e+06	4590	4116	1.4125e+06	4667	4091	1.41255e+06	4639	4089	1.41254e+06	4658	4090	1.41261e+06	4826	4022	1.41254e+06	4762	3963	1.41245e+06	4639	4111	1.4125e+06	4759	4041	149539	4734	4039
4561	4072	1.41251e+06	4655	4044	1.4125e+06	4662	3994	1.4125e+06	4605	4065	1.41253e+06	4884	3985	1.41251e+06	4664	4092	1.24412e+06	4682	4041	1.41247e+06	4565	4096	1.24411e+06	4591	4114	CP007425	4669	4087	149539	4639	4088	1.41245e+06	4659	4089	1.41257e+06	4826	4021	1.41246e+06	4763	3960	1.41252e+06	4642	4108	149539	4766	4040	149539	4740	4038
4571	4062	1.41261e+06	4656	4043	CP007425	4662	3993	1.41253e+06	4609	4062	1.24411e+06	4886	3983	1.4125e+06	4667	4091	1.41246e+06	4685	4037	1.41261e+06	4568	4095	1.41246e+06	4593	4109	1.41255e+06	4830	4029	1.24362e+06	4643	4085	1.41261e+06	4664	4083	1.41258e+06	4827	4017	1.4125e+06	4763	3959	1.41257e+06	4642	4106	1.41252e+06	4766	4039	1.41261e+06	4740	4037
4577	4059	CP011394	4658	4042	1.41247e+06	4675	3987	1.41257e+06	4613	4061	1.24412e+06	4891	3980	1.41256e+06	4667	4090	1.41254e+06	4687	4034	1.41252e+06	4611	4093	1.41246e+06	4596	4106	1.41261e+06	4833	4023	1.41251e+06	4649	4074	1.41251e+06	4664	4082	1.41257e+06	4828	4015	1.24362e+06	4766	3958	1.41246e+06	4642	4105	1.41249e+06	4766	4038	1.41247e+06	4741	4036
4577	4058	1.41247e+06	4658	4041	1.41254e+06	4678	3986	1.41246e+06	4622	4053	1.41261e+06	4891	3979	1.41258e+06	4680	4083	1.41257e+06	4688	4033	149539	4612	4092	1.41258e+06	4600	4104	1.24362e+06	4837	4016	1.4125e+06	4651	4072	1.41252e+06	4668	4081	1.24362e+06	4831	4014	1.24362e+06	4771	3956	149539	4645	4104	1.41252e+06	4768	4035	149539	4745	4035
4580	4057	1.41259e+06	4658	4040	1.41261e+06	4678	3985	1.41256e+06	4627	4029	CP007246	4891	3978	1.4125e+06	4691	4071	149539	4688	4032	1.41262e+06	4617	4087	1.4125e+06	4614	4091	1.41249e+06	4837	4016	1.41253e+06	4652	4070	1.41256e+06	4669	4079	1.41245e+06	4833	4012	1.41252e+06	4771	3956	1.41261e+06	4645	4103	1.41255e+06	4770	4034	1.41247e+06	4749	4035
4580	4056	1.41257e+06	4661	4039	149539	4682	3983	1.41247e+06	4631	4023	1.4125e+06	4892	3977	1.41259e+06	4694	4065	1.41261e+06	4697	4023	1.41251e+06	4626	4079	1.41255e+06	4615	4090	1.24411e+06	4846	4011	CP011394	4658	4069	1.41246e+06	4673	4073	1.41253e+06	4835	4011	1.41258e+06	4772	3954	1.41258e+06	4657	4099	1.41247e+06	4776	4031	1.24412e+06	4753	4033
4583	4055	1.41247e+06	4663	4039	1.41246e+06	4682	3982	1.41253e+06	4631	4022	1.41255e+06	4894	3972	1.41253e+06	4696	4063	1.41245e+06	4698	4022	CP007292	4626	4078	1.41249e+06	4621	4087	1.24412e+06	4850	4008	1.4125e+06	4658	4068	1.41256e+06	4713	4037	149539	4837	4010	1.41256e+06	4782	3951	1.41245e+06	4659	4097	CP007528	4776	4031	1.41261e+06	4763	4025
4583	4054	1.41253e+06	4666	4032	1.41251e+06	4683	3981	1.24412e+06	4632	4017	1.41255e+06	4894	3970	1.41251e+06	4697	4062	1.41252e+06	4698	4021	1.41261e+06	4626	4076	1.41251e+06	4621	4086	1.41253e+06	4850	4007	1.4126e+06	4658	4065	1.41259e+06	4720	4032	1.41249e+06	4840	4008	1.41259e+06	4792	3941	1.4125e+06	4659	4096	1.41257e+06	4780	4030	1.41259e+06	4763	4024
4591	4046	1.41256e+06	4669	4031	1.41247e+06	4694	3978	1.41247e+06	4639	4012	1.41248e+06	4894	3968	1.41259e+06	4697	4061	1.41262e+06	4700	4020	1.41247e+06	4632	4072	1.41254e+06	4635	4083	1.41262e+06	4853	4005	1.41252e+06	4658	4063	1.41258e+06	4721	4032	1.41256e+06	4841	4007	1.41249e+06	4797	3934	1.41253e+06	4660	4094	1.41255e+06	4786	4025	1.41256e+06	4763	4023
4605	4043	1.41262e+06	4672	4029	1.41257e+06	4697	3977	1.41246e+06	4639	4011	1.4126e+06	4894	3967	1.41254e+06	4702	4051	1.41255e+06	4701	4019	1.41261e+06	4634	4069	1.41247e+06	4652	4077	1.4125e+06	4853	4004	1.41253e+06	4660	4062	1.41257e+06	4721	4031	1.41247e+06	4844	4001	1.41251e+06	4800	3933	1.41246e+06	4660	4092	1.41251e+06	4789	4024	1.41252e+06	4764	4022
4628	4031	149539	4675	4028	1.41246e+06	4697	3973	1.41255e+06	4645	4007	1.41249e+06	4896	3966	1.41258e+06	4704	4050	1.41259e+06	4704	4015	1.41254e+06	4646	4065	1.41247e+06	4654	4076	1.41259e+06	4855	4001	1.41256e+06	4660	4060	550538	4721	4030	1.41256e+06	4845	4000	1.41251e+06	4801	3932	1.41246e+06	4664	4089	1.4125e+06	4869	4006	149539	4766	4021
4631	4028	1.41252e+06	4675	4027	1.41258e+06	4699	3973	1.41256e+06	4646	4004	1.41258e+06	4896	3965	1.41258e+06	4704	4049	1.41252e+06	4704	4014	1.41261e+06	4726	4047	149539	4655	4074	149539	4856	4001	1.41257e+06	4660	4059	1.41254e+06	4724	4029	1.41246e+06	4854	3988	1.41247e+06	4803	3931	1.41247e+06	4667	4082	1.4125e+06	4878	4002	CP011394	4769	4020
4632	4027	1.41257e+06	4679	4004	CP007246	4700	3972	1.41248e+06	4647	4003	1.41252e+06	4896	3964	1.41259e+06	4704	4048	1.41251e+06	4707	4013	1.41246e+06	4729	4046	1.41259e+06	4658	4073	1.41246e+06	4858	4000	1.24411e+06	4661	4058	1.41252e+06	4726	4028	1.24362e+06	4855	3986	1.41252e+06	4814	3920	1.41248e+06	4668	4080	1.24362e+06	4879	4001	CP007292	4769	4020
4636	4026	1.24362e+06	4758	3988	149539	4702	3968	149539	4653	4002	149539	4907	3958	1.4125e+06	4704	4047	1.41247e+06	4709	4011	1.41256e+06	4731	4044	1.41252e+06	4661	4072	1.41246e+06	4861	3999	1.41246e+06	4668	4052	1.41258e+06	4727	4023	1.41255e+06	4855	3985	1.41247e+06	4825	3917	149539	4670	4076	1.4126e+06	4882	3999	1.41256e+06	4773	4014
4639	4024	1.41256e+06	4772	3982	1.41252e+06	4704	3967	1.41258e+06	4653	4000	1.41258e+06	4907	3957	149539	4705	4044	1.41256e+06	4715	4006	1.41249e+06	4733	4042	1.41252e+06	4667	4071	149539	4863	3995	1.4126e+06	4831	3990	1.24362e+06	4727	4022	1.41255e+06	4859	3983	1.41257e+06	4828	3915	1.41251e+06	4674	4075	1.24412e+06	4882	3998	1.41256e+06	4793	4006
4639	4023	1.41251e+06	4773	3981	149539	4706	3966	1.41247e+06	4666	3996	1.41262e+06	4909	3955	CP007528	4711	4041	1.24412e+06	4715	4006	1.41249e+06	4733	4041	1.41251e+06	4667	4070	1.41251e+06	4867	3994	1.41247e+06	4834	3989	1.41252e+06	4727	4021	1.4126e+06	4868	3975	1.41254e+06	4828	3915	1.41259e+06	4674	4074	1.41261e+06	4886	3994	1.41254e+06	4794	4005
4641	4019	1.41261e+06	4775	3977	1.41253e+06	4706	3965	149539	4666	3994	550538	4912	3954	1.41247e+06	4723	4030	1.41251e+06	4717	4005	1.41247e+06	4736	4037	1.4126e+06	4668	4069	1.24412e+06	4869	3993	1.41252e+06	4835	3987	149539	4732	4020	1.24412e+06	4869	3973	CP007598	4833	3912	1.41261e+06	4675	4074	1.41246e+06	4887	3993	1.24412e+06	4794	4004
Subset 2: 46 sequences from strains of Typhimurium
pan_0	core_0	genome_id_0	pan_1	core_1	genome_id_1	pan_2	core_2	genome_id_2	pan_3	core_3	genome_id_3	pan_4	core_4	genome_id_4	pan_5	core_5	genome_id_5	pan_6	core_6	genome_id_6	pan_7	core_7	genome_id_7	pan_8	core_8	genome_id_8	pan_9	core_9	genome_id_9	pan_10	core_10	genome_id_10	pan_11	core_11	genome_id_11	pan_12	core_12	genome_id_12	pan_13	core_13	genome_id_13	pan_14	core_14	genome_id_14	pan_15	core_15	genome_id_15	pan_16	core_16
4577	4577	CP019442	4441	4441	216598	4451	4451	568708	4409	4409	1.45464e+06	4581	4581	1.45464e+06	4409	4409	1.45464e+06	4609	4609	90371.1	4546	4546	90371.2	4702	4702	59201.3	4609	4609	90371.1	4564	4564	1.0083e+06	4451	4451	568708	4627	4627	90371.7	4353	4353	90371.9	4587	4587	1.45464e+06	4590	4590	90372	4480	4480
4905	4269	90371.1	4773	4255	1.45464e+06	4650	4312	588859	4705	4250	90371.2	4766	4379	1.0083e+06	4955	4271	59201.2	4688	4353	90371.2	4974	4340	90371.2	4779	4289	568710	4656	4319	568710	4861	4405	59201.3	4695	4365	90371.1	4828	4373	1.45464e+06	4873	3912	90371.2	4839	4398	1.27186e+06	4697	4271	1.45465e+06	4805	4310
4925	4231	568710	5045	4219	1.45463e+06	4764	4303	90371.1	4894	4229	90371.7	4789	4367	1.45463e+06	4971	4225	1.45464e+06	4708	4300	1.45464e+06	5171	4321	90371.2	5056	4239	90372	4957	4248	90372	4899	4282	90371.1	4887	4304	909946	5283	4210	59201.2	5175	3883	90372	5099	4215	1.45464e+06	5035	4233	718275	5018	4186
5019	4192	28901.9	5216	4139	90371.2	5038	4298	90371.2	4912	4226	1.45464e+06	4793	4366	90371.1	5166	4215	1.27186e+06	4754	4187	90371.7	5313	4264	718275	5386	3957	90371.9	5015	4179	1.45463e+06	5021	4270	1.45465e+06	4924	4292	90371.2	5458	4191	90371.9	5332	3783	90371.7	5214	4203	1.45464e+06	5157	4210	85569.7	5291	3906
5087	4182	216598	5261	4129	90371.2	5195	4253	90371.1	5121	4162	90371.2	4810	4363	1.45464e+06	5492	3970	90371.9	4843	4175	1.45465e+06	5314	4263	85569.7	5418	3946	588859	5029	4167	990282	5053	4266	1.45464e+06	5129	4279	90371.2	5581	4177	90371.1	5770	3778	59201.2	5432	4103	90371.2	5159	4208	1.45463e+06	5293	3904
5229	4171	718275	5278	4127	90371.2	5207	4252	1.45464e+06	5189	4143	90371.1	4971	4306	718275	5703	3955	1.45464e+06	4858	4162	568710	5329	4154	1.45464e+06	5572	3928	1.45464e+06	5045	4166	1.45464e+06	5291	4163	1.45464e+06	5158	4174	90371.7	5687	4167	1.45465e+06	5828	3778	CP019442	5521	4097	1.45464e+06	5236	4191	90371.2	5366	3897
5331	4122	1.45464e+06	5355	4110	90371.1	5479	4210	90372	5476	4123	90371.2	5043	4298	28901.9	5795	3944	1.45465e+06	4911	4155	216598	5372	4128	90371.2	5730	3880	90371.2	5109	4162	1.45465e+06	5420	4146	1.45464e+06	5294	4137	1.45464e+06	5689	4165	216598	5917	3772	28901.9	5573	4088	CP003836	5273	4158	90371.2	5631	3883
5498	4057	90371.2	5356	4109	85569.7	5544	4201	1.0083e+06	5702	4118	996633	5115	4159	90371.7	6062	3934	90371.2	4916	4152	588859	5373	4127	1.45463e+06	5732	3878	1.45465e+06	5147	4155	90371.2	5550	4080	90371.2	5518	4037	1.45464e+06	5706	4154	CP017728	5990	3766	1.0083e+06	5642	4081	1.0083e+06	5292	4154	90371.2	5864	3879
5758	4046	90371.2	5367	4108	1.45464e+06	5625	4164	CP013720	5782	4075	1.45464e+06	5237	4153	1.45464e+06	6090	3933	90371.1	5117	4149	996633	5567	4063	90371.2	5938	3867	1.45464e+06	5262	4138	85569.7	5615	4078	996633	5591	4026	1.45465e+06	5734	4154	909946	6112	3757	718275	5864	4059	CP019442	5546	4152	90371.2	5934	3859
5768	4045	1.45463e+06	5379	4098	568710	5699	4132	28901.9	5794	4074	1.45463e+06	5673	4131	59201.2	6090	3932	1.45464e+06	5258	4115	1.45463e+06	5644	4058	1.45464e+06	5973	3866	1.45464e+06	5647	3834	90371.9	5695	4073	1.45464e+06	5838	4013	90372	5901	4143	90371.2	6114	3754	99287.1	6098	4046	90371.9	5619	4145	1.0083e+06	5976	3858
5821	4036	1.45465e+06	5383	4097	90371.1	5933	4112	1.45464e+06	5803	4072	990282	5829	4116	90371.9	6103	3928	90371.7	5345	4072	28901.9	5847	4053	996633	6057	3861	28901.9	5827	3818	1.45464e+06	5730	4073	90371.1	5849	4012	90371.1	5915	4141	1.45464e+06	6372	3673	90371.9	6110	4035	568710	5706	4112	CP013720	5984	3853
6115	4031	1.27186e+06	5683	3862	90371.9	5934	4110	1.45465e+06	6126	4051	59201.2	5837	4114	90371.2	6442	3769	90371.9	5390	4069	59201.3	5858	4045	568710	6166	3848	718275	5871	3816	568708	5815	4067	CP013720	5914	4005	99287.1	5921	4140	1.45463e+06	6381	3668	CP017728	6131	4032	90371.7	5707	4107	1.45464e+06	6033	3851
6127	4030	1.45463e+06	5815	3814	90371.2	5939	4106	1.45464e+06	6200	4045	28901.9	6028	4050	90371.2	6599	3740	90371.2	5604	4008	1.45464e+06	6054	4020	1.27186e+06	6229	3847	1.27186e+06	5891	3723	90371.7	5816	4066	1.45464e+06	6173	3783	90371.9	5922	4139	1.45463e+06	6390	3667	1.45464e+06	6134	4030	59201.3	5708	4004	90371.7	6041	3849
6142	4029	90371.2	5885	3796	90371.7	5943	4102	216598	6220	3941	90371.7	6061	4043	90371.2	6599	3739	85569.7	5664	4006	1.45465e+06	6257	3999	CP019442	6277	3846	90371.2	5892	3723	1.45464e+06	5848	4033	90371.2	6202	3781	90371.2	5922	4138	85569.7	6461	3659	90371.1	6136	4030	90371.1	5776	3970	90371.7	6268	3836
6151	4028	1.45464e+06	5971	3793	996633	6019	4098	1.45464e+06	6228	3935	CP003836	6084	3931	90371.7	6747	3728	90371.9	5745	3999	CP013720	6265	3996	CP017728	6349	3843	1.45464e+06	5894	3722	1.45464e+06	5859	4022	568710	6205	3780	588859	6028	4121	718275	6550	3644	1.45463e+06	6290	4001	90371.2	6166	3967	59201.2	6280	3827
6220	4026	90372	6037	3788	99287.1	6021	4095	99287.1	6229	3932	99287.1	6108	3931	1.45464e+06	6779	3722	1.45464e+06	6052	3997	59201.2	6519	3793	90371.9	6423	3830	568708	6050	3697	90371.2	5859	4021	85569.7	6242	3779	59201.3	6082	4104	568708	6718	3633	90371.9	6305	3999	1.45464e+06	6169	3966	90371.1	6348	3814
6234	4022	90371.7	6049	3785	28901.9	6057	4063	90371.7	6229	3931	1.45463e+06	6109	3928	99287.1	6842	3718	90371.1	6065	3989	CP017728	6856	3650	90371.9	6438	3828	90371.7	6254	3687	1.45464e+06	6012	3993	90371.2	6251	3755	90371.2	6211	4041	90371.2	6820	3619	1.45464e+06	6336	3967	90371.2	6182	3964	90371.1	6358	3804
6253	4019	1.0083e+06	6285	3783	90372	6065	4058	CP003836	6431	3911	CP019442	6313	3918	90372	6880	3714	90371.1	6080	3987	90371.2	6926	3647	28901.9	6484	3823	216598	6321	3682	99287.1	6221	3972	CP019442	6342	3755	1.27186e+06	6278	4035	CP013720	6828	3618	990282	6430	3956	718275	6312	3950	90371.9	6376	3799
6273	4017	588859	6623	3648	90371.9	6083	4056	1.45464e+06	6442	3903	568710	6322	3914	CP017728	6912	3712	1.45464e+06	6185	3976	718275	6984	3643	1.0083e+06	6521	3804	90371.7	6500	3680	90371.2	6289	3966	99287.1	6348	3754	90371.1	6290	4028	CP003836	6837	3618	1.45464e+06	6454	3955	1.45464e+06	6322	3949	1.45464e+06	6384	3799
6274	3918	90371.7	6624	3648	1.45464e+06	6192	4052	996633	6502	3901	1.45465e+06	6336	3912	90371.1	6914	3711	59201.3	6196	3961	1.45464e+06	7002	3643	1.45464e+06	6521	3803	1.45464e+06	6570	3674	1.45465e+06	6315	3950	90371.1	6363	3752	28901.9	6350	4026	1.45465e+06	7052	3617	90371.2	6467	3952	909946	6341	3949	1.45464e+06	6602	3797
6655	3673	90371.9	6638	3644	90371.1	6342	4048	1.27186e+06	6568	3897	909946	6347	3910	90371.7	6935	3687	90371.2	6331	3949	90371.9	7027	3636	1.45464e+06	6550	3797	90371.2	6771	3664	90371.9	6696	3703	90371.9	6368	3747	CP003836	6550	4015	90372	7090	3615	568708	6533	3949	996633	6410	3946	28901.9	6605	3796
6808	3651	90371.2	6653	3642	1.45465e+06	6494	4017	90371.2	6698	3885	90371.9	6600	3709	90371.9	7005	3683	CP013720	6333	3946	99287.1	7069	3631	568708	6555	3796	1.45464e+06	6863	3655	718275	6712	3703	909946	6415	3747	CP019442	6560	4005	568710	7104	3614	90371.1	6535	3948	588859	6506	3937	1.45465e+06	6607	3795
6834	3651	909946	6736	3633	718275	6494	4016	1.45463e+06	6760	3880	CP013720	6612	3697	568710	7005	3682	1.45463e+06	6347	3941	90371.7	7070	3628	99287.1	6565	3796	909946	6985	3611	90371.2	6915	3624	90371.9	6423	3746	1.45463e+06	6577	4004	1.45464e+06	7111	3610	CP003836	6571	3919	90371.7	6626	3879	90371.2	6646	3793
7040	3574	90371.9	6737	3631	1.45465e+06	6508	4012	90371.7	6857	3872	1.45464e+06	6724	3682	1.45464e+06	7075	3679	28901.9	6348	3941	90371.1	7072	3628	90371.1	6568	3793	CP003836	6987	3610	588859	6922	3623	990282	6433	3746	1.45464e+06	6592	4003	90371.2	7148	3605	1.45465e+06	6615	3904	568708	6637	3868	568710	6698	3788
7060	3570	90371.1	6961	3621	90371.9	6519	4004	568710	6858	3871	216598	6729	3681	1.45464e+06	7087	3671	568710	6349	3940	1.45464e+06	7085	3628	90371.7	6778	3783	90371.9	6991	3610	90371.1	6922	3622	216598	6433	3745	216598	6631	4000	90371.1	7162	3603	90371.7	6755	3902	90371.2	6681	3853	568708	6757	3786
7094	3568	568708	6967	3618	CP003836	6545	3996	1.45464e+06	6924	3871	90372	6731	3680	588859	7122	3669	568708	6357	3918	90371.2	7089	3626	216598	6778	3782	1.45463e+06	7007	3608	1.45464e+06	7129	3612	90371.9	6434	3744	1.45464e+06	7006	3735	90371.9	7163	3601	1.45465e+06	6770	3896	1.45465e+06	6693	3850	90371.7	6772	3689
7110	3567	59201.3	6971	3617	59201.3	6665	3941	90371.2	6942	3868	1.0083e+06	6751	3680	909946	7164	3668	996633	6605	3699	90371.9	7353	3626	59201.2	6784	3781	1.45463e+06	7052	3605	216598	7165	3598	90371.7	6494	3744	1.45465e+06	7012	3734	990282	7197	3586	90371.7	6771	3798	90371.7	6693	3849	216598	6774	3688
7146	3566	996633	7075	3614	1.45464e+06	6666	3940	1.45463e+06	6944	3867	1.45464e+06	6757	3679	1.45463e+06	7380	3667	90372	6752	3698	90371.2	7354	3536	90371.7	6791	3779	1.45464e+06	7058	3604	90371.2	7179	3597	90371.2	6500	3743	990282	7021	3733	90371.1	7213	3584	1.45464e+06	6777	3797	990282	7067	3601	90371.9	6793	3688
7148	3565	1.45464e+06	7215	3614	1.27186e+06	6672	3939	90371.2	6952	3866	90371.1	6765	3655	90371.2	7412	3652	90371.7	6930	3696	CP019442	7360	3535	1.45463e+06	6931	3778	90371.2	7066	3583	90371.2	7180	3597	1.45465e+06	6508	3738	CP017728	7066	3732	CP019442	7221	3583	90371.2	6803	3794	90371.1	7074	3596	CP003836	6810	3682
7211	3563	1.45464e+06	7236	3614	909946	6689	3933	90371.2	6983	3837	90371.7	6817	3652	996633	7419	3651	90371.2	6965	3692	568708	7362	3534	588859	6939	3775	CP017728	7134	3563	90371.7	7197	3592	90371.2	6509	3738	90371.1	7067	3731	59201.3	7227	3583	90371.1	7054	3616	90371.9	7080	3595	990282	6828	3680
7212	3562	90371.1	7300	3612	CP013720	6697	3929	CP017728	6991	3816	90371.2	6832	3648	1.45465e+06	7491	3636	1.45464e+06	6968	3689	CP003836	7368	3533	990282	7121	3775	59201.2	7142	3561	CP017728	7210	3589	90371.1	6509	3737	85569.7	7125	3730	996633	7228	3583	1.45464e+06	7054	3615	1.45463e+06	7105	3595	909946	6836	3679
7220	3560	CP017728	7324	3584	90371.2	6705	3928	90371.1	6993	3815	588859	6978	3646	1.27186e+06	7502	3633	90371.1	6972	3688	1.45464e+06	7428	3531	CP013720	7170	3772	CP019442	7145	3560	59201.3	7275	3588	90372	6564	3735	996633	7273	3710	90371.2	7229	3582	90371.1	7060	3614	90371.2	7254	3576	90371.2	6984	3657
7401	3550	90371.9	7504	3583	59201.2	6716	3928	909946	6994	3814	1.45464e+06	6979	3646	1.45465e+06	7503	3632	216598	6982	3688	909946	7459	3517	90371.7	7207	3767	1.45465e+06	7153	3559	90371.1	7348	3579	718275	6578	3732	90371.7	7411	3709	1.27186e+06	7241	3571	568710	7064	3613	1.45464e+06	7262	3574	CP017728	7164	3656
7585	3549	59201.2	7548	3582	CP019442	6724	3907	90371.2	7008	3809	1.45465e+06	6981	3645	59201.3	7505	3629	99287.1	7098	3641	90371.2	7473	3515	1.45465e+06	7215	3766	90371.1	7156	3559	90371.1	7378	3577	568708	6586	3718	1.45464e+06	7431	3707	588859	7243	3570	588859	7064	3612	85569.7	7287	3573	1.45464e+06	7260	3649
7593	3548	90371.1	7556	3581	90371.1	6978	3906	59201.2	7027	3806	90371.1	6981	3644	216598	7621	3588	90371.2	7132	3623	90371.7	7531	3515	1.45465e+06	7215	3765	85569.7	7202	3559	CP019442	7381	3574	CP003836	6648	3713	CP013720	7631	3632	90371.9	7268	3570	909946	7073	3611	90371.1	7458	3572	1.27186e+06	7267	3628
7609	3543	1.45464e+06	7564	3579	1.45464e+06	7021	3894	CP019442	7060	3802	568708	7001	3639	1.45464e+06	7632	3588	909946	7132	3622	85569.7	7539	3514	90371.1	7330	3721	90371.2	7212	3559	909946	7388	3572	1.45464e+06	6726	3703	718275	7632	3543	90371.7	7363	3565	1.45464e+06	7079	3610	1.45463e+06	7483	3572	90371.1	7279	3626
7623	3538	90371.2	7581	3577	1.0083e+06	7021	3893	1.45464e+06	7068	3800	CP017728	7007	3638	990282	7634	3587	588859	7281	3601	90371.2	7651	3504	90371.9	7355	3720	996633	7395	3558	59201.2	7447	3572	1.27186e+06	7012	3703	59201.2	7685	3540	99287.1	7363	3564	85569.7	7080	3610	1.45465e+06	7494	3559	1.45464e+06	7312	3622
7654	3524	90371.7	7723	3576	90371.2	7131	3883	90371.9	7069	3800	90371.1	7341	3509	90371.9	7648	3582	90371.2	7288	3599	1.45464e+06	7655	3500	CP003836	7410	3717	CP013720	7406	3556	28901.9	7585	3571	90371.2	7042	3701	1.45464e+06	7701	3534	1.45464e+06	7365	3563	59201.3	7143	3608	28901.9	7495	3558	1.45463e+06	7384	3612
7709	3522	CP013720	7734	3576	90371.7	7137	3882	990282	7075	3799	90371.2	7477	3508	90371.2	7651	3579	CP003836	7617	3481	90371.9	7662	3498	1.45464e+06	7417	3696	90371.2	7418	3555	90371.7	7597	3571	90371.7	7370	3573	90371.9	7715	3532	28901.9	7423	3563	1.27186e+06	7200	3605	CP013720	7503	3556	1.45464e+06	7391	3610
7709	3521	85569.7	7735	3488	90371.7	7141	3880	90371.1	7088	3794	90371.2	7511	3502	90371.1	7667	3577	1.0083e+06	7618	3480	1.45463e+06	7682	3492	90371.2	7423	3695	990282	7443	3554	996633	7599	3570	588859	7391	3570	1.0083e+06	7715	3532	1.45464e+06	7423	3562	216598	7528	3487	90371.9	7504	3553	99287.1	7402	3609
7766	3519	1.45465e+06	7737	3487	588859	7154	3875	1.45465e+06	7331	3618	90371.9	7544	3500	568708	7675	3575	CP017728	7676	3480	1.27186e+06	7712	3489	90371.1	7751	3571	90371.9	7499	3550	CP013720	7601	3569	1.45464e+06	7391	3569	1.45463e+06	7732	3530	1.0083e+06	7430	3540	90371.2	7533	3486	90371.1	7506	3552	588859	7402	3608
Subset 1 : 41 sequences from strains of Paratyphi A
pan_0	core_0	genome_id_0	pan_1	core_1	genome_id_1	pan_2	core_2	genome_id_2	pan_3	core_3	genome_id_3	pan_4	core_4	genome_id_4	pan_5	core_5	genome_id_5	pan_6	core_6	genome_id_6	pan_7	core_7	genome_id_7	pan_8	core_8	genome_id_8	pan_9	core_9	genome_id_9	pan_10	core_10	genome_id_10	pan_11	core_11	genome_id_11	pan_12	core_12	genome_id_12	pan_13	core_13	genome_id_13	pan_14	core_14	genome_id_14	pan_15	core_15	genome_id_15	pan_16	core_16
4086	4086	54388.6	4086	4086	54388.6	4159	4159	54388.4	4194	4194	54388.7	4193	4193	54388.1	4198	4198	54388.7	4199	4199	54388.9	4247	4247	54388.5	4202	4202	54388.1	4199	4199	54388.1	4199	4199	54388.6	4180	4180	54388.3	4199	4199	54388.6	4171	4171	54388.9	4199	4199	54388.6	4244	4244	54388.1	4204	4204
4229	4054	54388.1	4232	4059	54388.1	4236	4077	54388.9	4291	4062	54388.4	4227	4157	54388.4	4288	4112	54388.1	4227	4170	54388.7	4281	4166	554291	4277	4119	54388.4	4235	4158	54388.7	4291	4155	54388.5	4219	4163	54389	4344	4099	54388.1	4250	4120	54388.6	4245	4156	54389	4366	4120	54388.5	4337	4111
4240	4041	54388.7	4359	4026	54388.5	4298	4051	54388.3	4302	4053	54388.1	4239	4147	295319	4299	4107	54388.1	4287	4113	54388.3	4302	4152	54388.2	4297	4105	54388.1	4249	4149	54388.4	4307	4145	54388.9	4286	4105	54388.1	4372	4064	54388.9	4265	4109	54388.7	4259	4146	54388.1	4384	4107	54388.1	4353	4099
4257	4034	54388.3	4372	4016	54388.1	4318	4026	54388.9	4306	4048	54388.9	4315	4126	54388.5	4309	4092	54388.1	4305	4090	54388.1	4329	4120	54388.9	4369	4083	54388.5	4306	4043	54388.9	4329	4130	54388.3	4303	4080	54388.1	4434	4044	54388.5	4274	4101	54388.1	4266	4140	54388.9	4407	4008	54388.4	4361	4086
4263	4030	54388.1	4383	4011	54388.1	4327	4023	54388.1	4317	4044	54388.1	4324	4108	54388.3	4320	4056	54388.9	4308	4089	54388.1	4395	4013	54388.4	4379	4067	54388.1	4351	4018	54388.5	4438	4018	CP019185	4318	4074	54388.9	4444	4041	54388.1	4279	4096	54388.1	4323	4032	54388.9	4423	3979	54388.1	4378	4072
4309	4025	54388.5	4389	4000	54388.5	4373	4018	54388.5	4321	4037	54388.4	4334	4100	54388.1	4366	4053	54388.5	4312	4085	54388.1	4400	4012	54388.1	4392	4058	54388.1	4398	4014	54388.5	4475	4002	54388.5	4331	4065	54388.1	4449	4037	54388.8	4339	4044	54388.1	4329	4027	295319	4430	3972	54388.9	4388	4068
4316	4019	54388.4	4396	3994	54388.1	4379	3959	54388.9	4367	4015	54388.5	4343	4091	54388.7	4440	3973	CP019185	4322	4079	54388.1	4403	4008	54388.4	4398	4055	54388.1	4404	4010	54389	4479	4000	54388.9	4349	4014	54388.4	4488	4020	54388.5	4347	4036	54388.1	4340	4015	54388.5	4445	3960	54388.1	4391	4064
4320	4016	54388.9	4404	3993	54388.7	4388	3956	54388.6	4373	4007	54388.1	4356	4080	54388.6	4444	3972	54388.9	4330	4067	54388.4	4411	3944	54388.6	4403	3997	54388.9	4408	4008	554291	4525	3997	54388.5	4362	3984	54388.9	4491	4010	54388.7	4358	4021	54388.4	4409	3998	54388.5	4455	3957	295319	4394	4061
4324	4013	54388.7	4411	3993	54388.1	4400	3950	295319	4383	3991	54388.4	4360	3975	54388.6	4456	3964	54388.1	4335	4057	54388.5	4416	3937	54388.1	4413	3989	54388.1	4421	3985	54388.9	4542	3939	54388.4	4428	3924	54388.1	4495	4009	54388.3	4366	4014	54388.1	4414	3996	54388.3	4457	3955	54388.9	4408	4031
4329	4008	54389	4415	3985	54388.1	4409	3922	54388.9	4398	3983	54388.9	4369	3966	54388.1	4460	3959	54388.1	4344	4048	54388.1	4420	3934	54388.3	4417	3988	54388.3	4434	3980	54388.4	4554	3926	54388.1	4433	3923	54388.4	4501	4006	54388.4	4430	3955	54388.1	4424	3994	54388.3	4470	3948	54388.1	4447	4014
4343	3996	54388.1	4417	3982	54388.8	4415	3917	54388.1	4463	3924	54388.1	4433	3912	54388.4	4477	3909	54388.4	4360	4036	54388.1	4425	3933	54388.9	4423	3983	54388.1	4438	3976	54388.8	4564	3920	54388.1	4440	3917	54388.4	4519	3952	54388.1	4438	3951	54388.1	4429	3993	54388.1	4470	3947	554291	4457	3966
4351	3992	54388.4	4435	3926	54388.4	4418	3915	54388.5	4521	3906	54388.5	4443	3909	54388.1	4486	3902	54388.9	4404	4033	54388.5	4429	3931	54388.4	4427	3983	54388.1	4503	3968	54388.1	4579	3907	54388.9	4443	3914	54388.1	4522	3950	54388.5	4441	3949	54388.2	4433	3990	54388.2	4479	3943	54388.4	4461	3964
4357	3987	54388.1	4442	3924	554291	4421	3914	54388.1	4524	3904	54388.2	4451	3907	54388.3	4489	3899	54388.4	4415	4026	54388.9	4440	3921	54388.1	4430	3979	54388.4	4505	3966	54388.7	4583	3905	54388.9	4452	3910	554291	4526	3948	295319	4444	3946	54388.3	4436	3981	54388.7	4492	3931	54388.1	4464	3957
4361	3985	54388.9	4450	3920	54388.4	4487	3913	54388.1	4527	3903	54388.9	4506	3903	CP019185	4493	3898	54388.1	4417	4025	54388.8	4449	3918	54388.3	4444	3923	54388.4	4507	3964	54388.3	4587	3905	54388.1	4454	3909	54388.7	4529	3948	54388.9	4447	3941	54388.1	4491	3973	54388.1	4493	3930	54388.3	4469	3944
4481	3967	CP019185	4452	3919	54388.3	4495	3908	54388.1	4535	3898	54388.1	4509	3901	54388.1	4507	3886	54388.6	4419	3966	54388.6	4455	3914	54388.1	4449	3914	54388.7	4522	3913	54388.4	4590	3903	54388.4	4457	3905	54388.8	4530	3945	54388.6	4453	3937	54388.1	4491	3968	54388.1	4499	3930	54388.9	4481	3937
4492	3957	54388.6	4453	3917	54388.4	4502	3904	54388.4	4545	3888	54388.1	4515	3899	54388.1	4519	3877	54388.1	4424	3964	54388.9	4462	3910	54388.4	4462	3904	54388.6	4534	3903	54388.1	4598	3897	54388.1	4466	3901	54388.4	4537	3943	54388.3	4457	3936	54388.9	4499	3954	54388.1	4502	3929	54388.4	4482	3936
4500	3955	54388.1	4454	3915	54388.2	4503	3903	54388.7	4547	3887	554291	4522	3872	54388.9	4529	3873	54388.4	4489	3963	54388.1	4464	3910	54388.4	4464	3903	54388.1	4536	3903	54388.3	4601	3894	54388.3	4466	3900	54388.6	4543	3939	54388.1	4500	3934	54388.5	4501	3953	54388.8	4509	3927	54388.1	4484	3934
4534	3940	54388.5	4463	3907	54388.1	4516	3891	54388.1	4550	3883	CP019185	4524	3871	54388.1	4530	3872	54388.8	4491	3963	54388.3	4464	3909	295319	4475	3896	54388.9	4545	3899	54388.1	4602	3893	54388.6	4468	3897	54388.9	4543	3936	54388.1	4503	3930	54389	4503	3952	54388.1	4510	3926	54388.6	4487	3930
4541	3937	54388.1	4464	3905	54388.9	4522	3889	54388.1	4560	3875	54388.6	4530	3868	54388.1	4532	3871	54388.4	4502	3952	54388.1	4499	3894	54388.5	4529	3895	54388.1	4548	3897	54388.5	4604	3892	295319	4471	3896	54388.1	4545	3933	54388.9	4515	3922	54388.9	4515	3904	54388.4	4520	3917	54388.6	4490	3927
4543	3936	54388.4	4507	3903	54388.5	4576	3873	54388.5	4564	3874	54388.9	4565	3853	54388.5	4534	3863	54388.3	4502	3951	295319	4503	3885	54388.7	4533	3894	54388.9	4550	3897	54388.1	4611	3865	54388.9	4473	3896	54388.4	4552	3925	54388.1	4519	3920	54388.4	4521	3899	54388.4	4523	3908	54388.7	4494	3924
4550	3931	54388.1	4513	3899	54388.1	4578	3871	54388.2	4567	3873	54388.1	4576	3845	54388.9	4534	3862	295319	4509	3924	54388.9	4511	3881	54388.4	4536	3892	54388.4	4553	3884	CP019185	4613	3863	54388.4	4487	3884	54388.6	4558	3923	54388.1	4522	3918	54388.5	4524	3896	54388.1	4530	3904	54388.1	4496	3922
4556	3925	54388.1	4521	3896	54388.3	4581	3868	54388.4	4578	3870	54388.1	4584	3840	54388.1	4536	3859	54388.9	4562	3909	54388.5	4513	3879	54388.1	4545	3888	54388.4	4562	3876	54388.6	4615	3862	54388.1	4491	3882	54388.1	4558	3922	554291	4524	3917	54388.4	4526	3895	54388.4	4532	3901	54389	4503	3919
4563	3914	54388.4	4522	3895	54388.1	4583	3867	54388.4	4621	3868	54388.5	4591	3836	54388.4	4539	3857	54388.4	4565	3909	54388.9	4517	3877	54388.1	4550	3884	54388.1	4564	3875	54388.1	4622	3853	54388.1	4495	3877	54388.1	4571	3874	54388.4	4530	3914	54388.1	4534	3886	54388.1	4533	3898	54388.1	4514	3910
4575	3906	54388.9	4529	3893	54388.4	4585	3866	54388.7	4624	3865	54388.1	4593	3836	54388.9	4545	3855	54388.3	4568	3907	54388.4	4571	3876	54388.1	4556	3857	54388.9	4617	3871	54388.5	4623	3852	54388.1	4501	3872	54388.1	4574	3870	54389	4586	3898	54388.5	4536	3883	54388.1	4541	3896	54388.3	4516	3909
4577	3904	54388.2	4531	3890	54388.3	4591	3862	54388.1	4625	3865	54388.4	4596	3834	54388.4	4547	3853	54389	4571	3907	54388.1	4575	3874	54388.5	4558	3857	54388.3	4622	3866	54388.1	4627	3842	54388.5	4557	3856	54388.5	4578	3868	54388.1	4589	3895	CP019185	4570	3870	54388.5	4574	3883	54388.5	4519	3906
4578	3904	54388.4	4534	3886	54389	4594	3858	54389	4632	3860	54388.1	4597	3833	54388.1	4549	3852	54388.3	4574	3907	54388.4	4578	3871	CP019185	4566	3849	54388.1	4628	3862	54388.1	4627	3838	54388.1	4564	3854	54388.3	4585	3864	54388.1	4590	3894	54388.6	4576	3866	54388.1	4576	3882	54388.7	4573	3890
4631	3900	54388.5	4536	3885	54388.4	4597	3855	CP019185	4636	3858	54388.5	4598	3831	54388.2	4553	3849	54388.1	4579	3904	54388.1	4580	3869	54389	4566	3848	295319	4629	3861	295319	4628	3837	54388.7	4571	3846	54388.1	4628	3862	54388.5	4591	3893	554291	4576	3865	554291	4582	3878	54388.4	4575	3889
4643	3852	54388.4	4542	3858	54388.9	4598	3853	54388.3	4636	3857	295319	4601	3829	54388.5	4553	3848	554291	4581	3901	54389	4581	3867	54388.7	4568	3845	54388.9	4635	3859	54388.3	4629	3836	54388.8	4574	3844	CP019185	4628	3861	54388.7	4593	3893	54388.1	4585	3861	54388.4	4636	3862	54388.5	4582	3885
4645	3851	54388.1	4595	3857	54388.1	4604	3851	54388.3	4643	3855	54388.3	4606	3827	54388.1	4555	3847	54388.1	4586	3899	54388.1	4583	3866	54388.1	4570	3844	54388.8	4641	3856	54388.1	4635	3832	54388.1	4617	3842	54388.5	4635	3857	54388.4	4595	3892	54388.8	4587	3861	54388.4	4639	3860	CP019185	4585	3883
4647	3850	554291	4605	3848	54388.6	4607	3848	54388.1	4645	3853	54389	4606	3826	54388.3	4560	3843	54388.1	4588	3897	54388.2	4584	3865	54388.8	4570	3843	54388.6	4641	3853	54388.1	4637	3831	54388.1	4620	3840	54388.5	4640	3830	54388.9	4607	3844	54388.4	4589	3860	54388.3	4648	3853	54388.9	4587	3882
4648	3849	295319	4608	3847	54388.9	4608	3846	54388.1	4646	3852	54388.8	4649	3824	54388.5	4562	3841	54388.1	4601	3848	54388.4	4594	3857	54388.6	4573	3841	54388.5	4643	3852	54388.1	4639	3829	54388.2	4620	3839	54388.7	4643	3828	CP019185	4608	3842	54388.9	4592	3857	54388.1	4654	3826	54388.9	4589	3879
4650	3849	54388.9	4642	3832	54388.5	4609	3844	54388.9	4649	3849	54388.1	4651	3824	54388.4	4595	3828	54388.5	4607	3846	54388.3	4596	3854	54388.9	4579	3839	54388.3	4645	3851	54388.1	4639	3828	554291	4622	3836	54388.4	4647	3827	54388.9	4608	3841	295319	4593	3856	54388.6	4656	3824	54388.2	4591	3876
4650	3846	54388.1	4653	3825	54388.9	4610	3843	54388.8	4651	3849	54388.3	4656	3820	54388.1	4597	3827	54388.7	4608	3845	54388.1	4600	3853	54388.9	4581	3837	54388.2	4646	3849	54388.2	4645	3825	54388.1	4624	3836	54388.9	4649	3826	54388.4	4609	3839	54388.1	4598	3853	54388.1	4659	3822	54388.5	4591	3875
4655	3819	54388.9	4659	3822	54388.1	4616	3840	54388.1	4659	3845	54388.4	4657	3818	54388.9	4650	3823	54388.5	4613	3841	54388.1	4606	3850	54388.1	4583	3834	54388.1	4648	3848	54388.4	4647	3825	54388.3	4657	3822	54388.5	4650	3825	54388.1	4613	3838	54388.9	4600	3851	54388.4	4659	3818	54388.1	4597	3873
4657	3819	54388.1	4659	3821	54388.7	4617	3840	54388.4	4659	3844	54388.7	4659	3816	54389	4655	3819	54388.1	4647	3827	54388.5	4612	3847	54388.1	4583	3833	554291	4648	3846	54388.6	4649	3823	54389	4659	3821	54388.1	4657	3821	54388.4	4614	3838	54388.4	4609	3845	54388.9	4660	3817	54388.1	4599	3872
4658	3818	54388.1	4661	3818	54388.4	4618	3839	554291	4664	3817	54388.9	4663	3815	54388.9	4658	3817	54388.5	4649	3826	54388.7	4616	3845	54388.1	4585	3830	54389	4650	3844	54388.4	4651	3822	54388.7	4660	3819	54388.2	4658	3819	54388.2	4648	3825	54388.5	4613	3844	54388.9	4662	3816	54388.1	4642	3870
4659	3817	54388.8	4662	3817	295319	4628	3830	54388.6	4665	3816	54388.1	4664	3814	54388.8	4664	3815	54388.4	4652	3824	CP019185	4618	3842	54388.1	4588	3828	CP019185	4654	3842	54388.1	4657	3820	54388.4	4660	3818	54388.3	4659	3818	54388.3	4648	3824	54388.7	4617	3842	54388.1	4663	3816	54388.4	4647	3866
4662	3815	54388.5	4662	3814	54388.1	4630	3830	54388.1	4667	3815	54388.4	4666	3813	54388.1	4665	3813	54388.2	4661	3816	54388.6	4623	3815	54388.9	4631	3826	54388.5	4660	3840	54388.4	4658	3819	54388.1	4661	3817	295319	4661	3817	54388.1	4654	3822	54388.3	4620	3840	CP019185	4665	3814	54388.4	4650	3863
4663	3815	54388.3	4666	3813	54388.9	4637	3826	54388.4	4667	3814	54388.6	4666	3812	554291	4669	3812	54388.9	4663	3815	54388.4	4666	3813	54388.5	4664	3813	54388.5	4665	3813	54388.9	4665	3815	54388.4	4665	3816	54388.9	4663	3817	54388.4	4661	3814	54388.1	4622	3839	54388.7	4666	3813	54388.8	4653	3861
4670	3811	54388.1	4667	3812	54388.1	4670	3813	54388.5	4670	3811	54388.1	4668	3811	54388.4	4670	3811	54388.1	4663	3814	554291	4667	3813	54388.3	4670	3811	54388.4	4669	3812	54388.9	4668	3812	54388.1	4670	3813	54388.1	4665	3814	54388.1	4663	3814	54388.3	4627	3812	54388.9	4669	3810	54388.1	4658	3858
4670	3810	54388.3	4670	3810	CP019185	4670	3810	54388.1	4670	3810	54388.3	4670	3810	54388.7	4670	3810	54388.6	4670	3810	54388.4	4670	3810	54388.1	4670	3810	54388.7	4670	3810	54388.9	4670	3810	54388.4	4670	3810	54388.1	4670	3810	54388.1	4670	3810	54388.4	4670	3810	54388.5	4670	3810	54388.3	4670	3810
Subset 4: 410 sequences from all strains of Salmonella
pan_0	core_0	genome_id_0	pan_1	core_1	genome_id_1	pan_2	core_2	genome_id_2	pan_3	core_3	genome_id_3	pan_4	core_4	genome_id_4	pan_5	core_5	genome_id_5	pan_6	core_6	genome_id_6	pan_7	core_7	genome_id_7	pan_8	core_8	genome_id_8	pan_9	core_9	genome_id_9	pan_10	core_10	genome_id_10	pan_11	core_11	genome_id_11	pan_12	core_12	genome_id_12	pan_13	core_13	genome_id_13	pan_14	core_14	genome_id_14	pan_15	core_15	genome_id_15	pan_16	core_16
4193	4193	54388.5	4413	4413	1.32031e+06	4476	4476	98360.5	4256	4256	CP007528	4495	4495	108619	4267	4267	550538	4372	4372	CP019403	4258	4258	149539	4223	4223	1.41261e+06	4462	4462	1.45459e+06	4378	4378	90371.9	4221	4221	1.41261e+06	4203	4203	54388.1	4361	4361	1.17343e+06	4180	4180	54388.3	4378	4378	1.45458e+06	4247	4247
4690	3731	1.41261e+06	4743	3784	CP019192	5087	3976	1.45464e+06	4273	4239	1.24362e+06	4792	3929	1.41259e+06	4297	4197	1.41251e+06	5052	3733	527001	4856	3910	CP017723	4697	3941	CP015923	4784	3903	1.41252e+06	4859	4030	99287.1	4514	3886	CP019418	4693	3734	1.4125e+06	4659	3923	1.41256e+06	4740	3701	CP007530	4715	3890	1.41255e+06	4727	3743
4900	3682	CP012347	5043	3734	CP019206	5446	3655	54388.1	4653	3732	1.4546e+06	4800	3924	1.41256e+06	4616	3699	1.45461e+06	5317	3629	1.41258e+06	5158	3658	54388.2	5172	3869	85569.7	4800	3894	1.41249e+06	5087	3838	1.41251e+06	4542	3876	1.41257e+06	5033	3627	1.29892e+06	4666	3918	1.41258e+06	5246	3566	CP016837	5057	3743	28150.1	5002	3665
5010	3675	1.41245e+06	5319	3673	1.41246e+06	5729	3556	119912	4682	3717	1.41256e+06	5061	3867	CP019206	4623	3693	1.41261e+06	5527	3570	54388.1	5175	3651	1.41253e+06	5492	3806	611.129	5261	3822	1.27186e+06	5306	3790	611.12	5004	3805	611.122	5036	3626	1.41254e+06	4755	3914	1.24362e+06	5580	3475	550538	5059	3739	1.4125e+06	5456	3625
5340	3581	CP012349	5345	3664	1.41256e+06	5746	3546	54388.6	4693	3712	1.41252e+06	5400	3814	611.114	5052	3643	CP010279	5710	3527	CP012347	5392	3608	CP019176	5765	3805	90372	5415	3797	CP019204	5672	3709	CP019181	5462	3721	CP019413	5056	3620	1.41245e+06	5089	3688	CP019410	5669	3458	1.41251e+06	5112	3734	1.24362e+06	5465	3620
5418	3576	54388.5	5366	3653	1.41251e+06	5889	3527	1.4546e+06	4805	3710	1.41247e+06	5723	3782	90371.2	5293	3567	CP013226	5718	3522	54388.4	5541	3598	1.45464e+06	5809	3792	1.16072e+06	5511	3792	149539	5780	3690	CP016357	5665	3552	1.45461e+06	5113	3619	CP007425	6108	3239	59204.1	5913	3448	611.128	5457	3613	CP007530	5563	3619
5425	3574	1.41247e+06	5754	3631	1.12494e+06	6357	3514	595.68	4831	3694	1.41254e+06	5894	3754	CP007531	5344	3566	1.24362e+06	5730	3514	1.41253e+06	5549	3595	1.41251e+06	6030	3757	90371.9	5516	3790	1.41246e+06	5889	3675	CP019415	5895	3526	CP019178	5505	3549	CP019408	6582	3230	1.45464e+06	6054	3440	1.45459e+06	5928	3601	90371.2	5628	3616
5804	3538	611.122	5755	3630	1.41252e+06	6439	3510	216598	5051	3649	600.8	5897	3752	1.41251e+06	5927	3511	28901.1	5742	3509	54388.1	5587	3589	1.4125e+06	6326	3757	1.27186e+06	5562	3786	1.41245e+06	5999	3675	611.105	5907	3514	1.41251e+06	5616	3549	1.41246e+06	6784	3224	611.64	6177	3439	611.129	5932	3598	1.4125e+06	5684	3615
6020	3462	1.4546e+06	6184	3617	1.45459e+06	6901	3478	28901.1	5118	3647	CP011394	5938	3747	149539	5931	3510	149539	6039	3480	CP010279	5666	3583	1.16072e+06	6534	3621	CP019412	5803	3577	54388.1	6370	3545	CP019411	5917	3505	1.41254e+06	5634	3542	54388.1	6787	3223	1.41255e+06	6182	3438	1.41254e+06	5943	3595	1.4125e+06	5688	3611
6072	3460	54388.3	6377	3576	1.24362e+06	6954	3461	1.41258e+06	5455	3626	CP010279	5972	3743	CP011394	6143	3496	611.126	6042	3479	1.41253e+06	5766	3572	54388.1	6761	3521	54388.1	5804	3576	1.41249e+06	6391	3544	611.123	5937	3503	1.24412e+06	5638	3540	1.41251e+06	6848	3222	1.41246e+06	6405	3431	CP019116	5943	3595	1.41251e+06	5689	3611
6075	3458	1.41258e+06	6417	3574	CP011394	6977	3457	54388.1	5457	3625	1.41247e+06	5977	3741	1.24362e+06	6214	3495	1.41246e+06	6525	3462	1.27186e+06	5891	3565	611.108	6884	3518	454170	5814	3571	54388.4	6414	3543	1.24362e+06	5938	3502	611.121	5638	3539	1.41259e+06	7033	3215	1.45459e+06	6411	3424	1.41251e+06	5970	3593	1.41247e+06	5758	3596
6288	3451	99287.1	6490	3564	CP019418	7334	3402	90370.9	5461	3622	1.41252e+06	5977	3740	CP019172	6217	3495	1.41261e+06	6532	3457	1.41261e+06	6095	3489	CP019192	7154	3489	CP019405	5983	3534	CP012347	6472	3513	90371.2	5939	3501	611.116	5695	3534	54388.1	7033	3212	1.41259e+06	6478	3422	1.45463e+06	5971	3592	1.41252e+06	5764	3595
6296	3449	54389	6493	3559	1.41261e+06	7376	3399	149539	5472	3610	1.41248e+06	5982	3735	1.4126e+06	6428	3479	1.17343e+06	6611	3455	1.45465e+06	6104	3487	54388.1	7171	3485	1.41256e+06	6344	3480	209262	6500	3509	149539	6788	3162	59204.1	5695	3533	1.41258e+06	7038	3211	611.114	6564	3421	149539	6087	3579	CP019415	6172	3525
6303	3446	295319	6637	3550	108619	7488	3391	CP019415	5475	3609	1.24362e+06	6090	3731	CP013720	6434	3473	1.4125e+06	7610	2917	1.38697e+06	6115	3467	54388.1	7200	3483	CP019204	6362	3473	54388.1	6655	3501	1.45458e+06	6974	3160	568708	5878	3512	224730	7049	3202	1.41251e+06	7545	3120	59204.1	6102	3572	1.41251e+06	6195	3518
6573	3425	CP007505	6638	3549	1.41252e+06	7562	3390	149539	5486	3602	1.41255e+06	6506	3664	57743.6	6710	3450	454167	7625	2917	CP007598	6134	3465	149539	7207	3480	1.41252e+06	6374	3470	54388.4	6758	3494	CP007533	6975	3160	1.41249e+06	6035	3448	CP019414	7245	3201	1.45464e+06	7607	3120	1.45464e+06	6347	3570	90372	6199	3517
6577	3424	149539	6827	3538	718275	7714	3353	340188	5991	3576	595.67	6521	3653	1.41256e+06	6710	3449	1.24412e+06	7729	2914	CP019176	6538	3412	90370.9	7253	3468	54388.1	6375	3470	1.41246e+06	7094	3487	CP019417	7356	3157	595.7	6053	3438	1.41247e+06	7261	3198	149539	7610	3118	1.41251e+06	6363	3566	149539	6216	3505
6737	3424	1.45464e+06	7776	3174	59204.1	7813	3346	CP009561	6145	3484	CP019035	6801	3600	CP019405	6839	3416	90371.2	7759	2906	568710	6772	3410	1.45464e+06	7255	3466	1.41252e+06	6379	3470	1.41256e+06	7095	3487	1.41256e+06	7562	3156	90371.7	6053	3437	1.41249e+06	7261	3197	1.41262e+06	7614	3117	1.41258e+06	6393	3561	1.4125e+06	6244	3495
6746	3417	1.41253e+06	7778	3173	1.41249e+06	7914	3341	CP011396	6157	3472	1.41254e+06	6871	3596	28901.9	6848	3412	1.41261e+06	7866	2906	1.41247e+06	6772	3409	1.41258e+06	7385	3423	605.11	6387	3468	295319	7128	3486	1.27186e+06	7716	3153	1.17343e+06	6065	3435	54388.1	7261	3197	611.105	7812	3107	CP019410	6393	3560	1.4126e+06	6296	3493
6748	3416	1.41245e+06	7790	3172	611.12	7955	3338	CP019418	6478	3467	1.45464e+06	6874	3593	1.41249e+06	6849	3412	1.41255e+06	7868	2905	149539	6782	3406	149539	7413	3423	1.41246e+06	6389	3467	149539	7132	3482	1.41252e+06	7718	3151	1.41258e+06	6551	3427	611.66	7554	3195	611.66	7813	3106	149539	6982	3473	1.13251e+06	6297	3492
6752	3414	611.111	7792	3171	1.41256e+06	8062	3331	611.125	6698	3367	54388.5	6880	3592	1.41245e+06	7169	3403	CP016837	7978	2903	CP007534	7634	3098	59204.1	7414	3423	1.41249e+06	6780	3447	595.7	7303	3482	877468	7722	3151	1.45464e+06	7833	2760	1.19772e+06	7559	3194	1.41252e+06	7827	3094	1.41255e+06	6984	3472	149539	6304	3490
6762	3412	85569.7	7969	3125	54388.1	8074	3322	568710	6742	3364	CP011396	6897	3588	CP017728	7170	3403	1.41258e+06	7981	2902	1.41256e+06	8022	3093	595.7	7420	3422	1.24362e+06	6788	3446	54388.7	7503	3481	90372	8142	3104	90370.9	7845	2747	54388.1	7609	3192	90371.7	7827	3094	1.41258e+06	7099	3426	54388.6	6304	3489
6861	3407	600.9	7979	3124	54388.2	8133	3322	568708	6866	3360	90371.1	6897	3587	1.41258e+06	7235	3395	CP016357	7983	2902	1.24411e+06	8205	3092	CP010283	7745	3406	1.17394e+06	6997	3423	CP019177	7716	3451	CP017727	8191	3103	1.41247e+06	7851	2746	1.41252e+06	7611	3191	1.41252e+06	7828	3093	59201.1	7392	3426	1.27186e+06	6312	3485
6861	3406	611.116	8204	3121	CP019409	8139	3321	1.41247e+06	6989	3359	59201.3	6915	3587	1.41247e+06	7241	3394	1.41246e+06	8035	2901	54388.3	8231	3091	CP009561	7866	3401	CP019192	6997	3423	1.41257e+06	7721	3450	1.41256e+06	8357	3102	28150.1	8109	2719	119912	7615	3190	1.41246e+06	7828	3093	1.41249e+06	7654	3416	108619	6318	3483
7064	3370	90371.2	8303	3118	1.4546e+06	8161	3314	149539	6991	3358	1.24411e+06	6915	3587	1.41261e+06	7628	3374	57743.7	8142	2895	CP019415	8412	3080	1.26775e+06	7916	3397	99287.1	7150	3415	108619	7722	3450	1.41257e+06	8360	3101	1.41256e+06	8118	2715	CP019416	7625	3189	149539	7880	3089	54388.5	8559	2769	1.38251e+06	6426	3477
7068	3368	1.24411e+06	8402	3118	1.45459e+06	8196	3312	1.29904e+06	6991	3357	1.41251e+06	7001	3583	CP015924	7774	3301	54388.1	8276	2895	611.129	8424	3076	1.41249e+06	7938	3396	CP007292	7255	3406	CP019415	7722	3449	611.128	8371	3098	1.41247e+06	8205	2715	1.06455e+06	7916	3174	CP019413	7917	3079	149539	8583	2761	54388.4	6625	3470
7242	3348	CP017727	8406	3115	1.41249e+06	8342	3312	877468	6993	3356	1.41248e+06	7007	3581	1.24412e+06	7842	3299	CP007531	8285	2893	54388.1	8450	3075	CP019204	7939	3395	1.41261e+06	7521	3401	1.017e+06	8002	3427	1.17394e+06	8388	3097	1.45464e+06	8205	2714	1.41258e+06	7916	3174	1.41247e+06	8045	3076	58712.7	8656	2760	CP013720	7034	3463
7246	3342	54388.4	8437	3114	611.114	8344	3310	1.41249e+06	7919	3204	CP009565	7128	3579	1.45459e+06	7844	3297	1.41259e+06	8290	2892	1.41252e+06	8486	3072	216598	8116	3388	CP012344	7524	3399	595.69	8011	3426	1.41247e+06	8426	3095	209262	8370	2711	CP010282	8123	3129	54388.5	8562	3046	1.13251e+06	8755	2753	90370.9	7045	3457
7266	3335	1.4125e+06	8443	3113	149539	8348	3308	1.41261e+06	7919	3203	1.41258e+06	7248	3504	CP019414	7903	3297	1.45465e+06	8293	2890	1.41248e+06	8525	3069	209262	8129	3385	149539	7525	3399	611.128	8011	3426	1.41253e+06	8428	3094	1.41256e+06	8375	2695	CP007246	8140	3128	54388.1	8867	3046	1.27186e+06	8757	2753	1.24362e+06	7052	3455
7268	3334	1.41258e+06	8554	3109	CP010280	8368	3228	1.41248e+06	7919	3202	1.41251e+06	7443	3496	1.45464e+06	8009	3296	611.64	8417	2879	90371.2	8724	3050	57743.5	8129	3384	CP019172	7558	3386	149539	8012	3425	1.41255e+06	8428	3094	1.4125e+06	8378	2692	54388.1	8159	3123	CP003836	8980	3044	454170	8759	2752	1.41251e+06	7058	3453
7276	3334	54388.9	8646	3105	CP019412	8369	3227	149539	7952	3200	CP019206	7696	3483	CP007505	8042	3290	90371.2	8432	2878	1.41245e+06	8725	3050	CP010284	8137	3382	54388.9	7562	3384	1.41259e+06	8016	3419	1.41253e+06	8608	3092	CP019404	8379	2692	54388.9	8206	3123	1.45464e+06	9218	3041	220342	8843	2749	CP019196	7072	3443
7596	3330	611.66	8695	3102	58712.7	8694	3221	CP019417	7954	3200	1.41251e+06	7878	3468	90371.9	8333	3290	1.27186e+06	8445	2871	54388.1	8902	3049	423369	8142	3371	54388.6	7562	3381	54388.1	8341	3404	CP019183	8709	3066	54388.1	8383	2684	54388.3	8301	3123	1.12494e+06	9317	3040	1.45463e+06	8853	2739	54388.4	7075	3443
7847	3316	CP017723	8967	3101	611.124	8733	3218	209262	7957	3199	1.24412e+06	8020	3458	CP011259	8396	3289	59201.3	8597	2866	CP019412	8903	3049	1.41253e+06	8148	3370	1.41246e+06	7861	3374	90371.2	8362	3401	1.45459e+06	8859	3064	CP007505	8393	2679	1.41254e+06	8343	3121	CP019172	9523	3038	1.45459e+06	8854	2738	1.24362e+06	7215	3434
7872	3223	90371.7	8974	3099	1.41261e+06	8745	3218	1.41246e+06	8182	3177	936158	8061	3455	568708	8408	3286	1.41262e+06	8650	2858	90370.9	8906	3046	1.41255e+06	8156	3363	54388.7	7861	3373	1.41254e+06	8369	3400	1.45463e+06	8869	3052	1.41248e+06	8449	2679	1.45464e+06	8343	3121	1.41245e+06	9527	3033	1.41251e+06	9000	2737	611.123	7218	3430
7965	3218	CP007534	8978	3099	59204.1	8751	3214	54388.5	8311	3175	1.45459e+06	8199	3447	108619	8515	3273	CP019179	8651	2857	1.4125e+06	8907	3046	1.41255e+06	8191	3349	149539	7874	3373	1.45464e+06	8458	3397	CP019116	8879	3050	54388.1	8449	2679	1.41261e+06	8347	3120	1.41258e+06	9680	3027	CP010279	9013	2737	209262	7218	3429
8131	3218	90371.2	8979	3098	CP007425	9008	3202	1.17394e+06	8316	3167	1.41255e+06	8209	3446	90371.1	8563	3272	90371.2	8657	2856	1.41246e+06	8937	3042	54388.5	8335	3335	1.40686e+06	7880	3368	1.41261e+06	8598	3396	CP019408	8884	3049	1.45464e+06	8450	2679	54388.4	8347	3119	611.116	9719	3024	90371.1	9029	2736	59201.3	7353	3426
8135	3217	1.24412e+06	9324	3082	CP016837	10175	2627	1.19772e+06	8316	3165	1.41259e+06	8365	3440	1.17343e+06	8694	3270	CP019116	8662	2855	54388.9	8972	3039	1.45465e+06	8335	3334	1.41253e+06	7885	3363	1.4125e+06	8751	3376	90371.2	9144	3047	423369	8608	2671	218494	8349	3119	1.41255e+06	9732	3022	54388.4	9175	2710	1.24362e+06	7353	3425
8138	3216	1.41251e+06	9324	3081	611.119	10176	2626	1.41252e+06	8321	3164	1.45464e+06	8369	3434	1.41253e+06	8695	3269	149539	8662	2855	1.41252e+06	8972	3038	611.12	8335	3333	611.119	8055	3362	1.45459e+06	8852	3343	CP012347	9177	3045	CP019206	8915	2671	1.27186e+06	8351	3118	1.41252e+06	9773	3021	1.45465e+06	9218	2709	1.45465e+06	7374	3397
8138	3216	1.41261e+06	9529	3078	108619	10180	2624	1.41256e+06	8466	3131	1.24362e+06	8392	3432	90371.7	8712	3267	1.29904e+06	8694	2851	611.108	9090	3033	1.45459e+06	8391	3331	CP019406	8208	3360	1.45458e+06	9781	3075	59204.1	9180	3045	1.24362e+06	8934	2667	611.108	8353	3117	1.41261e+06	9818	3019	CP009561	9219	2706	1.41251e+06	7374	3396
8358	3211	1.45459e+06	9530	3078	1.41258e+06	10184	2623	1.24362e+06	8472	3126	1.41247e+06	8396	3428	1.41256e+06	8795	3262	1.45463e+06	8887	2845	1.26775e+06	9090	3033	611.112	8392	3330	611.116	8567	3338	57743.4	9783	3072	611.125	9296	3044	CP011259	8970	2666	1.29904e+06	8552	3105	90371.9	9823	3019	149539	9277	2706	54388.1	7374	3395
8402	3209	CP011396	9530	3078	1.41247e+06	10213	2622	611.123	8638	3098	340188	8534	3359	54388.5	8800	3261	554291	8887	2844	1.41254e+06	9108	3033	1.41247e+06	8513	3325	CP010282	8662	3280	1.45461e+06	9786	3069	1.41258e+06	9296	3043	611.12	8989	2665	149539	8555	3104	1.24411e+06	10031	3015	CP012344	10210	2600	CP009565	7377	3393
8412	3203	1.41251e+06	9530	3077	CP019172	10219	2618	1.4125e+06	8643	3095	1.41249e+06	8567	3357	1.45465e+06	8818	3258	1.41247e+06	8894	2842	1.4125e+06	9108	3032	1.41256e+06	8513	3325	1.41261e+06	8832	3273	90371.9	9938	3069	CP019404	9323	3036	1.41247e+06	9885	2615	59204.1	8564	3100	295319	10038	3007	1.41256e+06	10213	2599	1.45464e+06	7379	3392
[truncated: 2,950 more columns]

## Sheet: Table 3
Table 3: Serotype-specific core gene families of Paratyphi A, Enteritidis and Typhimurium
Representative sequence Locus Tag	Gene Family ID	E.C. number	Gene name	Product	Typhimurium-specific core genome	Enteritidis-specific core genome	Paratyphi-specific core genome
CP019181_02543	Cluster 1001		invA	Invasion protein InvA	TRUE	TRUE	TRUE
CP019181_00788	Cluster 10013	3.5.4.19	hisI	Phosphoribosyl-AMP cyclohydrolase	TRUE	TRUE	TRUE
CP019181_00544	Cluster 10014		lolA	Outer-membrane lipoprotein carrier protein	TRUE	TRUE	TRUE
CP019181_01154	Cluster 10015	4.2.2.-	emtA	Endo-type membrane-bound lytic murein transglycosylase A	TRUE	TRUE	TRUE
1412542.3_00285	Cluster 10016			hypothetical protein	FALSE	TRUE	FALSE
54388.90_02154	Cluster 10018		dmsD_2	Tat proofreading chaperone DmsD	TRUE	TRUE	TRUE
CP019181_02529	Cluster 1002		sipA	Cell invasion protein sipA	TRUE	TRUE	TRUE
1081093.3_02219	Cluster 1003	3.6.3.12	kdpB	Potassium-transporting ATPase ATP-binding subunit	TRUE	TRUE	FALSE
CP014994_03867	Cluster 10032		dnaT_2	Primosomal protein 1	TRUE	TRUE	TRUE
1382510.3_02424	Cluster 10034	1.-.-.-	hyfA_2	Hydrogenase-4 component A	TRUE	TRUE	TRUE
CP019181_01416	Cluster 10051	3.4.23.-	hyaD_2	Hydrogenase 1 maturation protease	TRUE	FALSE	FALSE
CP019181_04339	Cluster 10052	3.4.21.88	lexA_2	LexA repressor	TRUE	TRUE	TRUE
CP019181_04054	Cluster 10053			hypothetical protein	TRUE	TRUE	TRUE
1412542.3_01956	Cluster 10054	2.3.1.15	plsB_1	Glycerol-3-phosphate acyltransferase	FALSE	TRUE	FALSE
108619.34_01997	Cluster 1008		tfaE_2	Prophage tail fiber assembly protein TfaE	FALSE	TRUE	FALSE
90371.2026_03589	Cluster 10096	2.7.1.12	gntK_1	Thermoresistant gluconokinase	TRUE	TRUE	TRUE
CP019181_04573	Cluster 10099			hypothetical protein	TRUE	FALSE	TRUE
CP019181_00835	Cluster 10101	2.1.1.289	cbiE	Cobalt-precorrin-7 C(5)-methyltransferase	TRUE	TRUE	TRUE
CP019181_02581	Cluster 10102	2.7.1.25	cysC	Adenylyl-sulfate kinase	TRUE	TRUE	TRUE
CP019181_00400	Cluster 10103		rplD	50S ribosomal protein L4	TRUE	FALSE	TRUE
CP019181_03471	Cluster 10104		recR	Recombination protein RecR	TRUE	TRUE	TRUE
54388.90_02613	Cluster 10107		lpfA	putative major fimbrial subunit LpfA	FALSE	FALSE	TRUE
54388.90_00560	Cluster 10108			hypothetical protein	FALSE	FALSE	TRUE
CP019181_01070	Cluster 1011	3.4.21.83	ptrB	Protease 2	TRUE	TRUE	TRUE
90370.930_04306	Cluster 10114			hypothetical protein	FALSE	TRUE	FALSE
CP019181_01109	Cluster 1012	3.4.21.102	prc	Tail-specific protease	TRUE	TRUE	FALSE
1298917.3_03851	Cluster 10122	1.6.5.2	chrR	Chromate reductase	TRUE	TRUE	TRUE
149539.340_01336	Cluster 10127	2.5.1.17	btuR	Cob(I)yrinic acid a,c-diamide adenosyltransferase	TRUE	TRUE	TRUE
CP010279_04173	Cluster 10128			hypothetical protein	TRUE	TRUE	TRUE
CP019408_03081	Cluster 10142	3.6.1.9	rdgB	dITP/XTP pyrophosphatase	TRUE	FALSE	TRUE
CP019181_02031	Cluster 10145		napC	Cytochrome c-type protein NapC	TRUE	TRUE	TRUE
CP019181_00369	Cluster 10146	2.7.7.-	fic	putative adenosine monophosphate-protein transferase fic	TRUE	TRUE	TRUE
CP019181_03189	Cluster 10149			hypothetical protein	FALSE	TRUE	FALSE
CP019181_01536	Cluster 1015		ssaV	Secretion system apparatus protein SsaV	TRUE	TRUE	TRUE
CP019181_01288	Cluster 10150		sutR_1	HTH-type transcriptional regulator SutR	TRUE	TRUE	TRUE
149539.339_03567	Cluster 10175		mtlR_2	Mannitol operon repressor	TRUE	FALSE	TRUE
1244111.3_03947	Cluster 10190			hypothetical protein	TRUE	FALSE	TRUE
1454639.3_01937	Cluster 10193		uhpA_2	Transcriptional regulatory protein UhpA	TRUE	TRUE	TRUE
CP019181_01627	Cluster 10197		ydjM	Inner membrane protein YdjM	TRUE	FALSE	TRUE
CP019181_01512	Cluster 10198		nemR	HTH-type transcriptional repressor NemR	TRUE	TRUE	TRUE
CP019181_03032	Cluster 10199		msrQ	Protein-methionine-sulfoxide reductase heme-binding subunit MsrQ	TRUE	TRUE	TRUE
CP019181_01051	Cluster 10200			hypothetical protein	TRUE	TRUE	TRUE
CP019181_02107	Cluster 10202	3.1.3.89	yfbR_3	5'-deoxynucleotidase YfbR	TRUE	TRUE	TRUE
CP019181_04522	Cluster 10204	3.1.3.10	yihX	Alpha-D-glucose 1-phosphate phosphatase YihX	TRUE	TRUE	TRUE
1412542.3_01156	Cluster 10205			hypothetical protein	FALSE	TRUE	FALSE
1412542.3_01415	Cluster 10206			hypothetical protein	FALSE	TRUE	FALSE
54388.90_02608	Cluster 10207		yadK	putative fimbrial-like protein YadK	FALSE	FALSE	TRUE
90370.930_04111	Cluster 10209		satP	Succinate-acetate/proton symporter SatP	TRUE	FALSE	TRUE
CP019181_00246	Cluster 1021	3.4.24.70	prlC	Oligopeptidase A	TRUE	TRUE	TRUE
1382510.3_03558	Cluster 10224		sutR_2	HTH-type transcriptional regulator SutR	TRUE	TRUE	TRUE
CP010282_02494	Cluster 10227	2.3.1.-	ydaF	Putative ribosomal N-acetyltransferase YdaF	TRUE	TRUE	TRUE
CP019181_00106	Cluster 10241		slmA	Nucleoid occlusion factor SlmA	TRUE	TRUE	TRUE
CP019181_01345	Cluster 10242	2.1.1.265	tehB_2	Tellurite methyltransferase	TRUE	TRUE	TRUE
CP019181_03731	Cluster 10243	3.1.26.4	rnhB	Ribonuclease HII	TRUE	TRUE	TRUE
CP019181_03893	Cluster 10244	2.3.1.89	dapH	2,3,4,5-tetrahydropyridine-2,6-dicarboxylate N-acetyltransferase	TRUE	TRUE	TRUE
CP019181_01164	Cluster 10245	3.4.23.-	hyaD_1	Hydrogenase 1 maturation protease	TRUE	TRUE	TRUE
CP019181_00346	Cluster 10246	3.6.1.-	nudE	ADP compounds hydrolase NudE	TRUE	TRUE	TRUE
59204.12_01015	Cluster 10265	2.4.2.8	hpt	Hypoxanthine phosphoribosyltransferase	TRUE	TRUE	TRUE
CP019181_01508	Cluster 1028		aaeB_1	p-hydroxybenzoic acid efflux pump subunit AaeB	TRUE	TRUE	FALSE
CP019181_03919	Cluster 1029	3.2.1.177		Alpha-xylosidase BoGH31A	TRUE	TRUE	TRUE
CP019181_03025	Cluster 10290		yhdE	Maf-like protein YhdE	TRUE	TRUE	TRUE
1412490.3_00203	Cluster 10291		yfcR_1	putative fimbrial-like protein YfcR	TRUE	TRUE	TRUE
1267753.3_01227	Cluster 10320		tfaE_2	Prophage tail fiber assembly protein TfaE	FALSE	TRUE	FALSE
CP019035_03470	Cluster 10328		fimA_2	Type-1 fimbrial protein, A chain	TRUE	TRUE	TRUE
CP009565_00021	Cluster 10329		eamB	Cysteine/O-acetylserine efflux protein	TRUE	FALSE	FALSE
CP019181_04529	Cluster 1033	3.2.1.199	yihQ	Sulfoquinovosidase	TRUE	FALSE	TRUE
CP019181_04383	Cluster 10337			hypothetical protein	TRUE	TRUE	TRUE
CP019181_01241	Cluster 10338	3.5.4.25	ribA	GTP cyclohydrolase-2	TRUE	TRUE	TRUE
CP019181_00052	Cluster 10339		uhpA_1	Transcriptional regulatory protein UhpA	TRUE	TRUE	TRUE
CP019181_01278	Cluster 10340		bdcR	HTH-type transcriptional repressor BdcR	TRUE	TRUE	TRUE
CP019181_03344	Cluster 10341		lptE	LPS-assembly lipoprotein LptE	TRUE	TRUE	TRUE
CP019181_03953	Cluster 10342	2.7.7.75	mog	Molybdopterin adenylyltransferase	TRUE	TRUE	TRUE
CP019181_03523	Cluster 10343	3.2.-.-	yraA	Putative cysteine protease YraA	TRUE	TRUE	TRUE
CP019181_02918	Cluster 10344		diaA	DnaA initiator-associating protein DiaA	TRUE	TRUE	TRUE
CP019181_00791	Cluster 10345	2.4.2.-	hisH	Imidazole glycerol phosphate synthase subunit HisH	TRUE	TRUE	TRUE
CP019181_01552	Cluster 10346		sseB	Secreted effector protein SseB	TRUE	TRUE	TRUE
CP019181_00719	Cluster 1035	6.1.1.10	metG	Methionine--tRNA ligase	TRUE	TRUE	TRUE
90371.1940_01540	Cluster 10357		rcdA_2	HTH-type transcriptional regulator RcdA	TRUE	TRUE	TRUE
59204.12_03774	Cluster 10366		ybgD_5	putative fimbrial-like protein YbgD	FALSE	TRUE	TRUE
CP019181_01385	Cluster 10393	1.1.5.6	fdnG_1	Formate dehydrogenase, nitrate-inducible, major subunit	TRUE	TRUE	TRUE
CP019181_00704	Cluster 10394		yohC	Inner membrane protein YohC	TRUE	FALSE	TRUE
CP019181_01549	Cluster 10396		sseD	Secreted effector protein SseD	TRUE	TRUE	TRUE
CP019181_04509	Cluster 10398	1.2.1.2	fdoG_1	Formate dehydrogenase-O major subunit	TRUE	TRUE	TRUE
1412542.3_02788	Cluster 10399		mrpA	Major MR/P fimbria protein	FALSE	TRUE	TRUE
CP019181_03023	Cluster 104			hypothetical protein	TRUE	TRUE	TRUE
54388.24_03717	Cluster 1040		uvrB	UvrABC system protein B	TRUE	TRUE	TRUE
CP019403_04436	Cluster 10405	2.7.1.12	gntK_2	Thermoresistant gluconokinase	TRUE	TRUE	TRUE
1160717.4_01093	Cluster 10409		ail_1	Attachment invasion locus protein	TRUE	TRUE	TRUE
54388.24_04265	Cluster 10423			hypothetical protein	FALSE	FALSE	TRUE
CP019181_01766	Cluster 10435		yceF	Maf-like protein YceF	TRUE	TRUE	TRUE
CP019181_03451	Cluster 10436	3.1.2.-	tesA	Acyl-CoA thioesterase 1	TRUE	TRUE	TRUE
CP019181_03293	Cluster 10437		kdpC	Potassium-transporting ATPase KdpC subunit	TRUE	FALSE	TRUE
CP019181_04553	Cluster 10438	2.7.7.77	mobA_2	Molybdenum cofactor guanylyltransferase	FALSE	TRUE	TRUE
CP019181_00175	Cluster 1044	3.2.1.1	malS	Periplasmic alpha-amylase	TRUE	TRUE	TRUE
1132507.4_03005	Cluster 10442			hypothetical protein	TRUE	TRUE	TRUE
439851.8_01424	Cluster 10444			hypothetical protein	FALSE	TRUE	FALSE
54388.125_01994	Cluster 10449		yadM	putative fimbrial-like protein YadM	FALSE	FALSE	TRUE
1386967.3_00352	Cluster 1046	2.3.1.193	tmcA	tRNA(Met) cytidine acetyltransferase TmcA	TRUE	TRUE	TRUE
CP019181_04629	Cluster 1047	3.6.4.12	rep	ATP-dependent DNA helicase Rep	TRUE	FALSE	TRUE
149539.339_03192	Cluster 10472		mlaD	putative phospholipid ABC transporter-binding protein MlaD	TRUE	TRUE	TRUE
CP019181_01134	Cluster 10486		slp	Outer membrane protein slp	TRUE	FALSE	TRUE
CP019181_02834	Cluster 10487			hypothetical protein	TRUE	TRUE	TRUE
CP019181_03412	Cluster 10488		bm3R1	HTH-type transcriptional repressor Bm3R1	TRUE	TRUE	TRUE
CP019181_01518	Cluster 10489	1.15.1.1	sodB	Superoxide dismutase [Fe]	TRUE	TRUE	TRUE
CP019181_01490	Cluster 10490		rsxA	Electron transport complex subunit RsxA	TRUE	FALSE	TRUE
CP019181_00196	Cluster 10491	3.2.2.20	tag	DNA-3-methyladenine glycosylase 1	FALSE	TRUE	TRUE
CP019181_00754	Cluster 10493	3.5.4.13	dcd	dCTP deaminase	TRUE	TRUE	TRUE
CP019181_02831	Cluster 10494		mdaB	Modulator of drug activity B	TRUE	TRUE	TRUE
1386967.3_01006	Cluster 1051	2.7.13.3	cheA	Chemotaxis protein CheA	TRUE	TRUE	TRUE
1382510.3_01728	Cluster 10515		flhC	Flagellar transcriptional regulator FlhC	TRUE	FALSE	TRUE
54388.90_00805	Cluster 1054	4.1.1.-	edcC	Phenolic acid decarboxylase subunit C	TRUE	TRUE	TRUE
CP019181_02725	Cluster 10540			hypothetical protein	TRUE	TRUE	TRUE
CP019181_03644	Cluster 10541	5.3.1.28	gmhA	Phosphoheptose isomerase	TRUE	TRUE	TRUE
CP019181_02517	Cluster 10542		orgA	Oxygen-regulated invasion protein OrgA	TRUE	FALSE	TRUE
CP019181_00836	Cluster 10543	2.1.1.196	cbiT	Cobalt-precorrin-6B C(15)-methyltransferase (decarboxylating)	TRUE	TRUE	TRUE
CP019181_00802	Cluster 10545		ydhX_1	putative ferredoxin-like protein YdhX	TRUE	TRUE	TRUE
CP019181_01491	Cluster 10546		rsxB_1	Electron transport complex subunit RsxB	TRUE	TRUE	TRUE
CP019181_00258	Cluster 10548	2.7.8.-	sfp	4'-phosphopantetheinyl transferase sfp	TRUE	TRUE	TRUE
CP019181_01128	Cluster 10549	3.6.1.-	nudL	putative Nudix hydrolase NudL	TRUE	TRUE	TRUE
1320309.3_01173	Cluster 10578			hypothetical protein	FALSE	TRUE	FALSE
CP019183_01152	Cluster 10580		hin_1	DNA-invertase hin	FALSE	FALSE	TRUE
CP019181_02255	Cluster 10584	3.6.1.-	nudK	GDP-mannose pyrophosphatase NudK	TRUE	TRUE	TRUE
CP019181_00329	Cluster 10585		nfuA	Fe/S biogenesis protein NfuA	TRUE	TRUE	TRUE
CP019181_02970	Cluster 10586		lptC	Lipopolysaccharide export system protein LptC	TRUE	TRUE	TRUE
CP019181_02365	Cluster 10587		rpoE	ECF RNA polymerase sigma-E factor	TRUE	TRUE	TRUE
CP019181_01798	Cluster 10588		yceI_2	Protein YceI	TRUE	TRUE	TRUE
CP019181_02919	Cluster 10589		osmY_2	Osmotically-inducible protein Y	TRUE	TRUE	TRUE
1412542.3_02413	Cluster 10591			hypothetical protein	TRUE	TRUE	TRUE
54388.90_00478	Cluster 10592		cfaB	CFA/I fimbrial subunit B	FALSE	FALSE	TRUE
439851.8_00828	Cluster 10594			hypothetical protein	TRUE	TRUE	FALSE
CP019181_02871	Cluster 1061	1.3.1.34	fadH	2,4-dienoyl-CoA reductase [NADPH]	TRUE	TRUE	TRUE
CP019181_00661	Cluster 10636		yeiP	Elongation factor P-like protein	TRUE	TRUE	TRUE
CP019181_03363	Cluster 10637	2.3.1.251	pagP	Lipid A palmitoyltransferase PagP	TRUE	TRUE	TRUE
CP019181_00367	Cluster 10638	5.2.1.8	ppiA	Peptidyl-prolyl cis-trans isomerase A	TRUE	TRUE	TRUE
CP019181_03989	Cluster 10639			hypothetical protein	TRUE	FALSE	FALSE
CP019181_00437	Cluster 10640	2.7.7.87	tsaC	Threonylcarbamoyl-AMP synthase	TRUE	TRUE	TRUE
CP019181_00658	Cluster 10641	3.4.-.-	mepS_1	Murein DD-endopeptidase MepS/Murein LD-carboxypeptidase	TRUE	TRUE	TRUE
1454641.3_04211	Cluster 10642	4.2.2.-	slt_2	Soluble lytic murein transglycosylase	TRUE	FALSE	FALSE
CP019181_02207	Cluster 1066	6.5.1.2	ligA	DNA ligase	TRUE	TRUE	TRUE
1243618.3_00692	Cluster 1067	3.5.1.25	nagA	N-acetylglucosamine-6-phosphate deacetylase	TRUE	TRUE	TRUE
CP009565_04952	Cluster 10673		lptA	Lipopolysaccharide export system protein LptA	TRUE	TRUE	TRUE
CP019410_00457	Cluster 10685			hypothetical protein	TRUE	TRUE	TRUE
CP019181_00703	Cluster 10688		yohD	Inner membrane protein YohD	TRUE	TRUE	TRUE
CP019181_01040	Cluster 10689			hypothetical protein	TRUE	TRUE	TRUE
CP009565_03283	Cluster 1069	4.2.1.33	leuC1	3-isopropylmalate dehydratase large subunit 1	TRUE	TRUE	TRUE
CP019181_02131	Cluster 10690	2.5.1.129	ubiX	Flavin prenyltransferase UbiX	TRUE	TRUE	TRUE
CP019181_01107	Cluster 10691	1.8.4.14	msrC	Free methionine-R-sulfoxide reductase	TRUE	TRUE	FALSE
1412542.3_01179	Cluster 10692			hypothetical protein	FALSE	FALSE	TRUE
59204.12_00483	Cluster 10709		nrfB	Cytochrome c-type protein NrfB	TRUE	TRUE	TRUE
CP019412_03696	Cluster 1074			hypothetical protein	FALSE	TRUE	TRUE
CP019181_02752	Cluster 10744			hypothetical protein	TRUE	TRUE	TRUE
CP019181_01332	Cluster 10745		yceI_1	Protein YceI	TRUE	TRUE	TRUE
CP019181_01046	Cluster 10746	3.-.-.-	yecD	Isochorismatase family protein YecD	TRUE	FALSE	TRUE
CP019181_02969	Cluster 10748	3.1.3.45	kdsC	3-deoxy-D-manno-octulosonate 8-phosphate phosphatase KdsC	TRUE	TRUE	TRUE
CP019181_02466	Cluster 10749	3.1.3.-	yqaB	Fructose-1-phosphate phosphatase YqaB	TRUE	TRUE	TRUE
CP019181_04239	Cluster 10750		efp	Elongation factor P	TRUE	TRUE	TRUE
CP019181_01120	Cluster 10752		mntP	putative manganese efflux pump MntP	TRUE	TRUE	TRUE
CP019181_03283	Cluster 10753		xerD_2	Tyrosine recombinase XerD	FALSE	FALSE	TRUE
CP019414_03868	Cluster 10759			hypothetical protein	FALSE	FALSE	TRUE
108619.37_01279	Cluster 10762	6.3.3.2	ygfA	5-formyltetrahydrofolate cyclo-ligase	TRUE	TRUE	TRUE
CP012833_04013	Cluster 10768			hypothetical protein	FALSE	TRUE	TRUE
149539.340_02090	Cluster 10773	2.3.1.-		Putative acetyltransferase	TRUE	TRUE	TRUE
CP007533_01947	Cluster 10783	1.14.-.-	epmC	Elongation factor P hydroxylase	TRUE	TRUE	TRUE
CP019181_03816	Cluster 10796	3.5.1.28	ampD	1,6-anhydro-N-acetylmuramyl-L-alanine amidase AmpD	TRUE	TRUE	TRUE
CP019181_03384	Cluster 10797	1.11.1.15	ahpC	Alkyl hydroperoxide reductase subunit C	TRUE	TRUE	TRUE
CP019181_01943	Cluster 10798			hypothetical protein	TRUE	TRUE	TRUE
CP019181_02747	Cluster 10799			hypothetical protein	TRUE	TRUE	TRUE
CP019181_02651	Cluster 10800			hypothetical protein	TRUE	TRUE	TRUE
CP019181_01294	Cluster 10801	3.1.-.-	smrA_1	putative DNA endonuclease SmrA	FALSE	TRUE	TRUE
CP019181_02479	Cluster 10802		srlA	PTS system glucitol/sorbitol-specific EIIC component	TRUE	TRUE	TRUE
1412480.3_04312	Cluster 1081	3.6.3.-	lsrA_2	Autoinducer 2 import ATP-binding protein LsrA	FALSE	TRUE	TRUE
CP019181_02175	Cluster 1082	2.7.13.3	pgtB	Phosphoglycerate transport system sensor protein PgtB	FALSE	FALSE	TRUE
1382510.3_01146	Cluster 10825	1.11.1.15	btuE	Thioredoxin/glutathione peroxidase BtuE	TRUE	TRUE	TRUE
CP019181_00225	Cluster 1083		cph2	Phytochrome-like protein cph2	TRUE	TRUE	TRUE
1454642.3_01964	Cluster 10835	1.-.-.-	ydjA	Putative NAD(P)H nitroreductase YdjA	FALSE	TRUE	TRUE
CP019181_03382	Cluster 10852		dmsD_2	Tat proofreading chaperone DmsD	TRUE	TRUE	TRUE
CP019181_03766	Cluster 10854		smfA	Fimbria A protein	TRUE	TRUE	TRUE
CP019181_02591	Cluster 10855		cse2	CRISPR-associated protein Cse2	FALSE	TRUE	FALSE
CP019181_03188	Cluster 10856			hypothetical protein	FALSE	TRUE	TRUE
CP019181_01450	Cluster 10857	2.3.1.57	speG_2	Spermidine N(1)-acetyltransferase	FALSE	TRUE	TRUE
CP019181_03419	Cluster 10858		rclC	Inner membrane protein RclC	TRUE	TRUE	TRUE
54388.90_01160	Cluster 10861	3.2.-.-	yfkM	General stress protein 18	TRUE	TRUE	TRUE
1016998.12_01651	Cluster 1087	5.99.1.2	topB_1	DNA topoisomerase 3	TRUE	TRUE	TRUE
1243585.3_01509	Cluster 10882		ygaP	Inner membrane protein YgaP	TRUE	TRUE	TRUE
CP019181_03380	Cluster 10896		dmsB_4	Anaerobic dimethyl sulfoxide reductase chain B	FALSE	TRUE	TRUE
CP019181_00028	Cluster 10897		dsbE_1	Thiol:disulfide interchange protein DsbE	TRUE	FALSE	TRUE
CP019181_02776	Cluster 10898			hypothetical protein	TRUE	TRUE	TRUE
CP019181_02021	Cluster 10899			hypothetical protein	FALSE	TRUE	FALSE
CP019181_04165	Cluster 109		tamB	Translocation and assembly module TamB	TRUE	FALSE	TRUE
CP019181_03967	Cluster 10900		fim_2	Fimbrial subunit type 1	TRUE	FALSE	TRUE
CP019181_01018	Cluster 10901	4.2.1.103	inhA	Isonitrile hydratase	TRUE	TRUE	TRUE
CP019181_03742	Cluster 10902		frr	Ribosome-recycling factor	TRUE	TRUE	TRUE
CP019181_01711	Cluster 10904		ail_1	Attachment invasion locus protein	TRUE	FALSE	TRUE
CP019181_04170	Cluster 10906			hypothetical protein	TRUE	TRUE	TRUE
CP019181_00261	Cluster 10907			hypothetical protein	TRUE	TRUE	TRUE
54388.90_02609	Cluster 10908		yadL	putative fimbrial-like protein YadL	FALSE	FALSE	TRUE
CP019181_02252	Cluster 1091	2.2.1.1	tktB	Transketolase 2	TRUE	TRUE	TRUE
CP019181_02156	Cluster 1092		mnmC	tRNA 5-methylaminomethyl-2-thiouridine biosynthesis bifunctional protein MnmC	TRUE	FALSE	TRUE
1243618.3_00201	Cluster 10927	3.1.4.-	thpR	RNA 2',3'-cyclic phosphodiesterase	TRUE	TRUE	TRUE
1081093.3_03040	Cluster 1093	4.1.1.19	speA	Biosynthetic arginine decarboxylase	TRUE	TRUE	TRUE
149539.340_01129	Cluster 10931	3.1.22.4	ruvC	Crossover junction endodeoxyribonuclease RuvC	TRUE	TRUE	TRUE
149539.340_01477	Cluster 10932		sutR_1	HTH-type transcriptional regulator SutR	TRUE	TRUE	FALSE
1243585.3_03269	Cluster 10936			hypothetical protein	TRUE	TRUE	TRUE
CP019181_00440	Cluster 10963		caiE	Carnitine operon protein CaiE	TRUE	TRUE	TRUE
CP019181_02096	Cluster 10965	1.6.5.11	nuoJ	NADH-quinone oxidoreductase subunit J	TRUE	TRUE	TRUE
CP019181_00812	Cluster 10966		ccmK2	Carbon dioxide-concentrating mechanism protein CcmK	FALSE	TRUE	TRUE
CP019181_01818	Cluster 10967		ycdY	Chaperone protein YcdY	TRUE	TRUE	TRUE
CP019181_02121	Cluster 10968	3.6.-.-	yfcD	putative Nudix hydrolase YfcD	TRUE	TRUE	TRUE
1412542.3_01411	Cluster 10970			hypothetical protein	FALSE	TRUE	FALSE
28150.13_00300	Cluster 10973			hypothetical protein	FALSE	FALSE	TRUE
CP016837_00524	Cluster 11000	5.99.1.2	topA_1	DNA topoisomerase 1	TRUE	TRUE	TRUE
149539.320_02686	Cluster 11011		ygaP	Inner membrane protein YgaP	TRUE	TRUE	TRUE
CP009565_05531	Cluster 11012		mltC_2	Membrane-bound lytic murein transglycosylase C	TRUE	TRUE	TRUE
CP019181_03485	Cluster 11016	2.3.1.79	maa	Maltose O-acetyltransferase	TRUE	TRUE	TRUE
CP019181_02163	Cluster 11017	3.1.-.-	smrA_2	putative DNA endonuclease SmrA	TRUE	TRUE	TRUE
CP019181_00995	Cluster 11019		fliZ	Regulator of sigma S factor FliZ	TRUE	TRUE	TRUE
CP019181_03899	Cluster 11021	2.7.7.61	citX_2	Apo-citrate lyase phosphoribosyl-dephospho-CoA transferase	TRUE	TRUE	TRUE
CP019181_02122	Cluster 11022	3.1.4.-	yfcE	Phosphodiesterase YfcE	TRUE	TRUE	TRUE
CP019181_03474	Cluster 11023	2.4.2.7	apt	Adenine phosphoribosyltransferase	TRUE	TRUE	TRUE
CP019181_00381	Cluster 11024	1.6.99.-	ywrO	General stress protein 14	TRUE	TRUE	TRUE
1412542.3_00595	Cluster 11025	2.7.7.61	citX_2	Apo-citrate lyase phosphoribosyl-dephospho-CoA transferase	TRUE	TRUE	TRUE
54388.90_03236	Cluster 11027	2.3.2.26	sopA_2	E3 ubiquitin-protein ligase SopA	FALSE	FALSE	TRUE
CP009565_05725	Cluster 11063		rimM	Ribosome maturation factor RimM	TRUE	TRUE	TRUE
218493.5_00600	Cluster 11065			hypothetical protein	TRUE	TRUE	TRUE
CP019181_04570	Cluster 11075		tatB	Sec-independent protein translocase protein TatB	TRUE	FALSE	TRUE
CP019181_01004	Cluster 11077	2.7.8.5	pgsA	CDP-diacylglycerol--glycerol-3-phosphate 3-phosphatidyltransferase	TRUE	TRUE	TRUE
CP019181_01928	Cluster 11078		lppC_1	Putative lipoprotein LppC	TRUE	TRUE	TRUE
1412542.3_02071	Cluster 11080	5.1.3.13	rfbC	dTDP-4-dehydrorhamnose 3,5-epimerase	FALSE	TRUE	TRUE
54388.90_00194	Cluster 11084		ybcI	Inner membrane protein YbcI	FALSE	FALSE	TRUE
1132507.4_02550	Cluster 11085			hypothetical protein	TRUE	TRUE	TRUE
CP019403_00921	Cluster 11093			hypothetical protein	FALSE	TRUE	FALSE
57743.4_00818	Cluster 11098	4.2.1.2	fumB_1	Fumarate hydratase class I, anaerobic	TRUE	TRUE	FALSE
CP019181_02729	Cluster 1110	2.2.1.1	tktA	Transketolase 1	TRUE	TRUE	TRUE
1160717.4_01986	Cluster 11100	2.1.1.-	tehB_1	putative S-adenosyl-L-methionine-dependent methyltransferase TehB	TRUE	TRUE	TRUE
CP019181_00674	Cluster 1111		cirA	Colicin I receptor	TRUE	FALSE	TRUE
CP019181_03514	Cluster 1112	1.10.3.10	cyoB	Cytochrome bo(3) ubiquinol oxidase subunit 1	TRUE	TRUE	TRUE
CP019181_03936	Cluster 11120		ycbU	putative fimbrial-like protein YcbU	TRUE	TRUE	TRUE
CP019181_02490	Cluster 11121	1.-.-.-	hyfA_2	Hydrogenase-4 component A	TRUE	TRUE	TRUE
CP019181_03722	Cluster 11122			hypothetical protein	TRUE	TRUE	TRUE
CP019181_00848	Cluster 11123	2.7.1.156	cobU	Bifunctional adenosylcobalamin biosynthesis protein CobU	TRUE	TRUE	TRUE
CP019181_01690	Cluster 11125	5.4.99.5	aroQ	Monofunctional chorismate mutase	TRUE	TRUE	TRUE
CP019181_02618	Cluster 11126		syd	Protein Syd	TRUE	TRUE	TRUE
CP019181_03964	Cluster 11127		fimA_4	Type-1 fimbrial protein, A chain	TRUE	FALSE	TRUE
CP019181_00314	Cluster 11128			hypothetical protein	TRUE	TRUE	FALSE
CP019181_02691	Cluster 11129	5.3.3.2	idi	Isopentenyl-diphosphate Delta-isomerase	TRUE	TRUE	TRUE
CP019181_03566	Cluster 11130	2.7.1.71	aroL	Shikimate kinase 2	TRUE	TRUE	TRUE
CP019181_04403	Cluster 11131		nusG	Transcription termination/antitermination protein NusG	TRUE	FALSE	TRUE
CP019181_04226	Cluster 11132	3.1.-.-	orn	Oligoribonuclease	TRUE	TRUE	TRUE
CP019181_04558	Cluster 11133	1.3.5.3	hemG	Protoporphyrinogen IX dehydrogenase [menaquinone]	TRUE	TRUE	TRUE
54388.90_01483	Cluster 11139		gcvA_2	Glycine cleavage system transcriptional activator	FALSE	FALSE	TRUE
28901.1015_03628	Cluster 11150			hypothetical protein	FALSE	FALSE	TRUE
1454638.3_03940	Cluster 11178		argR_2	Arginine repressor	TRUE	TRUE	TRUE
476213.4_01842	Cluster 11184	1.16.3.2	ftnA_1	Bacterial non-heme ferritin	TRUE	TRUE	TRUE
57743.7_02124	Cluster 11185	3.6.1.67	nudB	Dihydroneopterin triphosphate diphosphatase	TRUE	TRUE	TRUE
CP019181_01949	Cluster 11186		zapC	Cell division protein ZapC	TRUE	TRUE	TRUE
CP019181_02097	Cluster 11187	1.6.5.11	nuoI_1	NADH-quinone oxidoreductase subunit I	TRUE	TRUE	TRUE
CP019181_01745	Cluster 11189			hypothetical protein	TRUE	FALSE	TRUE
CP019181_02495	Cluster 11190	1.6.5.11	nuoI_2	NADH-quinone oxidoreductase subunit I	TRUE	TRUE	TRUE
CP019181_03301	Cluster 11191		seqA	Negative modulator of initiation of replication	TRUE	TRUE	TRUE
CP019181_03940	Cluster 11192		elfA	Laminin-binding fimbrial subunit ElfA	TRUE	TRUE	TRUE
54388.90_04023	Cluster 11194			hypothetical protein	FALSE	FALSE	TRUE
1298917.3_01109	Cluster 1121	3.4.21.53	lon_1	Lon protease	TRUE	TRUE	TRUE
CP019181_04363	Cluster 11238			hypothetical protein	TRUE	TRUE	TRUE
CP019181_02474	Cluster 11239		recX	Regulatory protein RecX	TRUE	TRUE	TRUE
CP019192_00298	Cluster 1124	3.2.1.-	glgX_1	Glycogen debranching enzyme	TRUE	TRUE	TRUE
CP019181_01217	Cluster 11240		yciB	putative intracellular septation protein A	TRUE	TRUE	TRUE
CP019181_01808	Cluster 11241	3.5.1.-	ymdB_2	O-acetyl-ADP-ribose deacetylase	TRUE	TRUE	TRUE
CP019181_01743	Cluster 11242		slyB_2	Outer membrane lipoprotein SlyB	TRUE	TRUE	FALSE
CP019181_00349	Cluster 11243			hypothetical protein	TRUE	TRUE	TRUE
CP019181_01342	Cluster 11245	2.3.1.-	rimL	Ribosomal-protein-serine acetyltransferase	TRUE	TRUE	TRUE
CP019181_02219	Cluster 11246			hypothetical protein	TRUE	FALSE	FALSE
1412542.3_00180	Cluster 11247		fimA_1	Type-1 fimbrial protein, A chain	FALSE	TRUE	FALSE
54388.90_02792	Cluster 11249			hypothetical protein	FALSE	FALSE	TRUE
439851.8_01271	Cluster 11251			hypothetical protein	FALSE	TRUE	FALSE
CP014994_02206	Cluster 1128	3.1.4.52	gmr	Cyclic di-GMP phosphodiesterase Gmr	TRUE	TRUE	TRUE
1454643.3_03221	Cluster 11286		exbD_2	Biopolymer transport protein ExbD	TRUE	TRUE	TRUE
90371.2025_01961	Cluster 11289			hypothetical protein	TRUE	FALSE	FALSE
CP019181_01625	Cluster 11297			hypothetical protein	TRUE	TRUE	TRUE
1412542.3_02871	Cluster 11299		ail_3	Attachment invasion locus protein	TRUE	TRUE	TRUE
1412542.3_00323	Cluster 11300		sfaA	S-fimbrial protein subunit SfaA	FALSE	TRUE	TRUE
1412542.3_01417	Cluster 11301			hypothetical protein	FALSE	TRUE	FALSE
54388.5_04438	Cluster 11308			hypothetical protein	FALSE	FALSE	TRUE
1243618.3_02582	Cluster 11313		eutK	Ethanolamine utilization protein EutK	TRUE	FALSE	TRUE
CP019181_02075	Cluster 1134		arnA	Bifunctional polymyxin resistance protein ArnA	TRUE	TRUE	TRUE
CP019181_02863	Cluster 1135		rpoD	RNA polymerase sigma factor RpoD	TRUE	TRUE	TRUE
CP019181_01080	Cluster 11352			hypothetical protein	FALSE	TRUE	FALSE
CP019181_04667	Cluster 11353		atpH	ATP synthase subunit delta	TRUE	FALSE	TRUE
CP019181_03945	Cluster 11355			hypothetical protein	TRUE	TRUE	TRUE
CP019181_00414	Cluster 11356		rplF	50S ribosomal protein L6	TRUE	TRUE	TRUE
CP019181_04236	Cluster 11357		blc	Outer membrane lipoprotein Blc	TRUE	TRUE	TRUE
CP019181_03431	Cluster 11358		fimA_1	Type-1 fimbrial protein, A chain	TRUE	TRUE	TRUE
CP019181_00721	Cluster 11359		yehD	putative fimbrial-like protein YehD	FALSE	TRUE	TRUE
1412542.3_01168	Cluster 11360	1.15.1.1	sodC1	Superoxide dismutase [Cu-Zn] 1	FALSE	TRUE	FALSE
1412542.3_04261	Cluster 11361			hypothetical protein	FALSE	TRUE	FALSE
1454641.3_02137	Cluster 1137			Invasin	TRUE	FALSE	TRUE
1064551.5_00837	Cluster 11384	3.1.3.23	ybiV_1	Sugar phosphatase YbiV	FALSE	TRUE	FALSE
CP007505_01648	Cluster 11385			hypothetical protein	FALSE	FALSE	TRUE
CP009565_04396	Cluster 11404	2.7.1.202	levE	PTS system fructose-specific EIIB component	TRUE	FALSE	TRUE
1412542.3_01154	Cluster 1141	3.1.6.-	yjcS	Putative alkyl/aryl-sulfatase YjcS	FALSE	TRUE	TRUE
CP019181_00717	Cluster 11413		yehR_1	putative lipoprotein YehR	TRUE	TRUE	TRUE
CP019181_01313	Cluster 11414		cybB	Cytochrome b561	FALSE	TRUE	FALSE
CP019181_01146	Cluster 11415		dsbB_2	Disulfide bond formation protein B	TRUE	FALSE	TRUE
CP019181_00037	Cluster 11416	1.1.99.-	chuR_1	Anaerobic sulfatase-maturating enzyme	TRUE	TRUE	TRUE
CP019181_04321	Cluster 11417		ssb_2	Single-stranded DNA-binding protein	FALSE	FALSE	TRUE
CP019181_03304	Cluster 11418		fldA	Flavodoxin 1	TRUE	TRUE	TRUE
CP019181_02656	Cluster 11419	3.6.1.-	rppH	RNA pyrophosphohydrolase	TRUE	TRUE	TRUE
CP019181_03761	Cluster 11420		yfcP	putative fimbrial-like protein YfcP	TRUE	TRUE	FALSE
CP019181_04454	Cluster 11421	3.4.25.2	hslV	ATP-dependent protease subunit HslV	TRUE	TRUE	TRUE
CP019181_01705	Cluster 11422		yodB	Cytochrome b561	TRUE	TRUE	TRUE
CP019181_02930	Cluster 11423			hypothetical protein	FALSE	TRUE	FALSE
CP019181_02459	Cluster 11424		mprA	Transcriptional repressor MprA	TRUE	TRUE	TRUE
CP019181_04161	Cluster 11425	3.6.1.1	ppa	Inorganic pyrophosphatase	TRUE	TRUE	TRUE
CP019181_03878	Cluster 11426	1.6.5.2	kefF	Glutathione-regulated potassium-efflux system ancillary protein KefF	TRUE	TRUE	TRUE
CP019181_00880	Cluster 11427			hypothetical protein	FALSE	TRUE	FALSE
54388.90_03509	Cluster 11431	1.12.99.6	hyaA_2	Hydrogenase-1 small chain	FALSE	FALSE	TRUE
54388.90_03986	Cluster 11432			hypothetical protein	TRUE	FALSE	FALSE
54388.90_02637	Cluster 11433		yfcP_2	putative fimbrial-like protein YfcP	FALSE	FALSE	TRUE
CP019414_01400	Cluster 11439	3.5.1.42	pncC_1	Nicotinamide-nucleotide amidohydrolase PncC	TRUE	TRUE	TRUE
CP019181_02770	Cluster 11474	4.2.1.148	mch	Mesaconyl-CoA hydratase	FALSE	TRUE	FALSE
CP019181_02409	Cluster 11475		smpB	SsrA-binding protein	TRUE	FALSE	TRUE
CP019181_00203	Cluster 11476		lpfE	putative fimbrial subunit LpfE	TRUE	TRUE	FALSE
CP019181_02552	Cluster 11477	2.3.1.189	mshD_1	Mycothiol acetyltransferase	TRUE	TRUE	TRUE
CP019035_00034	Cluster 1149		aspT	Aspartate/alanine antiporter	TRUE	TRUE	TRUE
1243618.3_02597	Cluster 11497		pduV_2	Propanediol utilization protein PduV	FALSE	TRUE	TRUE
99287.12_02121	Cluster 11499	3.6.1.-	gmm	GDP-mannose mannosyl hydrolase	TRUE	TRUE	FALSE
1412555.3_01286	Cluster 115	1.7.99.4	narG	Respiratory nitrate reductase 1 alpha chain	TRUE	TRUE	FALSE
1243585.3_03629	Cluster 11503			hypothetical protein	TRUE	TRUE	TRUE
CP009565_02313	Cluster 11522	4.1.-.-		Citrate lyase subunit beta-like protein	FALSE	TRUE	FALSE
CP019181_03249	Cluster 11528		pal	Peptidoglycan-associated lipoprotein	TRUE	TRUE	TRUE
CP019181_00199	Cluster 11529		lpfA	putative major fimbrial subunit LpfA	TRUE	TRUE	FALSE
CP019181_02925	Cluster 11530			hypothetical protein	TRUE	TRUE	TRUE
1412542.3_01981	Cluster 11532			hypothetical protein	FALSE	TRUE	FALSE
1412542.3_01159	Cluster 11533			hypothetical protein	FALSE	TRUE	FALSE
1454641.3_04216	Cluster 11534			hypothetical protein	TRUE	FALSE	FALSE
90371.906_04462	Cluster 11564			hypothetical protein	TRUE	FALSE	FALSE
CP009565_01780	Cluster 11569	3.2.1.39		Glucan endo-1,3-beta-glucosidase	TRUE	TRUE	TRUE
90371.2024_02227	Cluster 11573			hypothetical protein	TRUE	TRUE	TRUE
CP019181_03670	Cluster 11579			hypothetical protein	FALSE	TRUE	FALSE
CP019181_00824	Cluster 11581	4.2.1.28	pduE	Propanediol dehydratase small subunit	TRUE	TRUE	TRUE
CP019181_02697	Cluster 11582		fldB	Flavodoxin 2	TRUE	TRUE	TRUE
CP019181_01509	Cluster 11583	1.15.1.1	sodC	Superoxide dismutase [Cu-Zn]	TRUE	TRUE	TRUE
CP019181_01765	Cluster 11584		yceD	Large ribosomal RNA subunit accumulation protein YceD	TRUE	TRUE	TRUE
CP019181_00353	Cluster 11585	2.7.1.71	aroK	Shikimate kinase 1	TRUE	TRUE	TRUE
1412542.3_01406	Cluster 11587			hypothetical protein	FALSE	TRUE	FALSE
CP019181_01378	Cluster 116	1.7.99.4	narZ	Respiratory nitrate reductase 2 alpha chain	TRUE	TRUE	TRUE
CP019181_03018	Cluster 1161		aaeB_2	p-hydroxybenzoic acid efflux pump subunit AaeB	TRUE	TRUE	TRUE
1382510.3_00026	Cluster 11612		ycbV	putative fimbrial-like protein YcbV	FALSE	FALSE	TRUE
1197719.3_00585	Cluster 11618		rsfS	Ribosomal silencing factor RsfS	TRUE	TRUE	TRUE
119912.10_02585	Cluster 1163	1.4.1.13	gltD_1	Glutamate synthase [NADPH] small chain	TRUE	TRUE	TRUE
90371.2026_04279	Cluster 11631		zur	Zinc uptake regulation protein	TRUE	TRUE	TRUE
CP019181_01285	Cluster 11634	1.11.1.-	tpx_2	putative thiol peroxidase	TRUE	TRUE	TRUE
CP019181_02346	Cluster 11635	3.5.4.33	tadA	tRNA-specific adenosine deaminase	TRUE	TRUE	TRUE
CP019181_01942	Cluster 11636	4.2.1.59	fabA	3-hydroxydecanoyl-[acyl-carrier-protein] dehydratase	TRUE	FALSE	TRUE
CP019181_02153	Cluster 11637			hypothetical protein	TRUE	TRUE	TRUE
CP019181_03427	Cluster 11639		sfmF	putative fimbrial-like protein SfmF	TRUE	TRUE	TRUE
CP019181_02393	Cluster 11640			hypothetical protein	TRUE	TRUE	TRUE
1132507.4_01545	Cluster 11642	2.3.1.82		Aminoglycoside N(6')-acetyltransferase type 1	TRUE	FALSE	TRUE
CP019181_01349	Cluster 1166	3.4.-.-	ydcP_2	putative protease YdcP	TRUE	TRUE	TRUE
59204.12_02383	Cluster 11661	2.3.1.-	yncA	L-methionine sulfoximine/L-methionine sulfone acetyltransferase	TRUE	TRUE	TRUE
CP009565_03163	Cluster 11689		yfcQ_1	putative fimbrial-like protein YfcQ	TRUE	TRUE	FALSE
CP019181_04545	Cluster 11707		yihI	Der GTPase-activating protein YihI	TRUE	TRUE	TRUE
CP019181_01293	Cluster 11708	2.1.1.63	ogt	Methylated-DNA--protein-cysteine methyltransferase	FALSE	TRUE	TRUE
CP019181_03105	Cluster 11709		ybjP	putative lipoprotein YbjP	FALSE	TRUE	TRUE
CP019181_04246	Cluster 11710			hypothetical protein	TRUE	FALSE	TRUE
CP019181_03166	Cluster 11711		ompX	Outer membrane protein X	FALSE	TRUE	TRUE
CP019181_02319	Cluster 11712		hscB	Co-chaperone protein HscB	TRUE	TRUE	TRUE
CP019181_03536	Cluster 11713	3.1.3.27	pgpA	Phosphatidylglycerophosphatase A	TRUE	TRUE	TRUE
CP019181_02463	Cluster 11715	4.4.1.21	luxS	S-ribosylhomocysteine lyase	TRUE	TRUE	TRUE
CP019181_04492	Cluster 11716		siaQ_2	Sialic acid TRAP transporter small permease protein SiaQ	TRUE	FALSE	TRUE
CP019181_03976	Cluster 11717	3.6.1.-	yjjX	Non-canonical purine NTP phosphatase	TRUE	FALSE	TRUE
CP019181_03476	Cluster 11718		priC	Primosomal replication protein N''	TRUE	TRUE	TRUE
54388.90_02793	Cluster 11719		pcp	Outer membrane lipoprotein pcp	FALSE	FALSE	TRUE
CP019181_03597	Cluster 1172	2.1.1.72	mboIIM	Modification methylase MboII	TRUE	TRUE	TRUE
1081093.3_01138	Cluster 11733		infC	Translation initiation factor IF-3	TRUE	TRUE	TRUE
1298917.3_03443	Cluster 1174	5.3.1.13	kdsD	Arabinose 5-phosphate isomerase KdsD	TRUE	TRUE	TRUE
1382510.3_00581	Cluster 1176		nagE	PTS system N-acetylglucosamine-specific EIICBA component	TRUE	FALSE	TRUE
CP019181_01857	Cluster 11764	1.5.1.36	hpaC	4-hydroxyphenylacetate 3-monooxygenase reductase component	TRUE	TRUE	TRUE
CP019181_03195	Cluster 11765		moaB	Molybdenum cofactor biosynthesis protein B	TRUE	TRUE	TRUE
1412542.3_02865	Cluster 11766			hypothetical protein	TRUE	FALSE	TRUE
439851.8_02190	Cluster 11769		ycdZ	Inner membrane protein YcdZ	TRUE	TRUE	TRUE
CP019181_00160	Cluster 1178	3.2.1.185	hypBA1	Non-reducing end beta-L-arabinofuranosidase	TRUE	TRUE	TRUE
1454590.3_01988	Cluster 1179	3.6.4.12	dinG_1	putative ATP-dependent helicase DinG	TRUE	TRUE	TRUE
CP009565_01014	Cluster 11800			hypothetical protein	TRUE	TRUE	TRUE
CP019181_00433	Cluster 11805	3.5.1.88	def	Peptide deformylase	TRUE	TRUE	TRUE
CP019181_02213	Cluster 11806	2.7.1.199	crr	PTS system glucose-specific EIIA component	TRUE	TRUE	TRUE
CP019181_01938	Cluster 11807		sulA	Cell division inhibitor SulA	TRUE	TRUE	TRUE
CP009565_01139	Cluster 11845			hypothetical protein	TRUE	TRUE	TRUE
1386967.3_04024	Cluster 1185	3.6.4.13	deaD	ATP-dependent RNA helicase DeaD	TRUE	TRUE	TRUE
439843.8_00240	Cluster 11851	2.2.1.6	ilvH	Acetolactate synthase isozyme 3 small subunit	TRUE	TRUE	TRUE
CP019181_02039	Cluster 11854		eco	Ecotin	TRUE	TRUE	TRUE
CP019181_01270	Cluster 11855	1.11.1.-	tpx_1	Thiol peroxidase	TRUE	TRUE	TRUE
CP019181_01839	Cluster 11856		msrAB	Peptide methionine sulfoxide reductase MsrA/MsrB	TRUE	TRUE	TRUE
CP019181_02864	Cluster 11857	3.2.2.28	mug	G/U mismatch-specific DNA glycosylase	TRUE	TRUE	TRUE
CP019181_00528	Cluster 1186	3.6.3.-	macB	Macrolide export ATP-binding/permease protein MacB	FALSE	TRUE	TRUE
1382510.3_00116	Cluster 11876		secM	Secretion monitor	TRUE	TRUE	TRUE
1412459.3_02973	Cluster 11887			hypothetical protein	TRUE	TRUE	TRUE
CP019181_02948	Cluster 1189	3.4.24.-	ftsH	ATP-dependent zinc metalloprotease FtsH	TRUE	TRUE	TRUE
CP019183_01703	Cluster 11893		cesT	Tir chaperone	TRUE	TRUE	TRUE
CP019181_00416	Cluster 11896		rpsE	30S ribosomal protein S5	TRUE	TRUE	TRUE
CP019181_04105	Cluster 11897	2.3.1.-		Acetyltransferase	TRUE	TRUE	TRUE
CP019181_03168	Cluster 11899	1.16.-.-	dps	DNA protection during starvation protein	FALSE	TRUE	TRUE
CP019181_04172	Cluster 1190	3.1.3.6	cpdB	2',3'-cyclic-nucleotide 2'-phosphodiesterase/3'-nucleotidase	TRUE	TRUE	TRUE
CP019181_01028	Cluster 11900		cheW	Chemotaxis protein CheW	TRUE	TRUE	TRUE
CP019181_01017	Cluster 11901	1.16.3.2	ftnA_2	Bacterial non-heme ferritin	TRUE	FALSE	TRUE
CP019181_01223	Cluster 11902			hypothetical protein	TRUE	FALSE	TRUE
CP019181_02924	Cluster 11903	2.3.1.178	ectA	L-2,4-diaminobutyric acid acetyltransferase	TRUE	TRUE	TRUE
54388.90_01009	Cluster 11907			hypothetical protein	FALSE	FALSE	TRUE
59204.12_01188	Cluster 11914			hypothetical protein	FALSE	TRUE	FALSE
CP019181_03029	Cluster 1192		csrD	RNase E specificity factor CsrD	TRUE	TRUE	TRUE
1267753.3_00221	Cluster 11924		sbmC	DNA gyrase inhibitor	TRUE	FALSE	TRUE
90371.903_00581	Cluster 11931	2.7.13.3	cusS	Sensor kinase CusS	FALSE	FALSE	TRUE
CP019181_03914	Cluster 11946	3.4.23.36	lspA	Lipoprotein signal peptidase	TRUE	TRUE	TRUE
CP019181_02995	Cluster 11947		sspB	Stringent starvation protein B	TRUE	TRUE	TRUE
CP019181_04485	Cluster 11948		cpxP	Periplasmic protein CpxP	TRUE	TRUE	TRUE
CP019181_02101	Cluster 11949	1.6.5.11	nuoE	NADH-quinone oxidoreductase subunit E	TRUE	TRUE	TRUE
1412542.3_04256	Cluster 11950			hypothetical protein	FALSE	TRUE	FALSE
1412542.3_02791	Cluster 11952		yfcR_2	putative fimbrial-like protein YfcR	FALSE	TRUE	TRUE
1412542.3_02356	Cluster 11953			hypothetical protein	FALSE	TRUE	TRUE
54388.90_03154	Cluster 11958		cdiI4	Immunity protein CdiI-o11	FALSE	FALSE	TRUE
CP019403_03652	Cluster 11969			hypothetical protein	FALSE	FALSE	TRUE
119912.10_02731	Cluster 11976	3.2.1.17	rrrD_2	Lysozyme RrrD	FALSE	TRUE	FALSE
CP019181_03978	Cluster 1198	4.2.2.-	slt	Soluble lytic murein transglycosylase	TRUE	FALSE	TRUE
CP019181_01251	Cluster 1199	3.1.13.1	rnb	Exoribonuclease 2	TRUE	TRUE	TRUE
1454583.3_03447	Cluster 11995			hypothetical protein	FALSE	FALSE	TRUE
CP019181_02476	Cluster 12010	3.5.1.42	pncC_3	Nicotinamide-nucleotide amidohydrolase PncC	TRUE	TRUE	TRUE
CP019181_02533	Cluster 12012		sicA	Chaperone protein SicA	TRUE	TRUE	FALSE
CP019181_02873	Cluster 12013			hypothetical protein	TRUE	TRUE	TRUE
CP019181_04400	Cluster 12014		rplJ	50S ribosomal protein L10	TRUE	FALSE	TRUE
1412542.3_04262	Cluster 12015		sefA	Fimbrial protein	FALSE	TRUE	FALSE
1081093.3_03044	Cluster 12028		sprT	Protein SprT	TRUE	TRUE	TRUE
1197719.3_00781	Cluster 1203	3.6.3.-	gsiA_1	Glutathione import ATP-binding protein GsiA	FALSE	TRUE	TRUE
CP019415_02046	Cluster 12031		csgA	Major curlin subunit	TRUE	TRUE	TRUE
CP019181_02323	Cluster 12075		iscR	HTH-type transcriptional regulator IscR	TRUE	TRUE	TRUE
CP019181_03693	Cluster 12076			hypothetical protein	TRUE	FALSE	TRUE
CP019181_02797	Cluster 12078	3.4.23.-	hybD	Hydrogenase 2 maturation protease	TRUE	TRUE	TRUE
CP019181_00542	Cluster 12079		lrp_1	Leucine-responsive regulatory protein	TRUE	TRUE	TRUE
CP019181_02555	Cluster 12080			hypothetical protein	FALSE	TRUE	FALSE
CP019181_02110	Cluster 12081			hypothetical protein	TRUE	TRUE	TRUE
CP019181_03439	Cluster 12082	5.2.1.8	ppiB	Peptidyl-prolyl cis-trans isomerase B	TRUE	TRUE	TRUE
CP019181_02804	Cluster 12084			hypothetical protein	TRUE	TRUE	TRUE
1412542.3_02921	Cluster 12085		tabA_1	Toxin-antitoxin biofilm protein TabA	TRUE	TRUE	FALSE
1382510.3_00411	Cluster 1209	2.7.7.7	dnaX	DNA polymerase III subunit tau	TRUE	TRUE	TRUE
595.68_02627	Cluster 12096		csgB	Minor curlin subunit	TRUE	TRUE	TRUE
CP019181_03339	Cluster 1212	1.14.13.48		Limonene hydroxylase	TRUE	TRUE	TRUE
CP019181_01617	Cluster 1213	6.1.1.3	thrS	Threonine--tRNA ligase	TRUE	TRUE	TRUE
CP019181_02037	Cluster 12135		rsxB_2	Electron transport complex subunit RsxB	TRUE	TRUE	TRUE
CP019181_01082	Cluster 12136			hypothetical protein	FALSE	TRUE	FALSE
CP019181_03521	Cluster 12137			hypothetical protein	TRUE	TRUE	TRUE
CP019181_02975	Cluster 12138	2.7.1.-	ptsN	Nitrogen regulatory protein	TRUE	TRUE	TRUE
CP019181_03026	Cluster 12139		mreD	Rod shape-determining protein MreD	TRUE	TRUE	TRUE
CP019181_00818	Cluster 12140			hypothetical protein	FALSE	FALSE	TRUE
1412542.3_02793	Cluster 12141		yfcP_2	putative fimbrial-like protein YfcP	FALSE	TRUE	FALSE
1412542.3_04108	Cluster 12142			hypothetical protein	FALSE	TRUE	TRUE
54388.90_02407	Cluster 12144		rayT	REP-associated tyrosine transposase	FALSE	FALSE	TRUE
54388.90_00847	Cluster 12145		yfcP_1	putative fimbrial-like protein YfcP	FALSE	FALSE	TRUE
CP019409_04399	Cluster 12148			hypothetical protein	TRUE	TRUE	TRUE
1382510.3_01890	Cluster 12168	2.3.1.30	cysE_1	Serine acetyltransferase	TRUE	TRUE	TRUE
1412542.3_02355	Cluster 1217	2.3.1.-	oatA	O-acetyltransferase OatA	FALSE	TRUE	TRUE
439851.8_00356	Cluster 1219			hypothetical protein	TRUE	FALSE	TRUE
CP009565_00456	Cluster 12190		napB	Periplasmic nitrate reductase, electron transfer subunit	TRUE	TRUE	TRUE
CP019181_04387	Cluster 12199		rsd	Regulator of sigma D	TRUE	TRUE	TRUE
CP019181_00154	Cluster 1220		mtlA_1	PTS system mannitol-specific EIICBA component	TRUE	TRUE	TRUE
CP019181_01406	Cluster 12200		yusO	putative HTH-type transcriptional regulator YusO	TRUE	FALSE	FALSE
CP019181_04106	Cluster 12201			hypothetical protein	TRUE	TRUE	TRUE
CP019181_04567	Cluster 12202		rfaH	Transcription antitermination protein RfaH	TRUE	FALSE	TRUE
CP019181_03972	Cluster 12203			hypothetical protein	TRUE	FALSE	TRUE
CP019181_02796	Cluster 12204		hybE	Hydrogenase-2 operon protein HybE	TRUE	TRUE	TRUE
CP019181_02140	Cluster 12205		cvpA	Colicin V production protein	TRUE	TRUE	TRUE
54388.90_01568	Cluster 12209		sadA_1	Autotransporter adhesin SadA	FALSE	FALSE	TRUE
CP019181_03949	Cluster 1221		dnaK_2	Chaperone protein DnaK	TRUE	TRUE	TRUE
CP019181_04128	Cluster 1223		licR	putative licABCH operon regulator	TRUE	TRUE	TRUE
CP019181_01640	Cluster 12258		spy	Periplasmic chaperone Spy	TRUE	TRUE	TRUE
CP019181_03736	Cluster 12260		skp	Chaperone protein Skp	TRUE	TRUE	TRUE
CP019181_02164	Cluster 12261	3.1.3.-	sixA	Phosphohistidine phosphatase SixA	TRUE	TRUE	TRUE
CP019181_03683	Cluster 12263			hypothetical protein	FALSE	FALSE	TRUE
CP019181_02884	Cluster 12264		yqjF	Inner membrane protein YqjF	TRUE	TRUE	TRUE
CP019181_02782	Cluster 12265			hypothetical protein	TRUE	TRUE	TRUE
CP019181_00187	Cluster 12266			hypothetical protein	FALSE	FALSE	TRUE
CP019181_04457	Cluster 12267		rraA	Regulator of ribonuclease activity A	TRUE	FALSE	TRUE
1412542.3_02792	Cluster 12268		yfcQ_2	putative fimbrial-like protein YfcQ	FALSE	TRUE	TRUE
CP019414_00030	Cluster 12276			hypothetical protein	FALSE	TRUE	TRUE
CP019181_00380	Cluster 1229		yheS	putative ABC transporter ATP-binding protein YheS	TRUE	TRUE	TRUE
108619.34_02513	Cluster 12293			hypothetical protein	TRUE	TRUE	FALSE
1382510.3_00702	Cluster 12297	4.6.1.17	moaC	Cyclic pyranopterin monophosphate synthase	TRUE	TRUE	TRUE
CP019181_01301	Cluster 123	1.2.7.-	nifJ	Pyruvate-flavodoxin oxidoreductase	FALSE	TRUE	TRUE
CP019181_01946	Cluster 1230		uup	ABC transporter ATP-binding protein uup	TRUE	FALSE	TRUE
CP012347_00433	Cluster 12314		zntR	HTH-type transcriptional regulator ZntR	TRUE	TRUE	TRUE
CP019181_02822	Cluster 12319		siaQ_1	Sialic acid TRAP transporter small permease protein SiaQ	TRUE	TRUE	FALSE
1412542.3_00500	Cluster 12320	4.3.2.3	allA	Ureidoglycolate lyase	TRUE	TRUE	TRUE
1412542.3_04245	Cluster 12321	2.7.7.7	holC	DNA polymerase III subunit chi	TRUE	TRUE	TRUE
57743.4_02579	Cluster 12335			hypothetical protein	TRUE	TRUE	TRUE
1382510.3_02582	Cluster 12355			hypothetical protein	FALSE	TRUE	TRUE
CP019181_03351	Cluster 1236	3.4.16.4	mrdA_2	Peptidoglycan D,D-transpeptidase MrdA	TRUE	TRUE	TRUE
CP019181_00113	Cluster 12377	2.7.7.3	coaD	Phosphopantetheine adenylyltransferase	TRUE	TRUE	TRUE
CP019181_03462	Cluster 12379	4.2.-.-	ybaK	Cys-tRNA(Pro)/Cys-tRNA(Cys) deacylase YbaK	TRUE	TRUE	FALSE
321314.9_01993	Cluster 1238		mppA_2	Periplasmic murein peptide-binding protein	FALSE	TRUE	FALSE
CP019181_02362	Cluster 12380			hypothetical protein	TRUE	TRUE	TRUE
CP019181_03778	Cluster 12381	2.7.6.3	folK	2-amino-4-hydroxy-6- hydroxymethyldihydropteridine pyrophosphokinase	TRUE	TRUE	TRUE
CP019181_03876	Cluster 12384	1.5.1.3	folA	Dihydrofolate reductase	TRUE	TRUE	TRUE
1412542.3_01023	Cluster 12386		hcpA	Major exported protein	FALSE	TRUE	FALSE
54388.90_04275	Cluster 12388			hypothetical protein	FALSE	FALSE	TRUE
224729.9_02950	Cluster 12417		ybjM	Inner membrane protein YbjM	FALSE	TRUE	TRUE
CP019181_04388	Cluster 1243	4.1.99.17	thiC	Phosphomethylpyrimidine synthase	TRUE	TRUE	TRUE
90370.930_01587	Cluster 1244	2.2.1.7	dxs_1	1-deoxy-D-xylulose-5-phosphate synthase	TRUE	TRUE	TRUE
CP019181_02833	Cluster 1245	5.99.1.3	parE	DNA topoisomerase 4 subunit B	TRUE	TRUE	TRUE
CP019181_03120	Cluster 12452			hypothetical protein	FALSE	TRUE	TRUE
CP019181_03205	Cluster 12453		lppC_2	Putative lipoprotein LppC	TRUE	TRUE	TRUE
CP019181_02951	Cluster 12455		greA	Transcription elongation factor GreA	TRUE	TRUE	TRUE
CP019181_00396	Cluster 12456	1.16.3.1	bfr	Bacterioferritin	TRUE	FALSE	TRUE
CP019414_00202	Cluster 12462		yfcQ	putative fimbrial-like protein YfcQ	FALSE	FALSE	TRUE
149539.340_03919	Cluster 1248		dctM_2	C4-dicarboxylate TRAP transporter large permease protein DctM	TRUE	TRUE	TRUE
CP019181_04661	Cluster 1250		mnmG	tRNA uridine 5-carboxymethylaminomethyl modification enzyme MnmG	TRUE	TRUE	TRUE
CP019181_00168	Cluster 12504		yiaM	2,3-diketo-L-gulonate TRAP transporter small permease protein YiaM	TRUE	TRUE	TRUE
CP019181_00058	Cluster 12505	2.7.1.200	gatA_1	PTS system galactitol-specific EIIA component	FALSE	FALSE	TRUE
CP019181_00337	Cluster 12507		greB	Transcription elongation factor GreB	TRUE	TRUE	TRUE
CP019181_00613	Cluster 12508			hypothetical protein	FALSE	TRUE	FALSE
CP019181_03163	Cluster 12509		mntR	Transcriptional regulator MntR	FALSE	TRUE	FALSE
CP019181_03879	Cluster 1251	3.1.6.6	betC_1	Choline-sulfatase	TRUE	TRUE	TRUE
CP019181_00144	Cluster 12511	2.1.1.207	trmL	tRNA (cytidine(34)-2'-O)-methyltransferase	TRUE	TRUE	TRUE
CP019181_00173	Cluster 12512	1.-.-.-	hyfA_1	Hydrogenase-4 component A	TRUE	TRUE	TRUE
CP019181_00350	Cluster 12513			hypothetical protein	TRUE	TRUE	TRUE
CP019181_03338	Cluster 12514			hypothetical protein	TRUE	TRUE	TRUE
CP019181_03330	Cluster 12515	3.1.-.-	ybeY	Endoribonuclease YbeY	TRUE	TRUE	TRUE
CP019181_04591	Cluster 12516			hypothetical protein	FALSE	FALSE	TRUE
CP019181_00435	Cluster 12517		smg	Protein Smg	TRUE	TRUE	TRUE
CP019181_01551	Cluster 12518			hypothetical protein	TRUE	TRUE	TRUE
439851.8_02269	Cluster 12522			hypothetical protein	FALSE	TRUE	FALSE
54388.5_01984	Cluster 12531		ydgK	Inner membrane protein YdgK	TRUE	TRUE	TRUE
1382510.3_02959	Cluster 12551		accB	Biotin carboxyl carrier protein of acetyl-CoA carboxylase	TRUE	TRUE	TRUE
CP019181_03583	Cluster 1257	6.2.1.1	acs_1	Acetyl-coenzyme A synthetase	TRUE	TRUE	TRUE
CP019181_03673	Cluster 12572			hypothetical protein	FALSE	FALSE	TRUE
CP019181_03486	Cluster 12573		ylaC	Inner membrane protein YlaC	TRUE	TRUE	TRUE
CP019181_03651	Cluster 12574			hypothetical protein	FALSE	TRUE	TRUE
CP019181_03014	Cluster 12575		argR_1	Arginine repressor	TRUE	TRUE	TRUE
CP019181_02492	Cluster 12576	3.4.23.51	hycI	Hydrogenase 3 maturation protease	TRUE	TRUE	TRUE
CP019181_04666	Cluster 12577		atpF	ATP synthase subunit b	TRUE	FALSE	TRUE
CP019181_02652	Cluster 12578			hypothetical protein	TRUE	TRUE	TRUE
CP019181_00961	Cluster 12579	3.1.-.-	vsr	Very short patch repair protein	FALSE	TRUE	TRUE
CP019181_01841	Cluster 1258	1.8.1.8	dsbD_1	Thiol:disulfide interchange protein DsbD	TRUE	TRUE	TRUE
CP019181_03539	Cluster 12581	2.5.1.78	ribH	6,7-dimethyl-8-ribityllumazine synthase	TRUE	TRUE	TRUE
CP019181_02269	Cluster 12582	1.11.1.15	bcp	Putative peroxiredoxin bcp	TRUE	TRUE	TRUE
CP019181_00392	Cluster 12583		rpsG	30S ribosomal protein S7	FALSE	FALSE	TRUE
CP009565_01944	Cluster 12625		flgN	Flagella synthesis protein FlgN	TRUE	TRUE	TRUE
CP019181_03700	Cluster 12638	3.1.26.4	rnhA	Ribonuclease HI	TRUE	TRUE	TRUE
CP019181_01707	Cluster 12639		ibpA_2	Small heat shock protein IbpA	TRUE	TRUE	FALSE
CP019181_01504	Cluster 12640		slyB_1	Outer membrane lipoprotein SlyB	FALSE	TRUE	TRUE
CP019181_04588	Cluster 12641			hypothetical protein	TRUE	TRUE	TRUE
CP019181_03350	Cluster 12642	2.1.1.177	rlmH	Ribosomal RNA large subunit methyltransferase H	FALSE	TRUE	TRUE
CP019181_02989	Cluster 12643		tabA_3	Toxin-antitoxin biofilm protein TabA	TRUE	TRUE	TRUE
CP019181_00976	Cluster 12644		lafL	Flagellar protein LafL	TRUE	TRUE	TRUE
CP019181_00185	Cluster 12645	2.3.1.-	yafP	putative N-acetyltransferase YafP	FALSE	FALSE	TRUE
CP019181_00397	Cluster 12647		outO	Type 4 prepilin-like proteins leader peptide-processing enzyme	TRUE	FALSE	TRUE
CP019181_00138	Cluster 12648		secB	Protein-export protein SecB	FALSE	FALSE	TRUE
1412542.3_01409	Cluster 12650			hypothetical protein	FALSE	TRUE	FALSE
1382510.3_01713	Cluster 1267	3.4.16.4	mrdA_2	Peptidoglycan D,D-transpeptidase MrdA	TRUE	TRUE	TRUE
CP019181_03470	Cluster 1268		htpG	Chaperone protein HtpG	TRUE	TRUE	TRUE
59204.12_00614	Cluster 12685	2.7.1.194	ulaC_1	Ascorbate-specific PTS system EIIA component	TRUE	TRUE	TRUE
1081093.3_00089	Cluster 1269		kefC_1	Glutathione-regulated potassium-efflux system protein KefC	TRUE	TRUE	TRUE
1454620.4_03566	Cluster 12690	5.1.3.29	fucU	L-fucose mutarotase	TRUE	TRUE	TRUE
59204.12_03507	Cluster 127	3.6.3.-		Multidrug efflux ATP-binding/permease protein	TRUE	FALSE	TRUE
1386967.3_00121	Cluster 12700		hycA	Formate hydrogenlyase regulatory protein HycA	FALSE	TRUE	TRUE
CP019181_03803	Cluster 12716		cbrB	Inner membrane protein CbrB	FALSE	TRUE	FALSE
CP019181_04125	Cluster 12719	1.97.1.-	nrdG	Anaerobic ribonucleoside-triphosphate reductase-activating protein	TRUE	TRUE	TRUE
CP019181_01607	Cluster 12720	3.4.-.-	mepS_2	Murein DD-endopeptidase MepS/Murein LD-carboxypeptidase	TRUE	TRUE	TRUE
CP019181_00170	Cluster 12721		tabA_1	Toxin-antitoxin biofilm protein TabA	TRUE	FALSE	TRUE
CP019181_02910	Cluster 12722	2.7.1.200	gatA_2	PTS system galactitol-specific EIIA component	FALSE	FALSE	TRUE
CP019181_03504	Cluster 1275	5.2.1.8	ppiD	Peptidyl-prolyl cis-trans isomerase D	TRUE	TRUE	TRUE
CP009565_01110	Cluster 12771			hypothetical protein	TRUE	TRUE	TRUE
CP015924_03548	Cluster 12778			hypothetical protein	FALSE	TRUE	TRUE
CP019181_03672	Cluster 12782			hypothetical protein	FALSE	FALSE	TRUE
CP019181_00583	Cluster 12783		lrp_2	Leucine-responsive regulatory protein	TRUE	FALSE	TRUE
CP019181_01720	Cluster 12784	3.6.1.-	nudJ	Phosphatase NudJ	TRUE	TRUE	TRUE
CP019181_00820	Cluster 12785		ccmK1	Carbon dioxide-concentrating mechanism protein CcmK	TRUE	TRUE	TRUE
CP019181_02088	Cluster 12786	2.3.1.-		Acetyltransferase	TRUE	TRUE	TRUE
CP019181_04044	Cluster 12787		yjiG	Inner membrane protein YjiG	FALSE	FALSE	TRUE
CP019181_04118	Cluster 12788		pyrI	Aspartate carbamoyltransferase regulatory chain	TRUE	TRUE	TRUE
CP019181_04219	Cluster 12789		tsaE	tRNA threonylcarbamoyladenosine biosynthesis protein TsaE	TRUE	TRUE	TRUE
CP019181_04655	Cluster 1279		kup	Low affinity potassium transport system protein kup	TRUE	FALSE	TRUE
CP019181_04024	Cluster 12790	2.7.1.206	sorB	PTS system sorbose-specific EIIB component	FALSE	TRUE	FALSE
CP019181_04052	Cluster 12791			hypothetical protein	TRUE	TRUE	TRUE
59204.12_03928	Cluster 12818			putative HIT-like protein	TRUE	TRUE	TRUE
1386967.3_02293	Cluster 12828		ybbJ	Inner membrane protein YbbJ	TRUE	TRUE	TRUE
CP019181_00718	Cluster 12843		yehR_2	putative lipoprotein YehR	TRUE	TRUE	TRUE
CP019181_03497	Cluster 12844		decR	DNA-binding transcriptional activator DecR	TRUE	TRUE	TRUE
CP019181_04659	Cluster 12845		asnC	Regulatory protein AsnC	TRUE	TRUE	TRUE
CP019181_04011	Cluster 12846	6.1.1.15	proS_2	Proline--tRNA ligase	TRUE	TRUE	TRUE
CP019181_04311	Cluster 12847		soxR	Redox-sensitive transcriptional activator SoxR	TRUE	TRUE	TRUE
CP019181_03637	Cluster 12848	2.4.2.22	gpt	Xanthine phosphoribosyltransferase	TRUE	FALSE	TRUE
CP019181_03845	Cluster 12849		mraZ	Transcriptional regulator MraZ	TRUE	TRUE	TRUE
CP019181_01933	Cluster 12850	4.2.3.3	mgsA	Methylglyoxal synthase	TRUE	TRUE	TRUE
1412542.3_01018	Cluster 12851			hypothetical protein	FALSE	TRUE	FALSE
28150.13_02765	Cluster 12857			hypothetical protein	FALSE	FALSE	TRUE
54388.56_01455	Cluster 1286		actP	Cation/acetate symporter ActP	TRUE	FALSE	TRUE
59204.12_01248	Cluster 12868			hypothetical protein	TRUE	TRUE	TRUE
1382510.3_00853	Cluster 1287			hypothetical protein	TRUE	TRUE	TRUE
1197719.3_04188	Cluster 1288		mutL	DNA mismatch repair protein MutL	TRUE	TRUE	TRUE
CP019181_04380	Cluster 12894		zraP	Zinc resistance-associated protein	TRUE	TRUE	TRUE
CP019181_02674	Cluster 12895	2.5.1.-	cyoE_1	Protoheme IX farnesyltransferase	TRUE	FALSE	TRUE
CP019181_03734	Cluster 12896	4.2.1.59	fabZ	3-hydroxyacyl-[acyl-carrier-protein] dehydratase FabZ	FALSE	TRUE	TRUE
CP019181_02381	Cluster 12897			hypothetical protein	TRUE	TRUE	TRUE
CP019181_03775	Cluster 12898		dksA_2	RNA polymerase-binding transcription factor DksA	TRUE	TRUE	TRUE
CP019181_02111	Cluster 12899			hypothetical protein	TRUE	TRUE	TRUE
28150.13_01835	Cluster 12911			hypothetical protein	FALSE	TRUE	FALSE
1382510.3_02727	Cluster 1292		gss	Bifunctional glutathionylspermidine synthetase/amidase	TRUE	TRUE	TRUE
1160717.4_03368	Cluster 12923		ratA_1	Ribosome association toxin RatA	TRUE	TRUE	TRUE
1386967.3_01609	Cluster 12939	3.6.1.65	nudG	CTP pyrophosphohydrolase	TRUE	FALSE	TRUE
CP019035_03797	Cluster 1294	3.2.1.14	chiA_1	Chitinase A	TRUE	TRUE	TRUE
CP019181_00056	Cluster 12947			hypothetical protein	TRUE	TRUE	TRUE
CP019181_02515	Cluster 12949			hypothetical protein	TRUE	TRUE	TRUE
CP019181_01940	Cluster 12950		matP	Macrodomain Ter protein	TRUE	TRUE	TRUE
CP019181_03305	Cluster 12951		fur	Ferric uptake regulation protein	TRUE	TRUE	TRUE
CP019181_00810	Cluster 12952		pduV_1	Propanediol utilization protein PduV	TRUE	TRUE	TRUE
CP019181_02940	Cluster 12953		rimP	Ribosome maturation factor RimP	TRUE	FALSE	TRUE
CP019181_04110	Cluster 12954		tabA_4	Toxin-antitoxin biofilm protein TabA	TRUE	TRUE	TRUE
41514.7_03685	Cluster 1296		selB	Selenocysteine-specific elongation factor	TRUE	TRUE	TRUE
CP019181_01654	Cluster 1297	3.4.21.-	sppA_2	Protease 4	TRUE	FALSE	TRUE
CP019181_00755	Cluster 1298			hypothetical protein	TRUE	TRUE	TRUE
CP019116_04201	Cluster 13011			hypothetical protein	TRUE	TRUE	TRUE
CP019181_02615	Cluster 13013	1.8.1.2	cysJ_2	Sulfite reductase [NADPH] flavoprotein alpha-component	TRUE	TRUE	TRUE
CP019181_03913	Cluster 13014	5.2.1.8	fkpB	FKBP-type 16 kDa peptidyl-prolyl cis-trans isomerase	TRUE	TRUE	TRUE
CP019181_01308	Cluster 13015			hypothetical protein	FALSE	FALSE	TRUE
CP019181_02548	Cluster 13016			hypothetical protein	TRUE	FALSE	FALSE
CP019181_00758	Cluster 13017	3.1.3.48	wzb	Low molecular weight protein-tyrosine-phosphatase Wzb	TRUE	FALSE	TRUE
CP019181_02228	Cluster 13018		yfeZ	Inner membrane protein YfeZ	TRUE	TRUE	TRUE
CP019181_03541	Cluster 13019		nrdR	Transcriptional repressor NrdR	TRUE	TRUE	TRUE
CP019181_01362	Cluster 13020		ydcZ	Inner membrane protein YdcZ	TRUE	TRUE	TRUE
CP019181_02440	Cluster 13021			hypothetical protein	TRUE	FALSE	TRUE
CP019181_02446	Cluster 13022		alaE	L-alanine exporter AlaE	TRUE	TRUE	TRUE
CP019181_04181	Cluster 13023		rplI	50S ribosomal protein L9	TRUE	FALSE	TRUE
1412542.3_01160	Cluster 13024			hypothetical protein	FALSE	TRUE	FALSE
54388.90_00499	Cluster 13027			hypothetical protein	FALSE	FALSE	TRUE
90371.1186_01984	Cluster 13042			hypothetical protein	TRUE	TRUE	TRUE
CP007530_03759	Cluster 13063			hypothetical protein	FALSE	TRUE	FALSE
1386967.3_03473	Cluster 1309	4.2.1.9	ilvD	Dihydroxy-acid dehydratase	TRUE	TRUE	TRUE
CP019181_01142	Cluster 13090			hypothetical protein	TRUE	TRUE	TRUE
CP019181_03685	Cluster 13091			hypothetical protein	FALSE	FALSE	TRUE
CP019181_04048	Cluster 13092			hypothetical protein	TRUE	FALSE	TRUE
CP019181_04002	Cluster 13093	2.3.1.128	rimI	Ribosomal-protein-alanine acetyltransferase	TRUE	TRUE	TRUE
CP019181_04518	Cluster 13094		higA	Antitoxin HigA	FALSE	FALSE	TRUE
CP019181_01935	Cluster 13095		yccF	Inner membrane protein YccF	TRUE	TRUE	TRUE
1412542.3_04226	Cluster 13096			hypothetical protein	FALSE	FALSE	TRUE
1412542.3_04265	Cluster 13097			hypothetical protein	FALSE	FALSE	TRUE
1412542.3_00273	Cluster 13098			hypothetical protein	FALSE	TRUE	FALSE
CP019181_02318	Cluster 1311		hscA	Chaperone protein HscA	TRUE	TRUE	TRUE
1412451.3_04438	Cluster 13121		rcsB_3	Transcriptional regulatory protein RcsB	FALSE	FALSE	TRUE
1382510.3_03584	Cluster 13133		yhaI	Inner membrane protein YhaI	TRUE	FALSE	TRUE
1454627.3_02224	Cluster 13153		marR	Multiple antibiotic resistance protein MarR	TRUE	TRUE	TRUE
CP019181_04586	Cluster 1316	3.6.4.12	recQ	ATP-dependent DNA helicase RecQ	TRUE	TRUE	TRUE
CP019181_02637	Cluster 13162		csdE	Sulfur acceptor protein CsdE	FALSE	TRUE	TRUE
CP019181_04660	Cluster 13164	1.8.1.2	cysJ_3	Sulfite reductase [NADPH] flavoprotein alpha-component	TRUE	FALSE	TRUE
CP019181_04323	Cluster 13165			hypothetical protein	FALSE	FALSE	TRUE
CP019181_00978	Cluster 13167		fliJ	Flagellar FliJ protein	TRUE	TRUE	TRUE
CP019181_02540	Cluster 13168			hypothetical protein	TRUE	TRUE	TRUE
CP019181_02547	Cluster 13169			hypothetical protein	FALSE	TRUE	TRUE
54388.96_04076	Cluster 1317			Heme uptake protein MmpL11	TRUE	TRUE	TRUE
CP019181_03944	Cluster 13170			hypothetical protein	TRUE	TRUE	TRUE
CP019181_04288	Cluster 13171			hypothetical protein	TRUE	FALSE	TRUE
CP019181_02119	Cluster 13172	2.7.1.194	ulaC_2	Ascorbate-specific PTS system EIIA component	TRUE	TRUE	TRUE
CP019181_02922	Cluster 13173			hypothetical protein	FALSE	TRUE	TRUE
CP019181_02104	Cluster 13174	1.6.5.-	ndhC	NAD(P)H-quinone oxidoreductase subunit 3	TRUE	FALSE	TRUE
90370.930_03538	Cluster 1319	1.6.5.11	nuoL	NADH-quinone oxidoreductase subunit L	TRUE	TRUE	TRUE
1412542.3_04309	Cluster 1320	3.6.4.12	yjcD	Putative ATP-dependent DNA helicase YjcD	FALSE	TRUE	FALSE
CP016837_03557	Cluster 13201			hypothetical protein	FALSE	FALSE	TRUE
CP019413_02527	Cluster 1322			hypothetical protein	TRUE	TRUE	FALSE
CP019181_01382	Cluster 13220	4.4.1.22	gfa	Glutathione-dependent formaldehyde-activating enzyme	TRUE	FALSE	TRUE
CP019181_01855	Cluster 13221		badR	Transcriptional activatory protein BadR	TRUE	FALSE	TRUE
CP019181_03783	Cluster 13222	2.7.1.202	levD	PTS system fructose-specific EIIA component	TRUE	TRUE	TRUE
1412542.3_00032	Cluster 13225			hypothetical protein	FALSE	TRUE	TRUE
1412542.3_02872	Cluster 13226			hypothetical protein	FALSE	TRUE	FALSE
54388.90_01062	Cluster 13227			hypothetical protein	FALSE	FALSE	TRUE
54388.90_03701	Cluster 13228		narW	putative nitrate reductase molybdenum cofactor assembly chaperone NarW	FALSE	FALSE	TRUE
CP019181_00557	Cluster 1324		ycaO	Ribosomal protein S12 methylthiotransferase accessory factor YcaO	TRUE	TRUE	TRUE
59204.12_02397	Cluster 13249			hypothetical protein	FALSE	TRUE	FALSE
CP019181_02645	Cluster 1325	3.1.11.5	recD	RecBCD enzyme subunit RecD	TRUE	TRUE	TRUE
1243585.3_01309	Cluster 13254			hypothetical protein	TRUE	FALSE	FALSE
CP019181_03818	Cluster 13285		pilE1	Fimbrial protein	TRUE	TRUE	TRUE
CP019181_04373	Cluster 13286	2.3.1.-	yjaB_2	putative N-acetyltransferase YjaB	TRUE	TRUE	TRUE
CP019181_01337	Cluster 13288	2.7.1.194	ulaC_1	Ascorbate-specific PTS system EIIA component	TRUE	TRUE	TRUE
CP019181_04003	Cluster 13289	2.7.7.7	holD	DNA polymerase III subunit psi	TRUE	TRUE	TRUE
90371.2026_04028	Cluster 1329	2.8.2.22	assT_4	Arylsulfate sulfotransferase AssT	TRUE	FALSE	TRUE
CP019181_03436	Cluster 13290			hypothetical protein	TRUE	TRUE	FALSE
CP019181_00257	Cluster 13291		nikR	Nickel-responsive regulator	TRUE	TRUE	TRUE
CP019181_04520	Cluster 13292	3.1.1.96	dtd	D-aminoacyl-tRNA deacylase	TRUE	TRUE	TRUE
CP019181_01003	Cluster 1331		uvrC	UvrABC system protein C	TRUE	TRUE	TRUE
54388.90_03644	Cluster 1332			hypothetical protein	FALSE	FALSE	TRUE
59204.12_03887	Cluster 13321		iraD	Anti-adapter protein IraD	TRUE	TRUE	TRUE
1382510.3_01091	Cluster 13329	1.8.4.12	msrB	Peptide methionine sulfoxide reductase MsrB	TRUE	FALSE	TRUE
CP019181_01505	Cluster 13356		slyA	Transcriptional regulator SlyA	TRUE	TRUE	TRUE
CP019181_04368	Cluster 13357			hypothetical protein	TRUE	TRUE	TRUE
CP019181_01300	Cluster 13358		uspF	Universal stress protein F	FALSE	TRUE	TRUE
CP019181_04289	Cluster 13359	2.3.1.-	phnO	Aminoalkylphosphonate N-acetyltransferase	TRUE	TRUE	TRUE
CP019181_04674	Cluster 1336	2.6.1.16	glmS_2	Glutamine--fructose-6-phosphate aminotransferase [isomerizing]	TRUE	TRUE	TRUE
CP019181_00249	Cluster 13360		uspA	Universal stress protein A	TRUE	TRUE	TRUE
CP019181_00418	Cluster 13361		rplO	50S ribosomal protein L15	TRUE	TRUE	TRUE
90371.1185_00771	Cluster 1341	2.4.1.288	glfT2	Galactofuranosyltransferase GlfT2	FALSE	FALSE	TRUE
CP007532_03837	Cluster 13425		rodZ_1	Cytoskeleton protein RodZ	TRUE	TRUE	TRUE
CP019181_01393	Cluster 13429	1.11.1.15	osmC	Peroxiredoxin OsmC	TRUE	TRUE	TRUE
CP019181_02108	Cluster 1343		sdcS_1	Sodium-dependent dicarboxylate transporter SdcS	TRUE	TRUE	TRUE
CP019181_00136	Cluster 13430	2.8.1.1	glpE_1	Thiosulfate sulfurtransferase GlpE	TRUE	TRUE	TRUE
CP019181_02432	Cluster 13431			hypothetical protein	TRUE	TRUE	TRUE
CP019181_02303	Cluster 13432	2.7.4.6	ndk	Nucleoside diphosphate kinase	TRUE	TRUE	TRUE
CP019181_02450	Cluster 13433	1.11.1.15	ahpD	Alkyl hydroperoxide reductase AhpD	TRUE	TRUE	TRUE
CP019181_01534	Cluster 13434			hypothetical protein	TRUE	TRUE	TRUE
1412542.3_00276	Cluster 13435			hypothetical protein	FALSE	TRUE	FALSE
CP019181_02498	Cluster 1344	1.-.-.-	hyfB	Hydrogenase-4 component B	TRUE	FALSE	TRUE
1081093.3_01640	Cluster 13444			hypothetical protein	TRUE	TRUE	FALSE
CP019181_04539	Cluster 1348		typA	GTP-binding protein TypA/BipA	TRUE	FALSE	TRUE
CP019181_02999	Cluster 13495		rplM	50S ribosomal protein L13	TRUE	TRUE	TRUE
CP019181_00033	Cluster 13496		ibpB	Small heat shock protein IbpB	TRUE	TRUE	TRUE
CP019181_01547	Cluster 13497		ipgC	Chaperone protein IpgC	TRUE	TRUE	TRUE
CP019181_03378	Cluster 13498		uspG	Universal stress protein UP12	TRUE	TRUE	TRUE
CP019181_01022	Cluster 13499		uspC	Universal stress protein C	TRUE	TRUE	TRUE
CP019181_04402	Cluster 13500		rplK	50S ribosomal protein L11	TRUE	FALSE	TRUE
54388.90_03160	Cluster 13503			hypothetical protein	FALSE	FALSE	TRUE
54388.125_01109	Cluster 13510			hypothetical protein	TRUE	FALSE	FALSE
CP019415_00580	Cluster 13512	3.1.2.-	entH	Proofreading thioesterase EntH	FALSE	TRUE	FALSE
1454645.3_04094	Cluster 13515			hypothetical protein	TRUE	TRUE	TRUE
476213.4_02742	Cluster 1352	3.4.21.53	lon_3	Lon protease	TRUE	TRUE	TRUE
CP019181_03553	Cluster 1353	3.2.1.20	malZ	Maltodextrin glucosidase	TRUE	TRUE	TRUE
CP019181_02724	Cluster 13556			hypothetical protein	TRUE	TRUE	TRUE
CP019181_03137	Cluster 13559			hypothetical protein	FALSE	TRUE	FALSE
1386967.3_03217	Cluster 1356	2.7.11.5	aceK	Isocitrate dehydrogenase kinase/phosphatase	TRUE	TRUE	TRUE
CP019181_02809	Cluster 13560		exbD_1	Biopolymer transport protein ExbD	TRUE	TRUE	TRUE
CP019181_02229	Cluster 13561	2.3.1.-	ypeA	Acetyltransferase YpeA	TRUE	TRUE	TRUE
CP019181_04209	Cluster 13562		nsrR	HTH-type transcriptional repressor NsrR	TRUE	TRUE	TRUE
CP019181_02071	Cluster 13563	3.6.1.9	nudI	Nucleoside triphosphatase NudI	TRUE	FALSE	TRUE
CP019181_02465	Cluster 13564		yqaA	Inner membrane protein YqaA	FALSE	FALSE	TRUE
CP019181_00070	Cluster 13566	2.7.1.191	manX_1	PTS system mannose-specific EIIAB component	TRUE	FALSE	TRUE
54388.90_03600	Cluster 13568			hypothetical protein	FALSE	FALSE	TRUE
CP019181_01064	Cluster 1360	4.2.1.12	edd	Phosphogluconate dehydratase	TRUE	TRUE	TRUE
1243585.3_02730	Cluster 13602			hypothetical protein	FALSE	FALSE	TRUE
340188.13_00004	Cluster 13622		ihfB_1	Integration host factor subunit beta	TRUE	TRUE	TRUE
CP019181_03721	Cluster 13634	3.1.1.29	arfB	Peptidyl-tRNA hydrolase ArfB	TRUE	TRUE	TRUE
CP019181_02836	Cluster 13635			hypothetical protein	TRUE	TRUE	TRUE
CP019181_03881	Cluster 13636			hypothetical protein	TRUE	TRUE	TRUE
CP019181_04025	Cluster 13637	2.7.1.191	manX_3	PTS system mannose-specific EIIAB component	FALSE	TRUE	FALSE
28150.13_02501	Cluster 13639	2.7.13.3	cusS_3	Sensor kinase CusS	FALSE	TRUE	FALSE
59204.12_03093	Cluster 1366		appA_2	Oligopeptide-binding protein AppA	TRUE	TRUE	TRUE
718274.8_01560	Cluster 13661		hyaE_1	Hydrogenase-1 operon protein HyaE	TRUE	TRUE	TRUE
CP009565_05053	Cluster 13676	3.1.-.-	rny	Ribonuclease Y	TRUE	TRUE	TRUE
CP019181_01095	Cluster 13680	2.3.1.-		Acetyltransferase	TRUE	TRUE	FALSE
CP019181_04291	Cluster 13681	1.1.99.33	fdhF_1	Formate dehydrogenase H	TRUE	TRUE	TRUE
CP019181_00954	Cluster 13682	3.4.21.88	lexA_1	LexA repressor	FALSE	FALSE	TRUE
CP019181_04654	Cluster 13683	5.4.99.62	rbsD	D-ribose pyranase	TRUE	FALSE	TRUE
CP019181_02374	Cluster 13684	1.8.1.8	trxC	Thioredoxin 2	TRUE	TRUE	TRUE
CP019181_03538	Cluster 13685		nusB	N utilization substance protein B	TRUE	TRUE	TRUE
CP019181_04671	Cluster 13686		atpC	ATP synthase epsilon chain	TRUE	TRUE	TRUE
CP019181_03864	Cluster 13687			hypothetical protein	TRUE	TRUE	TRUE
CP007530_01805	Cluster 1369	2.7.13.3	yehU	Sensor histidine kinase YehU	TRUE	TRUE	TRUE
54388.90_03152	Cluster 13690			hypothetical protein	FALSE	FALSE	TRUE
CP019181_00382	Cluster 1371		kefC_1	Glutathione-regulated potassium-efflux system protein KefC	TRUE	TRUE	TRUE
CP019035_00642	Cluster 13725		yijD	Inner membrane protein YijD	TRUE	TRUE	TRUE
1412546.3_01105	Cluster 1373		tar	Methyl-accepting chemotaxis protein II	TRUE	FALSE	FALSE
CP019181_00288	Cluster 13736			hypothetical protein	TRUE	TRUE	FALSE
CP019181_04108	Cluster 13737		rraB	Regulator of ribonuclease activity B	TRUE	TRUE	TRUE
CP019181_02748	Cluster 13738	3.1.-.-	yqgF	Putative pre-16S rRNA nuclease	TRUE	TRUE	TRUE
CP019181_01548	Cluster 13739			hypothetical protein	TRUE	FALSE	TRUE
CP019181_04326	Cluster 13740			hypothetical protein	TRUE	TRUE	TRUE
CP019181_01781	Cluster 13741		flgB	Flagellar basal body rod protein FlgB	TRUE	TRUE	TRUE
CP019181_01815	Cluster 13742			hypothetical protein	TRUE	TRUE	TRUE
CP019181_01577	Cluster 13743		sufE	Cysteine desulfuration protein SufE	TRUE	TRUE	TRUE
CP019181_03458	Cluster 13744		cueR	HTH-type transcriptional regulator CueR	TRUE	TRUE	TRUE
90371.1940_00285	Cluster 13749			hypothetical protein	FALSE	TRUE	FALSE
54388.38_01127	Cluster 13761		yfdG_1	Prophage bactoprenol-linked glucose translocase	FALSE	TRUE	TRUE
59204.12_03917	Cluster 13766			hypothetical protein	TRUE	TRUE	TRUE
CP019181_01414	Cluster 1379	1.12.99.6	hyaB_2	Hydrogenase-1 large chain	TRUE	TRUE	FALSE
CP019181_00032	Cluster 13790		ibpA_1	Small heat shock protein IbpA	TRUE	FALSE	TRUE
CP019181_01201	Cluster 13791		hns	DNA-binding protein H-NS	TRUE	TRUE	TRUE
CP019181_00974	Cluster 13793		fliN_1	Flagellar motor switch protein FliN	TRUE	TRUE	TRUE
CP019181_00429	Cluster 13794		mscL	Large-conductance mechanosensitive channel	FALSE	TRUE	TRUE
CP019181_02698	Cluster 13795		ygfX	Inner membrane protein YgfX	TRUE	TRUE	TRUE
CP019181_01931	Cluster 13796			hypothetical protein	TRUE	TRUE	TRUE
1454641.3_03168	Cluster 13797	3.1.2.-	entH	Proofreading thioesterase EntH	FALSE	FALSE	TRUE
54388.90_03639	Cluster 13799		tsr_3	Methyl-accepting chemotaxis protein I	FALSE	FALSE	TRUE
CP019181_02102	Cluster 1380	1.6.5.11	nuoC	NADH-quinone oxidoreductase subunit C/D	TRUE	TRUE	TRUE
54388.90_04025	Cluster 13800			hypothetical protein	FALSE	FALSE	TRUE
CP019418_00340	Cluster 13846		pqqE	Coenzyme PQQ synthesis protein E	FALSE	TRUE	FALSE
CP019181_02493	Cluster 13848			hypothetical protein	TRUE	TRUE	TRUE
CP019181_01858	Cluster 13849	3.5.2.17	hiuH	5-hydroxyisourate hydrolase	TRUE	TRUE	TRUE
CP019181_03376	Cluster 13850		rnk	Regulator of nucleoside diphosphate kinase	TRUE	TRUE	TRUE
CP019181_01303	Cluster 13851		hslJ	Heat shock protein HslJ	FALSE	FALSE	TRUE
CP019181_04306	Cluster 13852		cidA	Holin-like protein CidA	TRUE	TRUE	TRUE
CP019181_01585	Cluster 13853	3.1.2.28	menI	1,4-dihydroxy-2-naphthoyl-CoA hydrolase	TRUE	TRUE	TRUE
CP019181_04350	Cluster 13854		psiE	Protein PsiE	TRUE	TRUE	TRUE
CP019181_02452	Cluster 13855			Putative NrdI-like protein	TRUE	TRUE	TRUE
CP019181_03184	Cluster 13856		ybhQ	Inner membrane protein YbhQ	FALSE	TRUE	TRUE
CP019181_00406	Cluster 13857		rplP	50S ribosomal protein L16	TRUE	FALSE	TRUE
CP019181_02598	Cluster 1386	1.8.1.2	cysJ_1	Sulfite reductase [NADPH] flavoprotein alpha-component	TRUE	TRUE	TRUE
CP019181_02361	Cluster 1387	3.6.5.-	lepA	Elongation factor 4	TRUE	TRUE	TRUE
CP019415_01343	Cluster 1390	2.7.13.3	narX_1	Nitrate/nitrite sensor protein NarX	TRUE	TRUE	TRUE
CP019181_02650	Cluster 13900			hypothetical protein	TRUE	TRUE	TRUE
CP019181_01514	Cluster 13901	4.4.1.5	gloA	Lactoylglutathione lyase	TRUE	TRUE	TRUE
CP019181_03647	Cluster 13902			hypothetical protein	TRUE	TRUE	TRUE
CP019181_02542	Cluster 13903		spaK	Surface presentation of antigens protein SpaK	TRUE	TRUE	TRUE
CP019181_00990	Cluster 13905		fliS	Flagellar protein FliS	TRUE	TRUE	TRUE
54388.90_03440	Cluster 13907			hypothetical protein	TRUE	TRUE	FALSE
1132507.4_03923	Cluster 13909			hypothetical protein	TRUE	TRUE	TRUE
CP019181_03254	Cluster 13954	3.1.2.-	ybgC	Acyl-CoA thioester hydrolase YbgC	TRUE	TRUE	TRUE
CP019181_03717	Cluster 13955		rcsF_2	Outer membrane lipoprotein RcsF	TRUE	FALSE	TRUE
CP019181_01219	Cluster 13958			hypothetical protein	FALSE	TRUE	TRUE
CP019181_02844	Cluster 1396	2.8.2.22	assT_1	Arylsulfate sulfotransferase AssT	TRUE	TRUE	TRUE
CP019181_02568	Cluster 13960		hosA	Transcriptional regulator HosA	FALSE	TRUE	TRUE
CP019181_00374	Cluster 13961			hypothetical protein	TRUE	TRUE	TRUE
CP019181_03950	Cluster 13962			hypothetical protein	TRUE	TRUE	TRUE
CP019181_01780	Cluster 13963		flgC	Flagellar basal-body rod protein FlgC	TRUE	TRUE	TRUE
CP019181_02807	Cluster 13964			hypothetical protein	TRUE	TRUE	TRUE
CP019181_03267	Cluster 13965		sdhC	Succinate dehydrogenase cytochrome b556 subunit	TRUE	TRUE	TRUE
1412542.3_03611	Cluster 13966			hypothetical protein	TRUE	FALSE	TRUE
1412542.3_01974	Cluster 13967		hns_2	DNA-binding protein H-NS	FALSE	TRUE	FALSE
1412542.3_01958	Cluster 1397			hypothetical protein	FALSE	TRUE	FALSE
54388.90_03504	Cluster 13970		hyaE_1	Hydrogenase-1 operon protein HyaE	FALSE	FALSE	TRUE
CP019181_01216	Cluster 14029	3.1.2.-		putative acyl-CoA thioester hydrolase	TRUE	TRUE	TRUE
CP019181_01166	Cluster 1403	1.12.99.6	hyaB_1	Hydrogenase-1 large chain	TRUE	TRUE	TRUE
CP019181_03115	Cluster 14031		ybjO	Inner membrane protein YbjO	FALSE	TRUE	TRUE
CP019181_00351	Cluster 14033			hypothetical protein	TRUE	TRUE	TRUE
CP019181_02445	Cluster 14034		stpA	DNA-binding protein StpA	TRUE	TRUE	TRUE
CP019181_02937	Cluster 14035		rbfA	30S ribosome-binding factor	TRUE	TRUE	TRUE
CP019181_00343	Cluster 14036		hslR	Heat shock protein 15	TRUE	TRUE	FALSE
CP019181_03635	Cluster 14038		crl	Sigma factor-binding protein Crl	TRUE	TRUE	TRUE
1412576.3_02368	Cluster 1404	4.1.1.74	ipdC	Indole-3-pyruvate decarboxylase	TRUE	FALSE	TRUE
54388.90_00688	Cluster 14040			hypothetical protein	FALSE	FALSE	TRUE
CP012344_00305	Cluster 1407	2.3.2.2	ggt	Gamma-glutamyltranspeptidase	TRUE	TRUE	TRUE
CP009565_03107	Cluster 1408	6.1.1.15	proS_1	Proline--tRNA ligase	TRUE	TRUE	TRUE
CP019181_00693	Cluster 14103		lrgA	Antiholin-like protein LrgA	TRUE	TRUE	TRUE
CP019181_03001	Cluster 14104		yhcB	Inner membrane protein YhcB	TRUE	TRUE	TRUE
CP019181_02882	Cluster 14105		yqjE	Inner membrane protein YqjE	TRUE	TRUE	TRUE
CP019181_01353	Cluster 14106			hypothetical protein	FALSE	TRUE	FALSE
CP019181_03502	Cluster 14107	3.1.2.-	fadM	Long-chain acyl-CoA thioesterase FadM	TRUE	TRUE	TRUE
CP019181_03619	Cluster 14108			hypothetical protein	TRUE	TRUE	TRUE
1412542.3_02873	Cluster 14109	3.1.-.-	vapC	tRNA(fMet)-specific endonuclease VapC	FALSE	TRUE	TRUE
CP019181_04675	Cluster 1411		sgrR_3	HTH-type transcriptional regulator SgrR	TRUE	TRUE	TRUE
CP019181_04448	Cluster 1412	2.8.2.22	assT_4	Arylsulfate sulfotransferase AssT	TRUE	TRUE	TRUE
CP019181_04232	Cluster 1413	1.3.5.4	frdA	Fumarate reductase flavoprotein subunit	TRUE	TRUE	TRUE
595.68_01071	Cluster 1414	4.1.1.47	gcl	Glyoxylate carboligase	FALSE	TRUE	TRUE
58712.7_01131	Cluster 14154	2.1.1.-	tehB_3	putative S-adenosyl-L-methionine-dependent methyltransferase TehB	FALSE	FALSE	TRUE
CP019181_02632	Cluster 14159			hypothetical protein	TRUE	TRUE	TRUE
CP019181_03827	Cluster 14160	3.6.1.55	mutT	8-oxo-dGTP diphosphatase	TRUE	TRUE	TRUE
CP019181_04488	Cluster 14162			hypothetical protein	TRUE	TRUE	FALSE
CP019181_01833	Cluster 14163			hypothetical protein	TRUE	TRUE	TRUE
CP019181_01044	Cluster 14164		yecN	Inner membrane protein YecN	TRUE	TRUE	TRUE
CP019181_04184	Cluster 14165		rpsF	30S ribosomal protein S6	TRUE	TRUE	TRUE
CP019181_01814	Cluster 14166		csgE	Curli production assembly/transport component CsgE	TRUE	TRUE	TRUE
CP019181_03894	Cluster 14167			hypothetical protein	TRUE	TRUE	TRUE
CP019181_02917	Cluster 14168			hypothetical protein	TRUE	TRUE	TRUE
CP019181_04234	Cluster 14169		frdC	Fumarate reductase subunit C	TRUE	TRUE	TRUE
1412542.3_01418	Cluster 14172			hypothetical protein	FALSE	TRUE	FALSE
54388.90_03429	Cluster 14175			hypothetical protein	FALSE	FALSE	TRUE
1016998.12_02053	Cluster 1421		cydD	ATP-binding/permease protein CydD	TRUE	TRUE	TRUE
1386967.3_00268	Cluster 14214	2.7.8.7	acpS	Holo-[acyl-carrier-protein] synthase	TRUE	TRUE	TRUE
CP019181_01396	Cluster 1423	3.2.1.141	treZ	Malto-oligosyltrehalose trehalohydrolase	TRUE	TRUE	TRUE
CP019181_02526	Cluster 14231		sicP	Chaperone protein sicP	TRUE	TRUE	TRUE
CP019181_02828	Cluster 14232			hypothetical protein	TRUE	FALSE	TRUE
CP019181_02998	Cluster 14233		rpsI	30S ribosomal protein S9	TRUE	TRUE	TRUE
CP019181_01437	Cluster 14235			hypothetical protein	TRUE	TRUE	TRUE
CP019181_01036	Cluster 14236		flhE	Flagellar protein FlhE	TRUE	TRUE	TRUE
CP019181_00413	Cluster 14238		rpsH	30S ribosomal protein S8	TRUE	TRUE	TRUE
1454603.3_00070	Cluster 14272			hypothetical protein	TRUE	TRUE	TRUE
1386967.3_00089	Cluster 1428		sipB	Cell invasion protein SipB	TRUE	TRUE	TRUE
CP009565_05395	Cluster 1429	5.3.1.25	fucI	L-fucose isomerase	TRUE	FALSE	TRUE
CP019181_03726	Cluster 14295	5.1.3.33	cetB	2-epi-5-epi-valiolone epimerase	TRUE	TRUE	TRUE
CP019181_01032	Cluster 14297		cheY	Chemotaxis protein CheY	TRUE	TRUE	TRUE
CP019181_01179	Cluster 14299			hypothetical protein	TRUE	FALSE	TRUE
CP019181_02646	Cluster 143	3.1.11.5	recB	RecBCD enzyme subunit RecB	TRUE	TRUE	TRUE
CP019181_03495	Cluster 1430	3.6.3.44	mdlB	Multidrug resistance-like ATP-binding protein MdlB	TRUE	FALSE	TRUE
CP019181_02707	Cluster 14300		gcvH	Glycine cleavage system H protein	TRUE	TRUE	TRUE
1132507.4_03818	Cluster 14306			hypothetical protein	TRUE	TRUE	TRUE
476213.4_00979	Cluster 14347			hypothetical protein	FALSE	TRUE	TRUE
41514.7_02987	Cluster 14355			hypothetical protein	TRUE	TRUE	TRUE
CP019181_02321	Cluster 14359		iscU	Iron-sulfur cluster assembly scaffold protein IscU	TRUE	TRUE	TRUE
CP019181_01564	Cluster 1436	2.7.13.3	ttrS	Tetrathionate sensor histidine kinase TtrS	TRUE	TRUE	TRUE
CP019181_03238	Cluster 14362			hypothetical protein	TRUE	TRUE	FALSE
CP019181_03794	Cluster 14363			hypothetical protein	TRUE	TRUE	TRUE
CP019181_04137	Cluster 14364		cybC	Soluble cytochrome b562	TRUE	TRUE	TRUE
CP019181_04119	Cluster 14365	3.5.99.10	ridA	2-iminobutanoate/2-iminopropanoate deaminase	TRUE	TRUE	TRUE
CP019181_00388	Cluster 14366	2.8.1.-	tusD_1	Sulfurtransferase TusD	TRUE	TRUE	TRUE
CP019181_04173	Cluster 14367		hxlR	HTH-type transcriptional activator HxlR	TRUE	FALSE	TRUE
1412542.3_01969	Cluster 14368			hypothetical protein	FALSE	TRUE	FALSE
54388.90_00517	Cluster 14369			hypothetical protein	FALSE	FALSE	TRUE
59204.12_04162	Cluster 14394		rplQ	50S ribosomal protein L17	TRUE	TRUE	TRUE
CP019181_00224	Cluster 144		bcsC	Cellulose synthase operon protein C	TRUE	FALSE	FALSE
1382510.3_00712	Cluster 1443		ybhF	putative ABC transporter ATP-binding protein YbhF	FALSE	TRUE	TRUE
CP019181_03361	Cluster 14431		crcB	Putative fluoride ion transporter CrcB	TRUE	TRUE	TRUE
CP019181_02371	Cluster 14432		grcA	Autonomous glycyl radical cofactor	TRUE	TRUE	TRUE
CP019181_03147	Cluster 14433			hypothetical protein	FALSE	TRUE	TRUE
CP019181_00275	Cluster 14434		panM	PanD maturation factor	TRUE	TRUE	TRUE
CP019181_02879	Cluster 14435		mzrA	Modulator protein MzrA	TRUE	FALSE	TRUE
CP019181_01557	Cluster 14436		spiC	Salmonella pathogenicity island 2 protein C	TRUE	TRUE	FALSE
CP019181_01432	Cluster 14437		marA_1	Multiple antibiotic resistance protein MarA	TRUE	TRUE	TRUE
CP019181_04404	Cluster 14438		secE	Protein translocase subunit SecE	TRUE	FALSE	TRUE
28150.13_02777	Cluster 14443			hypothetical protein	FALSE	FALSE	TRUE
90370.930_01230	Cluster 14447			hypothetical protein	TRUE	TRUE	TRUE
1243585.3_01650	Cluster 14460	4.1.2.50	queD	6-carboxy-5,6,7,8-tetrahydropterin synthase	TRUE	TRUE	TRUE
1197719.3_03766	Cluster 14464		atpI	ATP synthase protein I	FALSE	TRUE	TRUE
CP019181_03496	Cluster 1447	3.6.3.-	yheI	putative multidrug resistance ABC transporter ATP-binding/permease protein YheI	TRUE	TRUE	TRUE
CP019181_01047	Cluster 1448	6.1.1.12	aspS	Aspartate--tRNA ligase	TRUE	TRUE	TRUE
CP019181_01851	Cluster 14492	5.3.3.10	hpcD	5-carboxymethyl-2-hydroxymuconate Delta-isomerase	TRUE	TRUE	TRUE
CP019181_02768	Cluster 14493			Virulence protein	FALSE	TRUE	FALSE
CP019181_03781	Cluster 14494	4.1.1.11	panD	Aspartate 1-decarboxylase	TRUE	TRUE	TRUE
1412542.3_03249	Cluster 14495			hypothetical protein	FALSE	FALSE	TRUE
1454641.3_00830	Cluster 14496			hypothetical protein	TRUE	TRUE	TRUE
54388.90_01461	Cluster 14498			RutC family protein	FALSE	FALSE	TRUE
1382510.3_02322	Cluster 14519		raiA	Ribosome-associated inhibitor A	TRUE	TRUE	TRUE
54388.41_01889	Cluster 1453	3.4.16.4	ftsI_1	Peptidoglycan D,D-transpeptidase FtsI	TRUE	TRUE	TRUE
1386967.3_02234	Cluster 14532		marA_2	Multiple antibiotic resistance protein MarA	TRUE	TRUE	TRUE
CP019181_00973	Cluster 14552		fliO	Flagellar protein FliO	TRUE	TRUE	TRUE
CP019181_01750	Cluster 14553	3.9.1.-	hinT	Purine nucleoside phosphoramidase	TRUE	TRUE	TRUE
CP019181_02079	Cluster 14554		arnF	putative 4-amino-4-deoxy-L-arabinose-phosphoundecaprenol flippase subunit ArnF	TRUE	FALSE	TRUE
CP019181_03874	Cluster 14555		apaG	Protein ApaG	TRUE	TRUE	TRUE
CP019181_03475	Cluster 14557		ybaN	Inner membrane protein YbaN	TRUE	TRUE	TRUE
1412542.3_01966	Cluster 14558			hypothetical protein	FALSE	TRUE	FALSE
54388.90_02186	Cluster 14561			hypothetical protein	FALSE	FALSE	TRUE
54388.90_00480	Cluster 14562			Insertion sequence IS5376 putative ATP-binding protein	FALSE	FALSE	TRUE
54388.90_00494	Cluster 14563			hypothetical protein	FALSE	FALSE	TRUE
54388.90_04022	Cluster 14565			hypothetical protein	FALSE	FALSE	TRUE
220341.7_00895	Cluster 14608		intA_1	Prophage integrase IntA	FALSE	FALSE	TRUE
CP019181_03265	Cluster 1462	1.3.5.1	sdhA	Succinate dehydrogenase flavoprotein subunit	TRUE	TRUE	TRUE
CP019181_01533	Cluster 14633			hypothetical protein	TRUE	FALSE	TRUE
CP019181_03483	Cluster 14634		tomB	Hha toxicity modulator TomB	TRUE	FALSE	TRUE
CP019181_01074	Cluster 14635		pcoC	Copper resistance protein C	TRUE	TRUE	TRUE
CP019181_03503	Cluster 14636		comEA	ComE operon protein 1	TRUE	TRUE	TRUE
CP019181_00391	Cluster 14637		rpsL	30S ribosomal protein S12	FALSE	TRUE	TRUE
1412542.3_01873	Cluster 14638			hypothetical protein	TRUE	TRUE	TRUE
54388.90_01904	Cluster 14642	3.1.-.-		Ribonuclease VapC51	FALSE	FALSE	TRUE
54388.90_03794	Cluster 14643		ydgC	Inner membrane protein YdgC	TRUE	TRUE	TRUE
28150.13_03050	Cluster 14645			hypothetical protein	TRUE	TRUE	TRUE
28901.1015_00902	Cluster 14653			hypothetical protein	TRUE	TRUE	TRUE
1243618.3_02152	Cluster 14657	4.2.1.28	pduD_2	Propanediol dehydratase medium subunit	TRUE	TRUE	FALSE
CP019181_00649	Cluster 1470	3.6.4.12	radD_1	Putative DNA repair helicase RadD	TRUE	TRUE	TRUE
CP019181_02193	Cluster 14700		racA	Chromosome-anchoring protein RacA	TRUE	TRUE	TRUE
CP019181_00267	Cluster 14701			hypothetical protein	TRUE	TRUE	TRUE
CP019181_00409	Cluster 14702		rplN	50S ribosomal protein L14	TRUE	TRUE	TRUE
1412542.3_03893	Cluster 14704	5.3.1.32	lsrG	(4S)-4-hydroxy-5-phosphonooxypentane-2,3-dione isomerase	FALSE	FALSE	TRUE
CP019181_00644	Cluster 1471		yejM	Inner membrane protein YejM	TRUE	TRUE	TRUE
149539.340_03301	Cluster 14719		rpsM	30S ribosomal protein S13	TRUE	TRUE	TRUE
1382510.3_03641	Cluster 14726		rplL	50S ribosomal protein L7/L12	TRUE	FALSE	TRUE
1386967.3_00120	Cluster 14741		hypA_1	hydrogenase nickel incorporation protein HypA	FALSE	TRUE	TRUE
CP019181_01537	Cluster 14750			hypothetical protein	TRUE	TRUE	TRUE
CP019181_00282	Cluster 14751		doc	Toxin Doc	TRUE	TRUE	FALSE
CP019181_03413	Cluster 14752			hypothetical protein	TRUE	TRUE	TRUE
CP019181_04340	Cluster 14753	2.7.1.107	dgkA	Diacylglycerol kinase	TRUE	TRUE	TRUE
CP019181_02152	Cluster 14754			hypothetical protein	TRUE	TRUE	TRUE
CP019181_00426	Cluster 14755			hypothetical protein	TRUE	TRUE	TRUE
CP019181_01582	Cluster 14756		iscA_1	Iron-binding protein IscA	FALSE	TRUE	TRUE
CP019181_00989	Cluster 14757		fliT	Flagellar protein FliT	TRUE	TRUE	TRUE
1412542.3_00308	Cluster 14758		ddrA_1	Diol dehydratase-reactivating factor alpha subunit	FALSE	TRUE	FALSE
611.128_01672	Cluster 14805			hypothetical protein	TRUE	TRUE	FALSE
CP019181_02886	Cluster 14817		yhaH	Inner membrane protein YhaH	TRUE	TRUE	TRUE
CP019181_03843	Cluster 14818		ftsL	Cell division protein FtsL	TRUE	FALSE	TRUE
1412542.3_00393	Cluster 14821			hypothetical protein	TRUE	TRUE	TRUE
1412542.3_02403	Cluster 14822			hypothetical protein	TRUE	TRUE	TRUE
90371.2024_02505	Cluster 1484	2.7.3.9	ptsI_1	Phosphoenolpyruvate-protein phosphotransferase	TRUE	TRUE	TRUE
CP019181_03801	Cluster 14866			hypothetical protein	TRUE	TRUE	TRUE
CP019181_01470	Cluster 14867		mdtJ_2	Spermidine export protein MdtJ	TRUE	TRUE	TRUE
CP019181_02192	Cluster 14868			hypothetical protein	TRUE	TRUE	TRUE
CP019181_00036	Cluster 14869		yidG	Inner membrane protein YidG	TRUE	TRUE	TRUE
1412580.3_03056	Cluster 1487		trg_3	Methyl-accepting chemotaxis protein III	TRUE	TRUE	TRUE
CP019181_01845	Cluster 14870		iraM	Anti-adapter protein IraM	FALSE	TRUE	TRUE
CP019181_01842	Cluster 14871			hypothetical protein	TRUE	TRUE	TRUE
CP019181_00150	Cluster 14872			hypothetical protein	TRUE	FALSE	TRUE
CP019181_04135	Cluster 14873			hypothetical protein	TRUE	TRUE	TRUE
CP019181_02481	Cluster 14874	2.7.1.198	srlB	PTS system glucitol/sorbitol-specific EIIA component	TRUE	TRUE	TRUE
1412542.3_03725	Cluster 14875			hypothetical protein	TRUE	FALSE	TRUE
1412542.3_01627	Cluster 14876		mliC	Membrane-bound lysozyme inhibitor of C-type lysozyme	TRUE	TRUE	TRUE
1412542.3_00542	Cluster 14877		yfdG_1	Prophage bactoprenol-linked glucose translocase	TRUE	TRUE	TRUE
1454641.3_04475	Cluster 14878			hypothetical protein	FALSE	FALSE	TRUE
54388.90_04137	Cluster 14881	5.1.3.24	nanM_2	N-acetylneuraminate epimerase	FALSE	FALSE	TRUE
1412480.3_04191	Cluster 1491	3.6.3.14	atpA	ATP synthase subunit alpha	TRUE	TRUE	FALSE
CP019181_01135	Cluster 1492	6.2.1.3	fadD	Long-chain-fatty-acid--CoA ligase	TRUE	TRUE	TRUE
CP019410_02402	Cluster 14942			hypothetical protein	TRUE	TRUE	FALSE
CP019181_02858	Cluster 14944	4.1.2.25	folB	Dihydroneopterin aldolase	TRUE	TRUE	TRUE
CP019181_01264	Cluster 14945		pspC	Phage shock protein C	FALSE	TRUE	TRUE
CP019181_01425	Cluster 14946			hypothetical protein	TRUE	TRUE	TRUE
CP019181_02483	Cluster 14948			hypothetical protein	TRUE	FALSE	TRUE
CP019181_04235	Cluster 14949		frdD	Fumarate reductase subunit D	TRUE	FALSE	TRUE
CP019181_02275	Cluster 14950	1.20.4.1	arsC	Arsenate reductase	TRUE	TRUE	TRUE
CP019181_03605	Cluster 14951		rcsF_1	Outer membrane lipoprotein RcsF	TRUE	TRUE	TRUE
1454641.3_04225	Cluster 14952			hypothetical protein	TRUE	FALSE	FALSE
54388.90_02324	Cluster 14956			hypothetical protein	FALSE	FALSE	TRUE
CP019181_00566	Cluster 1497	3.6.3.-	msbA	Lipid A export ATP-binding/permease protein MsbA	TRUE	TRUE	TRUE
CP019181_02862	Cluster 1499	2.7.7.-	dnaG_2	DNA primase	TRUE	TRUE	TRUE
CP009565_04342	Cluster 14991			hypothetical protein	FALSE	TRUE	TRUE
CP019181_01118	Cluster 1500	3.4.16.4	ftsI_1	Peptidoglycan D,D-transpeptidase FtsI	TRUE	TRUE	FALSE
CP019181_04325	Cluster 15001			hypothetical protein	TRUE	TRUE	TRUE
CP019181_00235	Cluster 15002			hypothetical protein	TRUE	TRUE	TRUE
CP019181_01614	Cluster 15003		rplT	50S ribosomal protein L20	TRUE	TRUE	TRUE
CP019181_02260	Cluster 15004		spxA	Regulatory protein Spx	TRUE	TRUE	TRUE
CP019181_00389	Cluster 15005		dsrF	Intracellular sulfur oxidation protein DsrF	TRUE	TRUE	TRUE
54388.90_03422	Cluster 15008			hypothetical protein	FALSE	FALSE	TRUE
54388.90_01901	Cluster 15009	3.1.-.-	higB	mRNA interferase HigB	FALSE	FALSE	TRUE
CP013720_03003	Cluster 15039	4.1.1.-	bsdD	Phenolic acid decarboxylase subunit D	TRUE	TRUE	TRUE
99287.12_01486	Cluster 1507	4.2.1.2	fumA	Fumarate hydratase class I, aerobic	TRUE	TRUE	TRUE
41514.7_00991	Cluster 15072		yebF	Protein YebF	TRUE	TRUE	TRUE
CP019181_01076	Cluster 15076			hypothetical protein	TRUE	TRUE	TRUE
CP019181_01184	Cluster 15077	2.8.1.-	tusD_2	Sulfurtransferase TusD	TRUE	TRUE	TRUE
CP019181_04242	Cluster 15078			hypothetical protein	TRUE	TRUE	TRUE
CP019181_00180	Cluster 15079		yiaB	Inner membrane protein YiaB	TRUE	TRUE	TRUE
CP019181_04430	Cluster 15080	2.7.1.202	frwD	PTS system fructose-like EIIB component 3	FALSE	TRUE	FALSE
CP019181_00415	Cluster 15081		rplR	50S ribosomal protein L18	TRUE	TRUE	TRUE
CP019181_02773	Cluster 1510	3.1.6.1	atsA	Arylsulfatase	FALSE	TRUE	FALSE
CP019403_03978	Cluster 1511	2.7.-.-	ubiB	putative protein kinase UbiB	TRUE	FALSE	TRUE
321314.9_03237	Cluster 1512	1.8.1.2	cysI	Sulfite reductase [NADPH] hemoprotein beta-component	TRUE	TRUE	TRUE
90371.906_02196	Cluster 15129			hypothetical protein	FALSE	TRUE	FALSE
CP019181_00811	Cluster 15142		pduU	Propanediol utilization protein PduU	TRUE	TRUE	TRUE
CP019181_02447	Cluster 15143			hypothetical protein	TRUE	TRUE	FALSE
CP019181_04475	Cluster 15144			Oxalate-binding protein	FALSE	TRUE	TRUE
59204.12_03789	Cluster 1517	3.1.-.-	recJ	Single-stranded-DNA-specific exonuclease RecJ	TRUE	TRUE	TRUE
54388.5_00822	Cluster 152	2.7.7.7	dnaE	DNA polymerase III subunit alpha	TRUE	TRUE	TRUE
CP019181_01516	Cluster 15209		grxD	Glutaredoxin 4	TRUE	FALSE	TRUE
CP019181_04166	Cluster 1521		tamA	Translocation and assembly module TamA	TRUE	TRUE	TRUE
CP019181_00035	Cluster 15210		yidH	Inner membrane protein YidH	TRUE	TRUE	TRUE
CP019181_01682	Cluster 15212			hypothetical protein	TRUE	FALSE	TRUE
CP019181_04249	Cluster 15213		cutA	Divalent-cation tolerance protein CutA	TRUE	TRUE	TRUE
CP019181_04357	Cluster 15214			hypothetical protein	TRUE	TRUE	FALSE
CP019181_01634	Cluster 15215	2.7.1.196	chbA	PTS system N,N'-diacetylchitobiose-specific EIIA component	TRUE	TRUE	TRUE
CP019181_02395	Cluster 15216		rplS	50S ribosomal protein L19	TRUE	TRUE	TRUE
CP019181_03266	Cluster 15217		sdhD	Succinate dehydrogenase hydrophobic membrane anchor subunit	TRUE	TRUE	TRUE
CP019181_01039	Cluster 1522	6.1.1.19	argS	Arginine--tRNA ligase	TRUE	TRUE	TRUE
CP019181_01152	Cluster 1523		cvrA	K(+)/H(+) antiporter NhaP2	FALSE	TRUE	TRUE
CP012349_02330	Cluster 15238			hypothetical protein	FALSE	TRUE	TRUE
CP019181_04428	Cluster 1524	2.7.-.-	cptA	Phosphoethanolamine transferase CptA	TRUE	TRUE	TRUE
54388.116_03817	Cluster 15247		ariR	putative two-component-system connector protein AriR	TRUE	FALSE	TRUE
224729.9_02922	Cluster 1528	1.7.99.1	hcp	Hydroxylamine reductase	FALSE	TRUE	TRUE
CP009565_04759	Cluster 15280			hypothetical protein	FALSE	FALSE	TRUE
CP019181_01131	Cluster 15289	3.5.99.10	yabJ	2-iminobutanoate/2-iminopropanoate deaminase	TRUE	TRUE	TRUE
CP019181_02507	Cluster 15291			hypothetical protein	TRUE	TRUE	TRUE
CP019181_04164	Cluster 15292		ytfP	Gamma-glutamylcyclotransferase family protein YtfP	TRUE	TRUE	TRUE
CP019181_03757	Cluster 15293		erpA	Iron-sulfur cluster insertion protein ErpA	TRUE	TRUE	TRUE
CP019181_01709	Cluster 15294			hypothetical protein	TRUE	TRUE	TRUE
CP019181_00652	Cluster 15295			hypothetical protein	TRUE	TRUE	TRUE
CP016357_01856	Cluster 15309			hypothetical protein	FALSE	TRUE	FALSE
CP019181_00863	Cluster 1531			hypothetical protein	TRUE	FALSE	FALSE
CP019181_00706	Cluster 1532	1.1.1.28	dld	D-lactate dehydrogenase	TRUE	TRUE	TRUE
1298917.3_04180	Cluster 1534	4.2.1.9	ilvD_2	Dihydroxy-acid dehydratase	TRUE	TRUE	FALSE
CP019181_04633	Cluster 15353			hypothetical protein	TRUE	FALSE	TRUE
CP019181_01864	Cluster 15354		sigE	Chaperone protein SigE	TRUE	TRUE	TRUE
CP019181_01449	Cluster 15355			hypothetical protein	TRUE	TRUE	TRUE
CP019181_02795	Cluster 15356		hypA_3	Hydrogenase/urease nickel incorporation protein HypA	TRUE	FALSE	TRUE
CP019181_01421	Cluster 15357		hypA_1	Hydrogenase/urease nickel incorporation protein HypA	TRUE	TRUE	FALSE
CP019181_01023	Cluster 15359		flhD	Flagellar transcriptional regulator FlhD	TRUE	TRUE	TRUE
1267753.3_01220	Cluster 1536	3.1.3.-	sopB	Inositol phosphate phosphatase SopB	TRUE	TRUE	TRUE
CP019181_01145	Cluster 15360	2.1.1.-	tehB_1	putative S-adenosyl-L-methionine-dependent methyltransferase TehB	TRUE	TRUE	TRUE
CP019181_01637	Cluster 15361		osmE	Osmotically-inducible putative lipoprotein OsmE	TRUE	TRUE	TRUE
CP009565_03655	Cluster 1538	1.3.99.-	aidB	Putative acyl-CoA dehydrogenase AidB	TRUE	TRUE	TRUE
CP019181_01739	Cluster 154	3.6.4.-	mfd	Transcription-repair-coupling factor	TRUE	TRUE	TRUE
1243618.3_02586	Cluster 1540	4.3.1.7	eutB_2	Ethanolamine ammonia-lyase heavy chain	TRUE	FALSE	FALSE
CP019181_03494	Cluster 15417		glnK	Nitrogen regulatory protein P-II 2	TRUE	FALSE	TRUE
CP019181_02406	Cluster 15418		bamE	Outer membrane protein assembly factor BamE	TRUE	TRUE	TRUE
CP019181_02340	Cluster 15419		glnB	Nitrogen regulatory protein P-II 1	TRUE	TRUE	TRUE
CP019181_01299	Cluster 15421		emrE	Multidrug transporter EmrE	FALSE	TRUE	TRUE
28150.13_03707	Cluster 15425		ftsB	Cell division protein FtsB	TRUE	TRUE	TRUE
CP019181_03848	Cluster 1548	2.2.1.6	ilvI	Acetolactate synthase isozyme 3 large subunit	TRUE	TRUE	TRUE
CP019181_04287	Cluster 15502			hypothetical protein	TRUE	TRUE	TRUE
CP019181_00614	Cluster 15503			hypothetical protein	FALSE	TRUE	FALSE
CP019181_00807	Cluster 15504			hypothetical protein	TRUE	FALSE	TRUE
CP019181_00263	Cluster 15505	2.8.1.-	tusA_1	Sulfurtransferase TusA	TRUE	TRUE	TRUE
CP019181_02317	Cluster 15506		fdx	2Fe-2S ferredoxin	TRUE	TRUE	TRUE
CP019181_01015	Cluster 15507			hypothetical protein	TRUE	FALSE	TRUE
CP019181_02078	Cluster 15508		arnE	putative 4-amino-4-deoxy-L-arabinose-phosphoundecaprenol flippase subunit ArnE	TRUE	FALSE	TRUE
CP019181_01448	Cluster 15509			hypothetical protein	TRUE	TRUE	TRUE
CP019181_00250	Cluster 15510		uspB	Universal stress protein B	TRUE	TRUE	TRUE
CP019181_00734	Cluster 15511			hypothetical protein	FALSE	FALSE	TRUE
CP019181_02249	Cluster 15512		eutS	Ethanolamine utilization protein EutS	TRUE	FALSE	TRUE
54388.90_01635	Cluster 15514			hypothetical protein	FALSE	FALSE	TRUE
1160717.4_02716	Cluster 15529		yedR	Inner membrane protein YedR	FALSE	FALSE	TRUE
CP019181_00539	Cluster 1553	3.6.3.-	yheH	putative multidrug resistance ABC transporter ATP-binding/permease protein YheH	TRUE	TRUE	TRUE
CP019181_02950	Cluster 15576		yhbY	RNA-binding protein YhbY	TRUE	TRUE	TRUE
CP019181_03310	Cluster 15577		chiQ	putative lipoprotein ChiQ	TRUE	TRUE	TRUE
CP019181_02549	Cluster 15578			hypothetical protein	TRUE	FALSE	FALSE
CP019181_02945	Cluster 15579		secG	Protein-export membrane protein SecG	TRUE	TRUE	TRUE
CP019181_03928	Cluster 1558	2.8.2.22	assT_3	Arylsulfate sulfotransferase AssT	FALSE	TRUE	TRUE
CP019181_03548	Cluster 15580			hypothetical protein	TRUE	TRUE	TRUE
CP019181_00404	Cluster 15581		rplV	50S ribosomal protein L22	TRUE	FALSE	TRUE
54388.90_01633	Cluster 15589			hypothetical protein	FALSE	FALSE	TRUE
CP019181_00521	Cluster 1559	1.2.5.1	poxB	Pyruvate dehydrogenase [ubiquinone]	FALSE	TRUE	TRUE
1382510.3_03209	Cluster 1560	2.7.8.42	eptB	Kdo(2)-lipid A phosphoethanolamine 7''-transferase	TRUE	TRUE	TRUE
CP019181_03922	Cluster 1563	2.8.2.22	assT_2	Arylsulfate sulfotransferase AssT	TRUE	TRUE	TRUE
CP019181_01394	Cluster 15644		hdeB	Acid stress chaperone HdeB	FALSE	TRUE	TRUE
CP019181_04626	Cluster 15645		trxA_2	Thioredoxin 1	TRUE	TRUE	TRUE
CP019181_01469	Cluster 15646		mdtI	Spermidine export protein MdtI	TRUE	TRUE	TRUE
CP019181_01719	Cluster 15647			hypothetical protein	TRUE	TRUE	TRUE
CP019181_01211	Cluster 15648			hypothetical protein	TRUE	TRUE	TRUE
CP019181_04136	Cluster 15650			hypothetical protein	TRUE	TRUE	TRUE
CP019181_01925	Cluster 15651	2.8.1.-	tusE	Sulfurtransferase TusE	TRUE	TRUE	TRUE
CP019181_02713	Cluster 15652		zapA	Cell division protein ZapA	TRUE	TRUE	TRUE
CP019181_03472	Cluster 15653		ybaB	Nucleoid-associated protein YbaB	TRUE	FALSE	TRUE
CP019181_03516	Cluster 15654		cyoD	Cytochrome bo(3) ubiquinol oxidase subunit 4	TRUE	TRUE	TRUE
1412542.3_02418	Cluster 15657			hypothetical protein	TRUE	TRUE	FALSE
1412542.3_01410	Cluster 15658			hypothetical protein	FALSE	TRUE	FALSE
1243618.3_01941	Cluster 15676		yhjQ	putative cysteine-rich protein YhjQ	TRUE	TRUE	TRUE
119912.10_01494	Cluster 15683		sseA_1	Type III secretion system chaperone SseA	TRUE	TRUE	TRUE
CP019181_02186	Cluster 15719			hypothetical protein	TRUE	TRUE	TRUE
CP019181_00965	Cluster 1572	2.7.7.65	yedQ	putative diguanylate cyclase YedQ	TRUE	TRUE	TRUE
CP019181_01246	Cluster 15720			hypothetical protein	TRUE	TRUE	TRUE
CP019181_02759	Cluster 15721			hypothetical protein	TRUE	TRUE	TRUE
CP019181_00316	Cluster 15722	2.8.1.1	glpE_2	Thiosulfate sulfurtransferase GlpE	TRUE	TRUE	TRUE
CP019181_03977	Cluster 15723		trpR	Trp operon repressor	TRUE	FALSE	TRUE
CP019181_00364	Cluster 15726	1.7.1.15	nirD	Nitrite reductase (NADH) small subunit	TRUE	TRUE	TRUE
CP019181_01810	Cluster 15727		csgC	Curli assembly protein CsgC	TRUE	TRUE	TRUE
CP019181_02448	Cluster 15728			hypothetical protein	TRUE	TRUE	TRUE
CP019181_01010	Cluster 15729			hypothetical protein	FALSE	FALSE	TRUE
CP019181_01157	Cluster 1573	3.2.1.28	treA	Periplasmic trehalase	TRUE	FALSE	TRUE
CP019181_02550	Cluster 15730			hypothetical protein	TRUE	FALSE	FALSE
1412542.3_01987	Cluster 15731			hypothetical protein	FALSE	TRUE	TRUE
CP019181_00341	Cluster 1575			hypothetical protein	TRUE	TRUE	TRUE
CP019181_00091	Cluster 1576			hypothetical protein	TRUE	TRUE	TRUE
CP019181_02496	Cluster 1577		hycE	Formate hydrogenlyase subunit 5	TRUE	TRUE	TRUE
CP019181_03861	Cluster 1578	2.7.1.16	araB	Ribulokinase	TRUE	TRUE	TRUE
CP019181_03802	Cluster 15803	3.9.1.2	ywlE	Protein-arginine-phosphatase	FALSE	TRUE	FALSE
CP019181_02580	Cluster 15804		ygbE	Inner membrane protein YgbE	FALSE	TRUE	TRUE
CP019181_02378	Cluster 15806			hypothetical protein	TRUE	TRUE	TRUE
CP019181_01307	Cluster 15808			hypothetical protein	FALSE	TRUE	TRUE
CP019181_02320	Cluster 15809		iscA_2	Iron-binding protein IscA	TRUE	TRUE	TRUE
CP019181_04505	Cluster 15811			hypothetical protein	TRUE	TRUE	TRUE
CP019181_04312	Cluster 15812		soxS_2	Regulatory protein SoxS	FALSE	TRUE	TRUE
CP019181_00064	Cluster 15813		higA-2_1	Antitoxin HigA-2	TRUE	TRUE	TRUE
1386967.3_02122	Cluster 1584		kdpA	Potassium-transporting ATPase potassium-binding subunit	TRUE	TRUE	TRUE
149539.323_01603	Cluster 1587	3.5.1.91	nfdA	N-substituted formamide deformylase	TRUE	TRUE	TRUE
CP019181_03112	Cluster 15888	2.7.1.194	ulaB_1	Ascorbate-specific PTS system EIIB component	FALSE	TRUE	TRUE
CP019181_03570	Cluster 15889		psiF	Phosphate starvation-inducible protein PsiF	TRUE	TRUE	TRUE
CP019181_01809	Cluster 15890			hypothetical protein	TRUE	TRUE	TRUE
CP019181_02649	Cluster 15891			hypothetical protein	TRUE	TRUE	TRUE
CP019181_04433	Cluster 15892	2.7.1.202	fryB	PTS system fructose-like EIIB component 1	FALSE	TRUE	FALSE
CP019181_00530	Cluster 15893		clpS	ATP-dependent Clp protease adapter protein ClpS	FALSE	TRUE	TRUE
CP019181_01636	Cluster 15894	2.7.1.196	chbB	PTS system N,N'-diacetylchitobiose-specific EIIB component	TRUE	TRUE	TRUE
CP019181_04602	Cluster 15895		cyaY	Protein CyaY	TRUE	TRUE	TRUE
1412576.3_00373	Cluster 15897			hypothetical protein	TRUE	TRUE	TRUE
CP012833_03453	Cluster 15913			hypothetical protein	FALSE	TRUE	TRUE
CP019181_02798	Cluster 1594	1.12.99.6	hybC	Hydrogenase-2 large chain	TRUE	TRUE	TRUE
CP019181_02923	Cluster 15956			hypothetical protein	TRUE	TRUE	TRUE
CP019181_04447	Cluster 15957		metJ	Met repressor	TRUE	TRUE	TRUE
CP019181_04237	Cluster 15958		sugE	Quaternary ammonium compound-resistance protein SugE	TRUE	TRUE	TRUE
CP019181_01930	Cluster 15959		hspQ	Heat shock protein HspQ	TRUE	TRUE	TRUE
1412542.3_01404	Cluster 15960			hypothetical protein	FALSE	TRUE	FALSE
1454641.3_04217	Cluster 15961			hypothetical protein	TRUE	FALSE	FALSE
54388.90_01006	Cluster 15964	3.1.-.-	col	Colicin-E2	FALSE	FALSE	TRUE
28150.13_00628	Cluster 15968			hypothetical protein	FALSE	TRUE	FALSE
1081093.3_03191	Cluster 15973			hypothetical protein	TRUE	TRUE	TRUE
1454636.3_02158	Cluster 15981	2.8.1.1	pspE	Thiosulfate sulfurtransferase PspE	TRUE	TRUE	TRUE
CP019181_03500	Cluster 1599		sgrR_1	HTH-type transcriptional regulator SgrR	TRUE	TRUE	TRUE
CP019181_02258	Cluster 1600	2.7.13.3	narX_2	Nitrate/nitrite sensor protein NarX	TRUE	TRUE	TRUE
1386967.3_02346	Cluster 16002		bolA	DNA-binding transcriptional regulator BolA	TRUE	TRUE	TRUE
CP019181_02832	Cluster 16021	1.-.-.-	ygiN	putative quinol monooxygenase YgiN	TRUE	TRUE	TRUE
CP019181_03962	Cluster 16022		fim_1	Fimbrial subunit type 1	TRUE	FALSE	TRUE
CP019181_04303	Cluster 16023		yjcH	Inner membrane protein YjcH	TRUE	TRUE	FALSE
CP019181_00983	Cluster 16024		fliE	Flagellar hook-basal body complex protein FliE	TRUE	TRUE	TRUE
CP019181_04183	Cluster 16025		priB	Primosomal replication protein N	FALSE	TRUE	TRUE
CP019181_04502	Cluster 16026	5.1.3.32	rhaM	L-rhamnose mutarotase	TRUE	TRUE	TRUE
CP019181_01704	Cluster 16027			hypothetical protein	TRUE	TRUE	TRUE
CP019181_00410	Cluster 16029		rplX	50S ribosomal protein L24	TRUE	TRUE	TRUE
CP019181_00725	Cluster 16030		rcnB	Nickel/cobalt homeostasis protein RcnB	TRUE	TRUE	TRUE
1454641.3_04212	Cluster 16032			hypothetical protein	TRUE	FALSE	FALSE
CP019403_00317	Cluster 16040	3.1.-.-	symE_2	Toxic protein SymE	FALSE	TRUE	FALSE
CP019181_01390	Cluster 1605	1.1.1.38	maeA	NAD-dependent malic enzyme	TRUE	TRUE	TRUE
1386967.3_01532	Cluster 16075			hypothetical protein	TRUE	TRUE	TRUE
1454642.3_01763	Cluster 16078			hypothetical protein	FALSE	TRUE	FALSE
CP019177_03388	Cluster 16095		yaiY	Inner membrane protein YaiY	TRUE	TRUE	TRUE
CP019181_03490	Cluster 16097		atl	DNA base-flipping protein	TRUE	TRUE	TRUE
CP019181_01683	Cluster 16098			hypothetical protein	TRUE	TRUE	TRUE
CP019181_00958	Cluster 16099		yedR	Inner membrane protein YedR	TRUE	TRUE	FALSE
CP019181_00378	Cluster 16100	1.-.-.-	ydhR	Putative monooxygenase YdhR	TRUE	TRUE	TRUE
CP019181_02957	Cluster 16102		rplU	50S ribosomal protein L21	TRUE	TRUE	TRUE
CP019181_04515	Cluster 16103		higB-2	Toxin HigB-2	TRUE	FALSE	FALSE
CP019181_00398	Cluster 16104		rpsJ	30S ribosomal protein S10	TRUE	FALSE	TRUE
54388.90_00495	Cluster 16109			hypothetical protein	FALSE	FALSE	TRUE
54388.90_00664	Cluster 16110			hypothetical protein	FALSE	FALSE	TRUE
108619.37_00222	Cluster 16119	3.6.1.26	cdh_1	CDP-diacylglycerol pyrophosphatase	FALSE	FALSE	TRUE
1386967.3_00576	Cluster 1613		yojI	ABC transporter ATP-binding/permease protein YojI	TRUE	TRUE	TRUE
54388.90_03324	Cluster 1614		fliF	Flagellar M-ring protein	TRUE	TRUE	TRUE
224729.9_00452	Cluster 16152		fis	DNA-binding protein Fis	TRUE	FALSE	TRUE
59204.12_03629	Cluster 1616		mxiD	Outer membrane protein MxiD	TRUE	TRUE	TRUE
CP019181_01243	Cluster 16185		lapA	Lipopolysaccharide assembly protein A	TRUE	TRUE	TRUE
CP019181_04215	Cluster 16186		hfq	RNA-binding protein Hfq	TRUE	TRUE	TRUE
1412542.3_04259	Cluster 16188		ccdB	Toxin CcdB	FALSE	TRUE	FALSE
CP019198_03062	Cluster 1620	4.2.1.49	hutU	Urocanate hydratase	TRUE	TRUE	TRUE
1243618.3_01928	Cluster 16212			hypothetical protein	TRUE	TRUE	TRUE
59204.12_00613	Cluster 16224	2.7.1.194	ulaB_1	Ascorbate-specific PTS system EIIB component	TRUE	TRUE	TRUE
CP019181_00046	Cluster 1623	2.2.1.6	ilvB	Acetolactate synthase isozyme 1 large subunit	TRUE	TRUE	TRUE
CP019181_00668	Cluster 1624		fruA_1	PTS system fructose-specific EIIB'BC component	TRUE	TRUE	TRUE
1412480.3_02432	Cluster 16243		rpsQ	30S ribosomal protein S17	TRUE	TRUE	TRUE
1320309.3_04262	Cluster 16248			hypothetical protein	TRUE	TRUE	TRUE
1412576.3_04061	Cluster 1625		nhaK	Sodium, potassium, lithium and rubidium/H(+) antiporter	TRUE	TRUE	TRUE
CP019181_01844	Cluster 16261		cbpM	Chaperone modulatory protein CbpM	TRUE	TRUE	TRUE
CP019181_02881	Cluster 16262		plpA	Fibronectin-binding protein PlpA	TRUE	TRUE	TRUE
CP019181_02519	Cluster 16264			hypothetical protein	TRUE	TRUE	TRUE
CP019181_02087	Cluster 16265			hypothetical protein	TRUE	TRUE	TRUE
CP019181_01452	Cluster 16266			hypothetical protein	FALSE	TRUE	TRUE
CP019181_00886	Cluster 16268			hypothetical protein	FALSE	TRUE	FALSE
CP019181_03126	Cluster 1629		aspT_2	Aspartate/alanine antiporter	FALSE	TRUE	TRUE
CP019181_03139	Cluster 1630	1.5.5.1		Electron transfer flavoprotein-ubiquinone oxidoreductase	FALSE	TRUE	FALSE
CP019181_00099	Cluster 1631	6.5.1.2	ligB	DNA ligase B	TRUE	TRUE	TRUE
CP009565_03739	Cluster 16320			hypothetical protein	FALSE	TRUE	TRUE
CP019181_02095	Cluster 16331	1.6.5.11	nuoK	NADH-quinone oxidoreductase subunit K	TRUE	TRUE	TRUE
CP019181_04197	Cluster 16332		bsmA	Lipoprotein BsmA	TRUE	FALSE	TRUE
CP019181_00401	Cluster 16333		rplW	50S ribosomal protein L23	TRUE	FALSE	TRUE
CP019181_00182	Cluster 16334			hypothetical protein	TRUE	TRUE	TRUE
1412542.3_04312	Cluster 16335			hypothetical protein	FALSE	TRUE	TRUE
54388.90_03153	Cluster 16340			hypothetical protein	FALSE	FALSE	TRUE
CP019413_04571	Cluster 16388			hypothetical protein	FALSE	TRUE	FALSE
CP019181_02740	Cluster 16411			hypothetical protein	TRUE	TRUE	TRUE
CP019181_01417	Cluster 16412		hypC_1	Hydrogenase isoenzymes formation protein HypC	TRUE	TRUE	FALSE
CP019181_02442	Cluster 16414		ygaV	putative HTH-type transcriptional regulator YgaV	TRUE	TRUE	TRUE
CP019181_01611	Cluster 16415		ihfA	Integration host factor subunit alpha	TRUE	TRUE	TRUE
1412542.3_00310	Cluster 16417			hypothetical protein	FALSE	TRUE	FALSE
CP019181_04292	Cluster 1644	1.1.99.33	fdhF_2	Formate dehydrogenase H	TRUE	TRUE	TRUE
CP019407_00284	Cluster 16448			hypothetical protein	FALSE	TRUE	FALSE
CP019181_00216	Cluster 1645			hypothetical protein	FALSE	FALSE	TRUE
1243585.3_04603	Cluster 16450		bhsA_6	Multiple stress resistance protein BhsA	TRUE	FALSE	TRUE
CP019181_02851	Cluster 1646		yqiK	Inner membrane protein YqiK	TRUE	TRUE	TRUE
1412542.3_00634	Cluster 1647		hscC	Chaperone protein HscC	TRUE	TRUE	FALSE
CP019181_04590	Cluster 16479			hypothetical protein	FALSE	TRUE	TRUE
CP019181_01214	Cluster 16481			hypothetical protein	TRUE	TRUE	TRUE
CP019181_02606	Cluster 16482		parE4	Toxin ParE4	FALSE	FALSE	TRUE
CP019181_03369	Cluster 16483		citD_1	Citrate lyase acyl carrier protein	TRUE	TRUE	TRUE
CP019181_02962	Cluster 16484		mlaB	putative phospholipid ABC transporter-binding protein MlaB	TRUE	TRUE	TRUE
CP019181_01830	Cluster 16485			hypothetical protein	TRUE	TRUE	TRUE
54388.90_04311	Cluster 16489			hypothetical protein	FALSE	TRUE	TRUE
1243618.3_03388	Cluster 16508	2.7.1.200	gatB_2	PTS system galactitol-specific EIIB component	FALSE	TRUE	TRUE
CP019181_00563	Cluster 1656		rpsA_2	30S ribosomal protein S1	TRUE	TRUE	TRUE
CP019181_03902	Cluster 16571		citD_2	Citrate lyase acyl carrier protein	TRUE	TRUE	TRUE
CP019181_04244	Cluster 16572		groS	10 kDa chaperonin	TRUE	TRUE	TRUE
CP019181_02585	Cluster 16573	3.1.-.-	ygbF	CRISPR-associated endoribonuclease Cas2	FALSE	TRUE	FALSE
CP019181_02961	Cluster 16574		ibaG	Acid stress protein IbaG	TRUE	TRUE	TRUE
CP019181_03303	Cluster 16575			hypothetical protein	TRUE	TRUE	TRUE
CP019181_01783	Cluster 16576		flgM	Negative regulator of flagellin synthesis	TRUE	FALSE	TRUE
CP019181_01140	Cluster 16577		ycgL	Protein YcgL	TRUE	TRUE	TRUE
CP019181_01599	Cluster 16579		fixX_1	Ferredoxin-like protein FixX	TRUE	TRUE	FALSE
CP019181_00068	Cluster 16580			hypothetical protein	TRUE	TRUE	TRUE
CP019181_03255	Cluster 16581			hypothetical protein	TRUE	TRUE	TRUE
1412542.3_01015	Cluster 16583			hypothetical protein	FALSE	TRUE	FALSE
54388.90_00821	Cluster 16588	3.1.-.-	ygbF	CRISPR-associated endoribonuclease Cas2	FALSE	FALSE	TRUE
CP019408_02071	Cluster 16640		cbiN	Cobalt transport protein CbiN	TRUE	TRUE	TRUE
CP009565_00738	Cluster 16649		pduA_2	Propanediol utilization protein PduA	TRUE	TRUE	FALSE
CP019181_02085	Cluster 1665	2.2.1.9	menD	2-succinyl-5-enolpyruvyl-6-hydroxy-3- cyclohexene-1-carboxylate synthase	TRUE	FALSE	TRUE
CP019181_00047	Cluster 16661	2.2.1.6	ilvN	Acetolactate synthase isozyme 1 small subunit	TRUE	FALSE	TRUE
CP019181_02753	Cluster 16663			hypothetical protein	TRUE	TRUE	TRUE
CP019181_01623	Cluster 16664			hypothetical protein	TRUE	TRUE	TRUE
CP019181_03342	Cluster 16665	4.4.1.24	suyA	(2R)-sulfolactate sulfo-lyase subunit alpha	TRUE	TRUE	TRUE
CP019181_01067	Cluster 16666			hypothetical protein	TRUE	TRUE	TRUE
CP019181_03688	Cluster 16667			hypothetical protein	FALSE	FALSE	TRUE
CP019181_02407	Cluster 16668		pasI	Persistence and stress-resistance antitoxin PasI	TRUE	TRUE	TRUE
CP019181_01543	Cluster 16669			hypothetical protein	TRUE	TRUE	TRUE
CP019181_03880	Cluster 16670			hypothetical protein	TRUE	TRUE	TRUE
CP019181_04514	Cluster 16671		higA-2_2	Antitoxin HigA-2	TRUE	FALSE	FALSE
936157.8_02049	Cluster 1669		yjhB_3	Putative metabolite transport protein YjhB	TRUE	TRUE	TRUE
1243618.3_00388	Cluster 16699		iraP_1	Anti-adapter protein IraP	TRUE	FALSE	TRUE
90371.2025_03055	Cluster 167	3.1.11.5	recC	RecBCD enzyme subunit RecC	TRUE	TRUE	TRUE
CP019408_02830	Cluster 1671		hilA	Transcriptional regulator HilA	TRUE	TRUE	TRUE
CP019181_03979	Cluster 1673		ettA	Energy-dependent translational throttle protein EttA	TRUE	FALSE	TRUE
CP019181_03312	Cluster 1674	6.1.1.18	glnS	Glutamine--tRNA ligase	TRUE	TRUE	TRUE
CP019181_03932	Cluster 16747			hypothetical protein	TRUE	TRUE	TRUE
CP019181_00059	Cluster 16748	2.7.1.200	gatB_1	PTS system galactitol-specific EIIB component	FALSE	FALSE	TRUE
CP019181_02959	Cluster 16749			hypothetical protein	TRUE	TRUE	TRUE
CP019181_02607	Cluster 16751		parD1	Antitoxin ParD1	TRUE	FALSE	TRUE
CP019181_02974	Cluster 16752		hpf_2	Ribosome hibernation promoting factor	TRUE	TRUE	TRUE
CP019181_03884	Cluster 16754		fixX_2	Ferredoxin-like protein FixX	TRUE	TRUE	TRUE
CP019181_00390	Cluster 16755		tusB	Protein TusB	TRUE	TRUE	TRUE
CP019181_02802	Cluster 16756			hypothetical protein	TRUE	TRUE	TRUE
1412542.3_04311	Cluster 16757			hypothetical protein	FALSE	TRUE	TRUE
1454641.3_04210	Cluster 16758			hypothetical protein	TRUE	FALSE	FALSE
28150.13_03901	Cluster 16764		intS_3	Prophage integrase IntS	FALSE	FALSE	TRUE
CP019181_00826	Cluster 1677	4.2.1.28	pduC	Propanediol dehydratase large subunit	TRUE	TRUE	TRUE
CP019181_03318	Cluster 1678	6.3.5.4	asnB	Asparagine synthetase B [glutamine-hydrolyzing]	TRUE	TRUE	TRUE
1412542.3_00513	Cluster 1679	6.2.1.5	sucD_1	Succinate--CoA ligase [ADP-forming] subunit alpha	FALSE	TRUE	TRUE
90371.686_03519	Cluster 16821			hypothetical protein	TRUE	TRUE	FALSE
CP019177_02275	Cluster 16837		ortT	Orphan toxin OrtT	FALSE	TRUE	FALSE
CP019181_03807	Cluster 16840			hypothetical protein	TRUE	TRUE	TRUE
CP019181_04126	Cluster 16841	3.1.-.-	relE	mRNA interferase RelE	FALSE	TRUE	TRUE
CP019181_02167	Cluster 16842			hypothetical protein	TRUE	FALSE	TRUE
CP019181_01008	Cluster 16843			hypothetical protein	FALSE	FALSE	TRUE
CP019181_00648	Cluster 16844		rplY	50S ribosomal protein L25	TRUE	TRUE	TRUE
CP019181_01772	Cluster 1687		flgK	Flagellar hook-associated protein 1	TRUE	TRUE	TRUE
CP019181_04027	Cluster 1688		tsr_2	Methyl-accepting chemotaxis protein I	TRUE	TRUE	TRUE
1412576.3_00475	Cluster 1689	3.1.3.-	mggB_2	Mannosylglucosyl-3-phosphoglycerate phosphatase	TRUE	TRUE	FALSE
CP019181_04630	Cluster 16928	5.2.1.8	ppiC	Peptidyl-prolyl cis-trans isomerase C	TRUE	FALSE	TRUE
CP019181_02551	Cluster 16929			hypothetical protein	TRUE	TRUE	TRUE
CP019181_04314	Cluster 16930			hypothetical protein	TRUE	TRUE	TRUE
CP019181_01340	Cluster 16931	2.7.1.200	gatB_2	PTS system galactitol-specific EIIB component	TRUE	TRUE	TRUE
CP019181_01926	Cluster 16932	3.6.1.7	yccX	Acylphosphatase	TRUE	TRUE	TRUE
CP019181_04396	Cluster 16934			hypothetical protein	TRUE	TRUE	TRUE
1412542.3_01176	Cluster 16935			hypothetical protein	FALSE	TRUE	TRUE
1412542.3_02129	Cluster 16937			hypothetical protein	FALSE	TRUE	TRUE
1412542.3_01419	Cluster 16938			hypothetical protein	FALSE	TRUE	FALSE
CP010281_00803	Cluster 1696	3.6.3.-	yehX	Glycine betaine uptake system ATP-binding protein YehX	TRUE	TRUE	TRUE
108619.36_01850	Cluster 1697	3.2.1.1	amyA	Cytoplasmic alpha-amylase	TRUE	TRUE	TRUE
CP019181_03908	Cluster 1698	2.7.13.3	citA	Sensor histidine kinase CitA	TRUE	TRUE	TRUE
1243585.3_00039	Cluster 16982			hypothetical protein	TRUE	TRUE	TRUE
1382510.3_01092	Cluster 16988			hypothetical protein	TRUE	TRUE	FALSE
CP019181_03855	Cluster 1699		sgrR_2	HTH-type transcriptional regulator SgrR	TRUE	TRUE	TRUE
CP019181_01172	Cluster 1700		dauA	C4-dicarboxylic acid transporter DauA	TRUE	TRUE	TRUE
CP019181_00525	Cluster 1701		recF_2	DNA replication and repair protein RecF	FALSE	TRUE	TRUE
CP019181_01171	Cluster 17019			hypothetical protein	TRUE	TRUE	TRUE
CP019181_00403	Cluster 17020		rpsS	30S ribosomal protein S19	TRUE	FALSE	TRUE
1412542.3_01033	Cluster 17021			hypothetical protein	FALSE	TRUE	FALSE
54388.90_01008	Cluster 17023		imm_2	Colicin-E7 immunity protein	FALSE	FALSE	TRUE
54388.90_01431	Cluster 17024			hypothetical protein	FALSE	FALSE	TRUE
149539.340_03613	Cluster 1704		coaBC	Coenzyme A biosynthesis bifunctional protein CoaBC	TRUE	TRUE	TRUE
1382510.3_00062	Cluster 1705		ygcS	Inner membrane metabolite transport protein YgcS	TRUE	TRUE	TRUE
CP019181_00147	Cluster 1707		lldP	L-lactate permease	TRUE	TRUE	TRUE
CP019181_01649	Cluster 17088			hypothetical protein	TRUE	TRUE	TRUE
CP019181_00324	Cluster 17089	3.1.-.-	yafQ	mRNA interferase YafQ	FALSE	TRUE	FALSE
CP012349_04079	Cluster 1709		groL	60 kDa chaperonin	TRUE	TRUE	TRUE
CP019181_03588	Cluster 17090		bhsA_6	Multiple stress resistance protein BhsA	FALSE	TRUE	TRUE
CP019181_01325	Cluster 17091		frmR	Transcriptional repressor FrmR	TRUE	TRUE	FALSE
CP019181_02762	Cluster 17092		yggX	putative Fe(2+)-trafficking protein	TRUE	TRUE	TRUE
CP019181_00821	Cluster 17093		pduA_1	Propanediol utilization protein PduA	TRUE	TRUE	TRUE
CP019181_00817	Cluster 17095		ccmL	Carbon dioxide concentrating mechanism protein CcmL	TRUE	FALSE	TRUE
CP019181_02157	Cluster 17096			hypothetical protein	TRUE	TRUE	TRUE
CP019181_04198	Cluster 17097			hypothetical protein	TRUE	TRUE	TRUE
CP019181_00097	Cluster 17099	2.7.7.6	rpoZ	DNA-directed RNA polymerase subunit omega	TRUE	TRUE	TRUE
28150.13_02750	Cluster 17107	3.1.-.-	symE_1	Toxic protein SymE	FALSE	FALSE	TRUE
1197719.3_01591	Cluster 1711		mdoD	Glucans biosynthesis protein D	TRUE	TRUE	TRUE
1454647.3_01045	Cluster 17129		acpP_1	Acyl carrier protein	TRUE	FALSE	TRUE
CP019181_04123	Cluster 1713	3.2.1.93	treC	Trehalose-6-phosphate hydrolase	TRUE	TRUE	TRUE
CP017727_00874	Cluster 1716	2.1.1.190	rlmD	23S rRNA (uracil(1939)-C(5))-methyltransferase RlmD	TRUE	TRUE	TRUE
90371.883_01231	Cluster 1717	4.2.2.-	mltG	Endolytic murein transglycosylase	TRUE	TRUE	TRUE
CP019181_04382	Cluster 17187		hupA	DNA-binding protein HU-alpha	TRUE	FALSE	FALSE
CP019181_03017	Cluster 17189			hypothetical protein	TRUE	TRUE	TRUE
CP019181_04361	Cluster 17190			hypothetical protein	TRUE	TRUE	TRUE
CP019181_02676	Cluster 17191		rcnR	Transcriptional repressor RcnR	TRUE	TRUE	TRUE
CP019181_02503	Cluster 17192		hypC_2	Hydrogenase isoenzymes formation protein HypC	TRUE	TRUE	TRUE
CP019181_04263	Cluster 17194		yjjQ_2	Putative transcription factor YjjQ	FALSE	FALSE	TRUE
CP019181_00368	Cluster 17195			hypothetical protein	TRUE	FALSE	TRUE
CP019181_02977	Cluster 17196	2.7.11.-	ptsO	Phosphocarrier protein NPr	TRUE	TRUE	TRUE
CP019181_02118	Cluster 17197		mtlA_2	PTS system mannitol-specific EIICB component	TRUE	TRUE	TRUE
CP019181_03505	Cluster 17199		hupB	DNA-binding protein HU-beta	TRUE	TRUE	TRUE
1412542.3_00537	Cluster 17200			hypothetical protein	FALSE	TRUE	TRUE
54388.90_04188	Cluster 17206		lppC_1	Putative lipoprotein LppC	FALSE	FALSE	TRUE
CP019181_01260	Cluster 1721		sapA	Peptide transport periplasmic protein SapA	TRUE	TRUE	TRUE
CP019181_04355	Cluster 1722	5.3.1.9	pgi	Glucose-6-phosphate isomerase	TRUE	TRUE	TRUE
CP019181_00237	Cluster 1723	3.2.1.28	treF	Cytoplasmic trehalase	TRUE	FALSE	TRUE
CP019198_04029	Cluster 17273			hypothetical protein	FALSE	TRUE	FALSE
CP019181_00873	Cluster 17279			hypothetical protein	FALSE	TRUE	FALSE
CP019181_04639	Cluster 1728	2.2.1.6	ilvG	Acetolactate synthase isozyme 2 large subunit	TRUE	FALSE	TRUE
CP019181_00971	Cluster 17280			hypothetical protein	TRUE	TRUE	TRUE
CP019181_02935	Cluster 17282		rpsO	30S ribosomal protein S15	FALSE	TRUE	TRUE
CP019181_00428	Cluster 17283		arfA	Alternative ribosome-rescue factor A	FALSE	TRUE	TRUE
CP019181_00268	Cluster 17284			hypothetical protein	TRUE	TRUE	TRUE
CP019181_00063	Cluster 17285	2.7.11.-	ptsH_1	Phosphocarrier protein HPr	FALSE	FALSE	TRUE
CP019181_04552	Cluster 17286			hypothetical protein	FALSE	TRUE	TRUE
1412542.3_00305	Cluster 17288		intA_1	Prophage integrase IntA	FALSE	TRUE	FALSE
CP019181_04696	Cluster 1729		yidC	Membrane protein insertase YidC	TRUE	FALSE	TRUE
CP019181_02077	Cluster 1730	2.4.2.43	arnT	Undecaprenyl phosphate-alpha-4-amino-4-deoxy-L-arabinose arabinosyl transferase	TRUE	TRUE	TRUE
CP019413_02808	Cluster 1732	1.4.3.16	nadB	L-aspartate oxidase	TRUE	TRUE	TRUE
59204.12_03435	Cluster 17320		yfhL	putative ferredoxin-like protein YfhL	TRUE	TRUE	TRUE
149539.339_02362	Cluster 17334	2.4.1.-	yfdH_2	Prophage bactoprenol glucosyl transferase	FALSE	TRUE	TRUE
1197719.3_02452	Cluster 17337			hypothetical protein	TRUE	TRUE	TRUE
1386967.3_00009	Cluster 1734	6.3.4.2	pyrG	CTP synthase	TRUE	TRUE	TRUE
90371.903_03491	Cluster 1735		glrR_2	Transcriptional regulatory protein GlrR	FALSE	TRUE	FALSE
CP019181_04282	Cluster 1736	2.7.-.-	eptA	Phosphoethanolamine transferase EptA	TRUE	TRUE	TRUE
CP019181_01137	Cluster 17366		minE	Cell division topological specificity factor	TRUE	TRUE	TRUE
CP019181_01530	Cluster 17368			hypothetical protein	TRUE	TRUE	TRUE
CP019181_03016	Cluster 17369		bhsA_3	Multiple stress resistance protein BhsA	TRUE	TRUE	TRUE
CP019181_00264	Cluster 1737		tsr_1	Methyl-accepting chemotaxis protein I	TRUE	TRUE	TRUE
CP019181_01302	Cluster 17372			hypothetical protein	FALSE	TRUE	TRUE
CP019181_03174	Cluster 17373		dksA_1	RNA polymerase-binding transcription factor DksA	FALSE	TRUE	TRUE
CP019181_04273	Cluster 17374			hypothetical protein	TRUE	TRUE	TRUE
CP019181_00186	Cluster 17375			hypothetical protein	FALSE	FALSE	TRUE
CP019181_02699	Cluster 17376		sdhE	FAD assembly factor SdhE	TRUE	TRUE	TRUE
CP019181_02803	Cluster 1738		trg_2	Methyl-accepting chemotaxis protein III	TRUE	TRUE	TRUE
54388.90_03597	Cluster 17381			hypothetical protein	FALSE	FALSE	TRUE
54388.90_02335	Cluster 17382			hypothetical protein	FALSE	FALSE	TRUE
54388.90_01007	Cluster 17383		imm_1	Colicin-E7 immunity protein	FALSE	FALSE	TRUE
1298917.3_02475	Cluster 17407		rpmE2	50S ribosomal protein L31 type B	TRUE	TRUE	TRUE
1243618.3_02389	Cluster 1741		ttuB_2	Putative tartrate transporter	TRUE	TRUE	TRUE
CP019417_03396	Cluster 17437			hypothetical protein	TRUE	TRUE	TRUE
CP019181_01600	Cluster 1744	6.2.1.-	fadK	Short-chain-fatty-acid--CoA ligase	TRUE	FALSE	FALSE
CP019181_03300	Cluster 1745	5.4.2.2	pgm	Phosphoglucomutase	TRUE	TRUE	TRUE
CP009565_05724	Cluster 17452		rpsP	30S ribosomal protein S16	TRUE	TRUE	TRUE
CP019181_01944	Cluster 1746		pqiB_2	Paraquat-inducible protein B	TRUE	TRUE	TRUE
CP019181_02036	Cluster 17469			hypothetical protein	TRUE	TRUE	TRUE
1412542.3_00540	Cluster 1747			hypothetical protein	FALSE	TRUE	TRUE
CP019181_03015	Cluster 17471		bhsA_2	Multiple stress resistance protein BhsA	TRUE	FALSE	TRUE
CP019181_03124	Cluster 17472		grxA	Glutaredoxin 1	FALSE	TRUE	TRUE
CP019181_04638	Cluster 17473	2.2.1.6	ilvM	Acetolactate synthase isozyme 2 small subunit	TRUE	TRUE	TRUE
CP019181_03355	Cluster 17475			hypothetical protein	TRUE	TRUE	TRUE
CP019181_01542	Cluster 17476			hypothetical protein	TRUE	FALSE	TRUE
CP019181_03142	Cluster 17477	4.2.1.153	meh	Mesaconyl-C(4)-CoA hydratase	FALSE	TRUE	FALSE
1412542.3_00396	Cluster 17478		ldrD_1	Small toxic polypeptide LdrD	TRUE	TRUE	TRUE
54388.5_00189	Cluster 1748	2.3.3.9	aceB	Malate synthase A	TRUE	TRUE	TRUE
1412542.3_01835	Cluster 17480			hypothetical protein	TRUE	TRUE	TRUE
59204.12_02011	Cluster 1751		appA_1	Oligopeptide-binding protein AppA	TRUE	TRUE	TRUE
59204.12_02233	Cluster 17514		asr	Acid shock protein	FALSE	TRUE	TRUE
CP009565_02974	Cluster 1752	3.1.4.52	adrB_3	Putative cyclic-di-GMP phosphodiesterase AdrB	TRUE	TRUE	TRUE
CP007530_01310	Cluster 17530			hypothetical protein	TRUE	FALSE	TRUE
1382510.3_00611	Cluster 1757		dtpD	Dipeptide permease D	TRUE	TRUE	TRUE
CP019181_02536	Cluster 17584			hypothetical protein	TRUE	FALSE	TRUE
CP019181_03724	Cluster 17585			hypothetical protein	TRUE	TRUE	TRUE
CP019181_02527	Cluster 17586			hypothetical protein	TRUE	TRUE	TRUE
CP019181_00323	Cluster 17587		dinJ	Antitoxin DinJ	FALSE	TRUE	FALSE
CP019181_03175	Cluster 17588		bhsA_4	Multiple stress resistance protein BhsA	FALSE	TRUE	TRUE
1412542.3_02875	Cluster 17590			hypothetical protein	FALSE	FALSE	TRUE
CP019181_04365	Cluster 1765			hypothetical protein	TRUE	TRUE	TRUE
CP019181_01205	Cluster 1766		oppA	Periplasmic oligopeptide-binding protein	TRUE	TRUE	TRUE
476213.4_02210	Cluster 17664		ygdR_3	putative lipoprotein YgdR	TRUE	TRUE	TRUE
CP019181_04271	Cluster 1767	2.7.13.3	dcuS	Sensor histidine kinase DcuS	TRUE	TRUE	TRUE
CP019181_02080	Cluster 17671		pmrD	Signal transduction protein PmrD	TRUE	FALSE	TRUE
CP019181_02956	Cluster 17674		rpmA	50S ribosomal protein L27	TRUE	TRUE	TRUE
CP019181_02211	Cluster 17675	2.7.11.-	ptsH_2	Phosphocarrier protein HPr	TRUE	FALSE	TRUE
1412542.3_00274	Cluster 17676	3.1.-.-	symE_1	Toxic protein SymE	FALSE	TRUE	FALSE
54388.90_00493	Cluster 17678	3.1.-.-	symE_2	Toxic protein SymE	FALSE	FALSE	TRUE
1132507.4_03508	Cluster 17680			hypothetical protein	FALSE	FALSE	TRUE
1243585.3_03191	Cluster 177		mscM	Miniconductance mechanosensitive channel MscM	TRUE	TRUE	TRUE
90370.930_01258	Cluster 1770		sptP	Secreted effector protein SptP	TRUE	FALSE	TRUE
CP017723_04007	Cluster 1773	2.1.1.156		Glycine/sarcosine/dimethylglycine N-methyltransferase	TRUE	TRUE	TRUE
CP019181_02060	Cluster 1775	1.1.5.3	glpA	Anaerobic glycerol-3-phosphate dehydrogenase subunit A	TRUE	TRUE	TRUE
54388.90_02589	Cluster 1776			hypothetical protein	TRUE	TRUE	TRUE
CP019181_00662	Cluster 17772			hypothetical protein	TRUE	TRUE	TRUE
CP019181_04571	Cluster 17773		tatA	Sec-independent protein translocase protein TatA	TRUE	FALSE	TRUE
CP019181_01794	Cluster 17774		bssS	Biofilm regulator BssS	TRUE	TRUE	TRUE
CP019181_01156	Cluster 17775			hypothetical protein	TRUE	TRUE	TRUE
CP019181_02055	Cluster 17776	1.17.1.-	ascD	CDP-6-deoxy-L-threo-D-glycero-4-hexulose-3- dehydrase reductase	TRUE	TRUE	TRUE
1454641.3_00526	Cluster 17777	4.1.1.3	oadG_1	Oxaloacetate decarboxylase gamma chain	FALSE	TRUE	FALSE
CP019181_03587	Cluster 1781		prpR	Propionate catabolism operon regulatory protein	TRUE	TRUE	TRUE
CP019412_01701	Cluster 17818		cspC	Cold shock-like protein CspC	TRUE	TRUE	FALSE
CP019181_01327	Cluster 1782		trg_1	Methyl-accepting chemotaxis protein III	TRUE	TRUE	FALSE
1454603.3_00303	Cluster 17822			hypothetical protein	TRUE	FALSE	TRUE
1132507.4_01652	Cluster 1783	4.1.3.27	trpE	Anthranilate synthase component 1	TRUE	TRUE	TRUE
CP019181_00137	Cluster 17850		grxC	Glutaredoxin 3	TRUE	TRUE	TRUE
CP019181_01684	Cluster 17851			hypothetical protein	FALSE	TRUE	TRUE
CP019181_01236	Cluster 17852			hypothetical protein	TRUE	TRUE	TRUE
1454641.3_03533	Cluster 17854			hypothetical protein	FALSE	TRUE	TRUE
54388.90_01547	Cluster 17859			hypothetical protein	FALSE	FALSE	TRUE
1243585.3_00064	Cluster 1786		yscU	Yop proteins translocation protein U	TRUE	TRUE	TRUE
90371.2025_02493	Cluster 1788		ulaA_2	Ascorbate-specific PTS system EIIC component	TRUE	TRUE	TRUE
CP016837_03064	Cluster 17900		acrZ	Multidrug efflux pump accessory protein AcrZ	TRUE	FALSE	TRUE
CP019181_02794	Cluster 17927		hybG	Hydrogenase-2 operon protein HybG	TRUE	TRUE	TRUE
CP019181_02151	Cluster 17928			hypothetical protein	TRUE	FALSE	TRUE
CP019181_03410	Cluster 17931			hypothetical protein	TRUE	TRUE	TRUE
595.68_04272	Cluster 17950		ccmD_2	Heme exporter protein D	TRUE	FALSE	TRUE
CP019181_00340	Cluster 1796	4.1.1.49	pckA	Phosphoenolpyruvate carboxykinase (ATP)	TRUE	TRUE	TRUE
1412542.3_04302	Cluster 1797	2.1.1.72	hsdM	Type I restriction enzyme EcoKI M protein	FALSE	TRUE	FALSE
CP019181_02451	Cluster 18018		nrdH	Glutaredoxin-like protein NrdH	TRUE	TRUE	TRUE
CP019181_03268	Cluster 18020			hypothetical protein	TRUE	FALSE	FALSE
1412542.3_00543	Cluster 18022		pcoE	putative copper-binding protein PcoE	FALSE	TRUE	FALSE
CP019411_02087	Cluster 18069			hypothetical protein	FALSE	FALSE	TRUE
CP019181_04127	Cluster 18092		relB	Antitoxin RelB	FALSE	FALSE	TRUE
CP019181_01629	Cluster 18094		cedA	Cell division activator CedA	TRUE	TRUE	TRUE
CP019181_03007	Cluster 18095	4.1.1.3	oadG_1	Oxaloacetate decarboxylase gamma chain	TRUE	TRUE	FALSE
CP019181_02178	Cluster 18096			hypothetical protein	TRUE	TRUE	TRUE
CP019181_03035	Cluster 18098		yhdT	putative membrane protein YhdT	TRUE	TRUE	TRUE
1454641.3_02758	Cluster 181			hypothetical protein	FALSE	TRUE	FALSE
CP019181_04332	Cluster 18100		pspG	Phage shock protein G	TRUE	TRUE	TRUE
CP019181_03532	Cluster 18103	3.1.11.6	xseB_2	Exodeoxyribonuclease 7 small subunit	TRUE	TRUE	TRUE
CP019181_02520	Cluster 18104		yscF_2	Yop proteins translocation protein F	TRUE	TRUE	TRUE
54388.90_01903	Cluster 18110			hypothetical protein	FALSE	FALSE	TRUE
1243618.3_02340	Cluster 1814	3.6.3.-	gsiA_2	Glutathione import ATP-binding protein GsiA	TRUE	TRUE	TRUE
CP019181_01511	Cluster 18195			hypothetical protein	TRUE	TRUE	TRUE
CP019181_04665	Cluster 18196		atpE_2	ATP synthase subunit c	TRUE	TRUE	TRUE
CP019181_04458	Cluster 18197		zapB	Cell division protein ZapB	TRUE	TRUE	TRUE
CP019181_01013	Cluster 18198			hypothetical protein	TRUE	TRUE	TRUE
CP019181_02214	Cluster 18199			hypothetical protein	TRUE	FALSE	TRUE
CP019181_01103	Cluster 18200			hypothetical protein	TRUE	TRUE	FALSE
CP019181_01713	Cluster 18201		dinI_3	DNA damage-inducible protein I	TRUE	TRUE	TRUE
CP019181_01114	Cluster 18202			hypothetical protein	TRUE	TRUE	FALSE
CP019181_03793	Cluster 1822		cueO	Blue copper oxidase CueO	TRUE	TRUE	FALSE
CP019181_03857	Cluster 1823		cysW_2	Sulfate transport system permease protein CysW	TRUE	TRUE	TRUE
1412542.3_01967	Cluster 1824			hypothetical protein	FALSE	TRUE	FALSE
CP019181_00209	Cluster 1827		dppA	Periplasmic dipeptide transport protein	TRUE	TRUE	TRUE
CP019181_01506	Cluster 18271		aaeX_1	Protein AaeX	TRUE	TRUE	TRUE
CP019181_00110	Cluster 18272		rpmB	50S ribosomal protein L28	TRUE	TRUE	TRUE
CP019181_00333	Cluster 18273		feoC	putative [Fe-S]-dependent transcriptional repressor FeoC	TRUE	TRUE	TRUE
CP019181_01573	Cluster 18276		lpp_1	Major outer membrane lipoprotein Lpp	TRUE	TRUE	FALSE
CP019181_04008	Cluster 18277			hypothetical protein	TRUE	TRUE	TRUE
CP019181_03420	Cluster 18278		bhsA_5	Multiple stress resistance protein BhsA	TRUE	TRUE	TRUE
CP019181_01759	Cluster 18279		acpP_1	Acyl carrier protein	TRUE	TRUE	TRUE
CP019181_01279	Cluster 18280		ygdR_1	putative lipoprotein YgdR	TRUE	TRUE	TRUE
1412542.3_01610	Cluster 18281		malX	PTS system maltose-specific EIICB component	FALSE	FALSE	TRUE
CP009565_04127	Cluster 18350			hypothetical protein	TRUE	TRUE	TRUE
CP019181_01361	Cluster 18369			hypothetical protein	TRUE	FALSE	TRUE
CP019181_00985	Cluster 18370	2.8.1.-	tusA_2	Sulfurtransferase TusA	TRUE	TRUE	TRUE
CP019181_04391	Cluster 18373		thiS	Sulfur carrier protein ThiS	FALSE	TRUE	TRUE
1081093.3_01411	Cluster 18395			hypothetical protein	TRUE	FALSE	TRUE
CP019181_04313	Cluster 1840	3.1.4.52	yjcC	Putative cyclic-di-GMP phosphodiesterase YjcC	TRUE	TRUE	TRUE
CP019181_01126	Cluster 1841	3.1.4.52	adrB_2	Putative cyclic-di-GMP phosphodiesterase AdrB	TRUE	TRUE	TRUE
59204.12_01912	Cluster 1842		murJ	putative lipid II flippase MurJ	TRUE	TRUE	TRUE
90371.2025_01558	Cluster 1844			hypothetical protein	TRUE	TRUE	TRUE
58712.7_01273	Cluster 1845		mdoG	Glucans biosynthesis protein G	TRUE	TRUE	TRUE
CP019181_02253	Cluster 18473			hypothetical protein	TRUE	TRUE	TRUE
CP019181_01073	Cluster 18474	2.7.7.7	holE	DNA polymerase III subunit theta	TRUE	TRUE	TRUE
CP019181_01183	Cluster 18475		chaB	Putative cation transport regulator ChaB	TRUE	TRUE	FALSE
CP019181_03160	Cluster 1850		ybiT	putative ABC transporter ATP-binding protein YbiT	FALSE	TRUE	TRUE
CP019181_01228	Cluster 1851		trpGD	Bifunctional protein TrpGD	TRUE	TRUE	TRUE
CP019181_01593	Cluster 1852	2.8.3.8	ydiF	Acetate CoA-transferase YdiF	TRUE	TRUE	FALSE
1160717.4_02549	Cluster 1854		corC_3	Magnesium and cobalt efflux protein CorC	TRUE	TRUE	TRUE
CP019181_00335	Cluster 18548		feoA	Fe(2+) transport protein A	TRUE	TRUE	TRUE
CP019181_01837	Cluster 18549			hypothetical protein	TRUE	TRUE	TRUE
CP019181_00967	Cluster 18550			hypothetical protein	TRUE	TRUE	TRUE
CP019181_01803	Cluster 18551			hypothetical protein	TRUE	FALSE	TRUE
CP019181_04182	Cluster 18552		rpsR	30S ribosomal protein S18	TRUE	TRUE	TRUE
CP019181_00645	Cluster 18553			hypothetical protein	TRUE	TRUE	TRUE
CP019181_02635	Cluster 18554		ygdR_3	putative lipoprotein YgdR	TRUE	TRUE	FALSE
1412542.3_01157	Cluster 18556			hypothetical protein	FALSE	TRUE	FALSE
CP019181_04474	Cluster 1857	2.7.1.189	lsrK	Autoinducer-2 kinase	FALSE	TRUE	TRUE
611.65_01275	Cluster 18597			hypothetical protein	FALSE	TRUE	FALSE
1454584.3_00281	Cluster 1861			hypothetical protein	TRUE	TRUE	FALSE
CP003836_01112	Cluster 1863	2.1.1.178	rsmF	Ribosomal RNA small subunit methyltransferase F	TRUE	TRUE	FALSE
CP019181_04376	Cluster 1864		purH	Bifunctional purine biosynthesis protein PurH	TRUE	TRUE	TRUE
CP019181_03332	Cluster 1865	2.3.1.-	lnt	Apolipoprotein N-acyltransferase	TRUE	TRUE	TRUE
CP019181_01263	Cluster 18654		pspB	Phage shock protein B	TRUE	TRUE	TRUE
CP019181_02311	Cluster 18656			hypothetical protein	TRUE	TRUE	TRUE
CP019181_01001	Cluster 18658		iraP_1	Anti-adapter protein IraP	TRUE	TRUE	TRUE
CP019181_04000	Cluster 1866		prfC	Peptide chain release factor RF3	TRUE	TRUE	TRUE
1412542.3_03740	Cluster 18663	2.7.7.24	rffH	Glucose-1-phosphate thymidylyltransferase 2	FALSE	TRUE	FALSE
54388.90_04247	Cluster 18664		sopD2_2	Secreted effector protein sopD2	FALSE	FALSE	TRUE
1412542.3_04006	Cluster 1867			hypothetical protein	FALSE	TRUE	TRUE
595.68_00335	Cluster 18675			hypothetical protein	FALSE	FALSE	TRUE
CP019181_04379	Cluster 1872	2.7.13.3	zraS	Sensor protein ZraS	TRUE	TRUE	TRUE
CP019181_00281	Cluster 18749		yefM	Antitoxin YefM	FALSE	TRUE	FALSE
CP019181_00444	Cluster 18750			hypothetical protein	TRUE	TRUE	TRUE
CP019181_02295	Cluster 18751			hypothetical protein	TRUE	TRUE	TRUE
CP019181_00379	Cluster 18752			hypothetical protein	FALSE	TRUE	TRUE
CP019181_00529	Cluster 18753		cspD	Cold shock-like protein CspD	FALSE	TRUE	TRUE
1412542.3_01405	Cluster 18756		kilR	Killing protein KilR	FALSE	TRUE	FALSE
CP017723_02776	Cluster 1881	2.7.8.-	clsC	Cardiolipin synthase C	TRUE	TRUE	TRUE
CP019181_03165	Cluster 1882	2.7.-.-	opgE	Phosphoethanolamine transferase OpgE	FALSE	TRUE	TRUE
CP019181_00756	Cluster 1883		corC_1	Magnesium and cobalt efflux protein CorC	TRUE	TRUE	TRUE
CP019181_02659	Cluster 18851		ygdR_4	putative lipoprotein YgdR	TRUE	TRUE	TRUE
CP019181_00868	Cluster 18852		torI_1	Response regulator inhibitor for tor operon	FALSE	TRUE	FALSE
CP019181_01247	Cluster 18853		osmB	Osmotically-inducible lipoprotein B	TRUE	TRUE	TRUE
CP019181_03484	Cluster 18854		hha	Hemolysin expression-modulating protein Hha	TRUE	TRUE	TRUE
CP019181_00376	Cluster 18855			hypothetical protein	FALSE	TRUE	TRUE
CP019181_03405	Cluster 18856		ybdZ	Enterobactin biosynthesis protein YbdZ	TRUE	TRUE	TRUE
CP019181_00537	Cluster 18857		infA	Translation initiation factor IF-1	TRUE	TRUE	TRUE
CP019181_00385	Cluster 18858		slyX	Protein SlyX	TRUE	TRUE	TRUE
1412542.3_01368	Cluster 18859		pspD	Phage shock protein D	TRUE	TRUE	TRUE
CP019181_02287	Cluster 1886	6.3.5.2	guaA_2	GMP synthase [glutamine-hydrolyzing]	TRUE	TRUE	TRUE
1412542.3_01016	Cluster 18860			hypothetical protein	FALSE	TRUE	FALSE
1412542.3_00538	Cluster 18861			hypothetical protein	FALSE	TRUE	TRUE
149539.340_00784	Cluster 1888	3.6.4.13	rhlE	ATP-dependent RNA helicase RhlE	FALSE	TRUE	TRUE
90371.688_02763	Cluster 1891	6.3.2.2	gshA	Glutamate--cysteine ligase	TRUE	TRUE	TRUE
CP019181_01392	Cluster 18939			hypothetical protein	TRUE	TRUE	TRUE
CP019181_01544	Cluster 18941		yscF_1	Yop proteins translocation protein F	TRUE	TRUE	TRUE
CP019181_03575	Cluster 18942			hypothetical protein	TRUE	TRUE	TRUE
CP019181_01019	Cluster 18943		xylH	Xylose transport system permease protein XylH	FALSE	FALSE	TRUE
CP019181_01488	Cluster 18944		ydgT	Transcription modulator YdgT	TRUE	TRUE	TRUE
CP019181_02861	Cluster 18945		rpsU	30S ribosomal protein S21	TRUE	TRUE	TRUE
54388.90_03982	Cluster 18949			hypothetical protein	FALSE	FALSE	TRUE
CP019181_03850	Cluster 1899	2.3.3.13	leuA	2-isopropylmalate synthase	TRUE	TRUE	TRUE
CP019181_02902	Cluster 1900	4.2.1.42	garD	Galactarate dehydratase (L-threo-forming)	FALSE	TRUE	FALSE
CP017727_00205	Cluster 19000			hypothetical protein	FALSE	TRUE	FALSE
CP019181_00956	Cluster 19039		cspJ	Cold shock-like protein CspJ	TRUE	TRUE	TRUE
CP019181_04336	Cluster 19040			hypothetical protein	TRUE	TRUE	TRUE
CP019181_04450	Cluster 19043		rpmE	50S ribosomal protein L31	TRUE	TRUE	TRUE
CP019181_03434	Cluster 19044			hypothetical protein	TRUE	TRUE	TRUE
CP019181_00189	Cluster 19045		cspA	Cold shock protein CspA	TRUE	TRUE	TRUE
1412542.3_01413	Cluster 19047		hokB	Toxin HokB	FALSE	TRUE	FALSE
54388.90_00504	Cluster 19050			hypothetical protein	FALSE	FALSE	TRUE
CP019181_03258	Cluster 1907	1.10.3.14	cydA_1	Cytochrome bd-I ubiquinol oxidase subunit 1	TRUE	TRUE	TRUE
28901.1015_02090	Cluster 1908			Invasin	TRUE	TRUE	TRUE
54388.90_02338	Cluster 191			hypothetical protein	FALSE	FALSE	TRUE
CP019181_03383	Cluster 1910	1.8.1.-	ahpF	Alkyl hydroperoxide reductase subunit F	TRUE	FALSE	TRUE
149539.340_00644	Cluster 1913	2.8.4.3	miaB	tRNA-2-methylthio-N(6)-dimethylallyladenosine synthase	TRUE	TRUE	TRUE
CP019181_03362	Cluster 19130		cspE	Cold shock-like protein CspE	TRUE	TRUE	TRUE
CP019181_00151	Cluster 19131			hypothetical protein	TRUE	FALSE	TRUE
1412542.3_00044	Cluster 19134			hypothetical protein	FALSE	FALSE	TRUE
1454641.3_04220	Cluster 19135			hypothetical protein	TRUE	FALSE	FALSE
54388.90_02116	Cluster 19137		yjcH	Inner membrane protein YjcH	FALSE	FALSE	TRUE
28150.13_01547	Cluster 19141			hypothetical protein	FALSE	FALSE	TRUE
1454593.3_02220	Cluster 19156			hypothetical protein	FALSE	TRUE	TRUE
218493.5_00033	Cluster 1916	3.1.3.-	mggB_1	Mannosylglucosyl-3-phosphoglycerate phosphatase	FALSE	TRUE	TRUE
CP019181_01861	Cluster 1918	3.4.-.-	pepD_1	Dipeptidase	TRUE	TRUE	TRUE
CP019181_01856	Cluster 1919	1.14.14.9	hpaB	4-hydroxyphenylacetate 3-monooxygenase oxygenase component	TRUE	TRUE	TRUE
476213.4_04348	Cluster 19207			hypothetical protein	TRUE	TRUE	TRUE
90370.930_03323	Cluster 1921			hypothetical protein	TRUE	TRUE	TRUE
CP019181_04169	Cluster 19218			hypothetical protein	TRUE	TRUE	TRUE
CP019181_03290	Cluster 19220			hypothetical protein	TRUE	TRUE	TRUE
CP017723_03276	Cluster 1927		dcuD	Putative cryptic C4-dicarboxylate transporter DcuD	TRUE	TRUE	TRUE
CP019181_00218	Cluster 1930			hypothetical protein	FALSE	TRUE	TRUE
CP019181_04598	Cluster 19311			hypothetical protein	TRUE	TRUE	TRUE
CP019181_03359	Cluster 19313		tatE	Sec-independent protein translocase protein TatE	TRUE	TRUE	TRUE
CP019181_03020	Cluster 19315		aaeX_2	Protein AaeX	TRUE	TRUE	TRUE
CP019181_00219	Cluster 19316			hypothetical protein	FALSE	TRUE	TRUE
CP019181_02849	Cluster 19317		glgS	Surface composition regulator	TRUE	TRUE	TRUE
CP019181_04029	Cluster 19318			hypothetical protein	FALSE	TRUE	TRUE
CP019181_01443	Cluster 19320		ydfZ	Putative selenoprotein YdfZ	TRUE	TRUE	TRUE
1412542.3_03872	Cluster 19321			hypothetical protein	FALSE	TRUE	FALSE
54388.90_03599	Cluster 19325			hypothetical protein	FALSE	FALSE	TRUE
54388.90_04276	Cluster 19326			hypothetical protein	FALSE	FALSE	TRUE
1016998.12_04613	Cluster 1933			hypothetical protein	TRUE	TRUE	TRUE
439851.8_01003	Cluster 19333			hypothetical protein	FALSE	TRUE	FALSE
CP019181_04441	Cluster 1934		yfkN	Trifunctional nucleotide phosphoesterase protein YfkN	TRUE	TRUE	TRUE
CP019181_02592	Cluster 1935		casA	CRISPR system Cascade subunit CasA	FALSE	TRUE	FALSE
CP019181_00657	Cluster 1936	3.1.4.52	adrB_1	Putative cyclic-di-GMP phosphodiesterase AdrB	TRUE	TRUE	TRUE
611.116_01575	Cluster 1940			hypothetical protein	TRUE	TRUE	FALSE
CP019181_03723	Cluster 19436			hypothetical protein	TRUE	TRUE	TRUE
CP019181_02262	Cluster 19438			hypothetical protein	TRUE	TRUE	TRUE
CP019181_02316	Cluster 19439			hypothetical protein	TRUE	TRUE	TRUE
CP019181_00383	Cluster 19440			hypothetical protein	TRUE	TRUE	TRUE
54388.90_00655	Cluster 19442			hypothetical protein	FALSE	FALSE	TRUE
CP019181_00320	Cluster 1946		rsr	60 kDa SS-A/Ro ribonucleoprotein	FALSE	TRUE	FALSE
CP019181_03891	Cluster 1947	6.2.1.-	caiC	putative crotonobetaine/carnitine-CoA ligase	TRUE	TRUE	TRUE
CP019181_01316	Cluster 1951			hypothetical protein	TRUE	TRUE	FALSE
CP019181_03489	Cluster 1952	3.1.4.52	ylaB	Putative cyclic-di-GMP phosphodiesterase YlaB	TRUE	TRUE	TRUE
CP019181_04697	Cluster 19523			hypothetical protein	TRUE	FALSE	TRUE
CP019181_03391	Cluster 19524			hypothetical protein	TRUE	TRUE	TRUE
CP019181_04211	Cluster 19526			hypothetical protein	TRUE	FALSE	TRUE
CP019181_00532	Cluster 19527			hypothetical protein	FALSE	TRUE	TRUE
CP019181_00749	Cluster 19528			hypothetical protein	TRUE	FALSE	TRUE
CP019181_01615	Cluster 19529		rpmI	50S ribosomal protein L35	TRUE	TRUE	TRUE
1412542.3_03705	Cluster 1953	3.6.3.17	rbsA	Ribose import ATP-binding protein RbsA	TRUE	FALSE	TRUE
1454641.3_04214	Cluster 19531			hypothetical protein	TRUE	FALSE	FALSE
1173427.3_01258	Cluster 1956		cadC	Transcriptional activator CadC	TRUE	TRUE	TRUE
1454641.3_04224	Cluster 1959			hypothetical protein	TRUE	FALSE	FALSE
CP019181_02819	Cluster 19599			hypothetical protein	TRUE	TRUE	FALSE
CP019181_00968	Cluster 19600		dsrB	Protein DsrB	TRUE	TRUE	TRUE
CP019181_00395	Cluster 19602		bfd	Bacterioferritin-associated ferredoxin	TRUE	FALSE	TRUE
1412542.3_01110	Cluster 19604			hypothetical protein	FALSE	TRUE	TRUE
54388.90_02339	Cluster 19608			hypothetical protein	FALSE	FALSE	TRUE
CP012349_02349	Cluster 1961		tyrR	Transcriptional regulatory protein TyrR	TRUE	TRUE	TRUE
1243618.3_04495	Cluster 1962		nnr	Bifunctional NAD(P)H-hydrate repair enzyme Nnr	TRUE	TRUE	TRUE
CP019181_04635	Cluster 1965	4.3.1.19	ilvA	L-threonine dehydratase biosynthetic IlvA	TRUE	TRUE	TRUE
CP019181_01147	Cluster 1966		nhaB	Na(+)/H(+) antiporter NhaB	TRUE	TRUE	TRUE
CP019181_04348	Cluster 1967		malF	Maltose transport system permease protein MalF	TRUE	TRUE	TRUE
CP019181_02284	Cluster 19678			hypothetical protein	TRUE	FALSE	TRUE
CP019181_00135	Cluster 1968	5.4.2.12	gpmI	2,3-bisphosphoglycerate-independent phosphoglycerate mutase	TRUE	TRUE	TRUE
CP019181_01604	Cluster 19680			hypothetical protein	TRUE	TRUE	TRUE
CP019181_03824	Cluster 19681		yacG	DNA gyrase inhibitor YacG	TRUE	TRUE	TRUE
CP019181_03565	Cluster 19682			hypothetical protein	TRUE	TRUE	TRUE
CP019181_01306	Cluster 19683			hypothetical protein	FALSE	TRUE	TRUE
CP019181_00217	Cluster 19684			hypothetical protein	FALSE	TRUE	TRUE
CP019181_01102	Cluster 19686			hypothetical protein	TRUE	TRUE	FALSE
CP019181_00407	Cluster 19687		rpmC	50S ribosomal protein L29	TRUE	FALSE	TRUE
CP019181_02701	Cluster 19688			hypothetical protein	TRUE	TRUE	FALSE
1412542.3_04280	Cluster 19689			hypothetical protein	FALSE	TRUE	TRUE
CP019181_02345	Cluster 1969	4.2.2.-	mltF	Membrane-bound lytic murein transglycosylase F	TRUE	TRUE	TRUE
CP019181_01377	Cluster 1970	1.7.99.4	narY	Respiratory nitrate reductase 2 beta chain	TRUE	TRUE	TRUE
CP019181_01161	Cluster 1971	1.10.3.10	appC	Cytochrome bd-II ubiquinol oxidase subunit 1	TRUE	TRUE	TRUE
CP019181_01584	Cluster 19743			hypothetical protein	TRUE	TRUE	TRUE
59204.12_00242	Cluster 1975			hypothetical protein	TRUE	FALSE	TRUE
54388.90_00791	Cluster 19750			hypothetical protein	FALSE	FALSE	TRUE
CP019181_02282	Cluster 1980	3.6.1.11	ppx	Exopolyphosphatase	TRUE	TRUE	TRUE
CP019181_02472	Cluster 19816		csrA	Carbon storage regulator	TRUE	TRUE	TRUE
CP019181_00964	Cluster 19817			hypothetical protein	TRUE	TRUE	TRUE
1412542.3_04269	Cluster 19819			hypothetical protein	FALSE	TRUE	TRUE
CP019181_01224	Cluster 19876			hypothetical protein	TRUE	TRUE	TRUE
CP019181_00569	Cluster 19878			hypothetical protein	TRUE	TRUE	TRUE
1412542.3_01421	Cluster 19880			hypothetical protein	FALSE	TRUE	FALSE
1412542.3_04300	Cluster 199	3.1.21.3	hsdR	Type I restriction enzyme EcoR124II R protein	FALSE	TRUE	FALSE
321314.9_04090	Cluster 1990	2.7.13.3	uhpB	Signal transduction histidine-protein kinase/phosphatase UhpB	TRUE	TRUE	TRUE
90371.1922_01888	Cluster 19906			hypothetical protein	FALSE	TRUE	FALSE
CP019411_02716	Cluster 1991		emrB_1	Multidrug export protein EmrB	TRUE	TRUE	TRUE
CP019181_01190	Cluster 1993	1.7.99.4	narH	Respiratory nitrate reductase 1 beta chain	TRUE	TRUE	FALSE
CP019181_00159	Cluster 1994	1.2.1.-	aldB	Aldehyde dehydrogenase B	TRUE	TRUE	TRUE
CP019181_03151	Cluster 1995		gsiB	Glutathione-binding protein GsiB	FALSE	TRUE	TRUE
CP019181_01130	Cluster 19956			hypothetical protein	TRUE	TRUE	TRUE
CP019181_01249	Cluster 19957			hypothetical protein	TRUE	TRUE	TRUE
CP019181_02314	Cluster 19958			hypothetical protein	TRUE	TRUE	FALSE
CP019181_00417	Cluster 19959		rpmD	50S ribosomal protein L30	TRUE	TRUE	TRUE
595.68_03977	Cluster 1998		pstS1	Phosphate-binding protein PstS 1	TRUE	TRUE	FALSE
CP019181_02843	Cluster 20017			hypothetical protein	TRUE	TRUE	TRUE
149539.340_00342	Cluster 20046			hypothetical protein	TRUE	FALSE	TRUE
CP009565_05628	Cluster 2006	1.1.3.15	lhgO	L-2-hydroxyglutarate oxidase LhgO	TRUE	TRUE	TRUE
CP019181_01149	Cluster 2008			hypothetical protein	TRUE	TRUE	TRUE
CP019181_00862	Cluster 20086			hypothetical protein	TRUE	TRUE	FALSE
CP019181_01144	Cluster 20087			hypothetical protein	TRUE	TRUE	TRUE
CP019181_01213	Cluster 20088			hypothetical protein	TRUE	TRUE	TRUE
CP019181_01764	Cluster 20089		rpmF	50S ribosomal protein L32	TRUE	TRUE	TRUE
CP019181_01352	Cluster 20090			hypothetical protein	FALSE	FALSE	TRUE
CP019181_01708	Cluster 20091			hypothetical protein	TRUE	FALSE	FALSE
54388.90_00829	Cluster 20094			hypothetical protein	FALSE	FALSE	TRUE
54388.90_01005	Cluster 20095			hypothetical protein	FALSE	FALSE	TRUE
1132507.4_02200	Cluster 20096			hypothetical protein	TRUE	FALSE	TRUE
149539.340_02470	Cluster 2013	3.4.-.-	bepA_1	Beta-barrel assembly-enhancing protease	TRUE	TRUE	TRUE
1412542.3_03884	Cluster 20163			hypothetical protein	FALSE	TRUE	FALSE
1412542.3_01414	Cluster 20164			hypothetical protein	FALSE	TRUE	FALSE
CP009565_03370	Cluster 2019		yihP_1	Putative 2,3-dihydroxypropane-1-sulfonate exporter	TRUE	TRUE	FALSE
41514.7_02352	Cluster 2021		proY	Proline-specific permease ProY	TRUE	TRUE	TRUE
CP019181_00111	Cluster 20216		rpmG	50S ribosomal protein L33	TRUE	FALSE	TRUE
CP019181_00553	Cluster 20217			hypothetical protein	FALSE	TRUE	TRUE
CP019181_01835	Cluster 20218			hypothetical protein	TRUE	TRUE	TRUE
CP019181_01193	Cluster 2022		esiB_2	Secretory immunoglobulin A-binding protein EsiB	TRUE	FALSE	FALSE
CP019181_03371	Cluster 2023	4.1.3.6	citF_1	Citrate lyase alpha chain	TRUE	FALSE	TRUE
CP019181_02093	Cluster 2024	1.6.5.11	nuoM	NADH-quinone oxidoreductase subunit M	TRUE	TRUE	TRUE
CP019181_01473	Cluster 2025	1.6.1.2	pntA	NAD(P) transhydrogenase subunit alpha	TRUE	TRUE	TRUE
CP012833_00676	Cluster 2026	1.2.1.39	feaB	Phenylacetaldehyde dehydrogenase	TRUE	TRUE	TRUE
CP019181_00449	Cluster 20272			hypothetical protein	TRUE	TRUE	TRUE
CP019181_01099	Cluster 20273			hypothetical protein	FALSE	TRUE	FALSE
CP019181_02889	Cluster 20275	3.1.11.6	xseB_1	Exodeoxyribonuclease 7 small subunit	TRUE	TRUE	FALSE
CP019181_04036	Cluster 20276			hypothetical protein	TRUE	TRUE	FALSE
54388.90_03675	Cluster 20280			hypothetical protein	FALSE	FALSE	TRUE
1197719.3_01085	Cluster 203	3.1.26.12	rne_2	Ribonuclease E	TRUE	FALSE	TRUE
CP019181_03998	Cluster 20318			hypothetical protein	TRUE	TRUE	TRUE
1412542.3_03913	Cluster 20319			hypothetical protein	FALSE	TRUE	FALSE
54388.90_01896	Cluster 20321			hypothetical protein	FALSE	FALSE	TRUE
1412542.3_01989	Cluster 2034		yeeO	putative FMN/FAD exporter YeeO	TRUE	TRUE	TRUE
CP019403_01918	Cluster 2036		fliC	Flagellin	FALSE	TRUE	FALSE
CP019181_01090	Cluster 20366			hypothetical protein	FALSE	TRUE	TRUE
CP019181_02441	Cluster 20369			hypothetical protein	TRUE	TRUE	TRUE
CP019181_02200	Cluster 20370			hypothetical protein	TRUE	TRUE	FALSE
1412542.3_00539	Cluster 20371			hypothetical protein	FALSE	TRUE	FALSE
1412542.3_04260	Cluster 20372		intA_3	Prophage integrase IntA	FALSE	TRUE	FALSE
54388.90_03151	Cluster 20377			hypothetical protein	FALSE	FALSE	TRUE
54388.90_00473	Cluster 20378			hypothetical protein	FALSE	FALSE	TRUE
CP019181_03895	Cluster 204	6.3.5.5	carB	Carbamoyl-phosphate synthase large chain	TRUE	TRUE	TRUE
1160717.4_04001	Cluster 2040		nanT	Putative sialic acid transporter	TRUE	FALSE	TRUE
1412494.3_03418	Cluster 2047		pitA	Low-affinity inorganic phosphate transporter 1	TRUE	TRUE	TRUE
1132507.4_02175	Cluster 20476			hypothetical protein	FALSE	FALSE	TRUE
CP019181_03900	Cluster 2048	4.1.3.6	citF_2	Citrate lyase alpha chain	TRUE	TRUE	TRUE
CP019181_00847	Cluster 2049		cobQ	Cobyric acid synthase	TRUE	TRUE	TRUE
CP019181_04640	Cluster 2050		comM	Competence protein ComM	TRUE	TRUE	TRUE
CP019181_03206	Cluster 2051	4.3.1.3	hutH	Histidine ammonia-lyase	TRUE	TRUE	TRUE
CP019181_02016	Cluster 20519			hypothetical protein	FALSE	TRUE	FALSE
CP019181_00684	Cluster 2052	3.6.3.17	mglA	Galactose/methyl galactoside import ATP-binding protein MglA	TRUE	TRUE	TRUE
CP019181_02114	Cluster 2053			hypothetical protein	TRUE	TRUE	TRUE
1160717.4_03143	Cluster 20530			hypothetical protein	TRUE	FALSE	TRUE
CP019181_02486	Cluster 2054		norR	Anaerobic nitric oxide reductase transcription regulator NorR	TRUE	TRUE	TRUE
CP019181_02869	Cluster 2055		aer	Aerotaxis receptor	TRUE	TRUE	TRUE
1412542.3_01961	Cluster 2056		mobA_1	Mobilization protein A	FALSE	TRUE	FALSE
1267753.3_00061	Cluster 20590			hypothetical protein	TRUE	FALSE	TRUE
CP019181_01391	Cluster 20618		sra	Stationary-phase-induced ribosome-associated protein	TRUE	TRUE	TRUE
CP019181_01115	Cluster 20619		mgrB	PhoP/PhoQ regulator MgrB	TRUE	TRUE	FALSE
1412542.3_03220	Cluster 20620			hypothetical protein	FALSE	TRUE	FALSE
1412490.3_04324	Cluster 20624			hypothetical protein	FALSE	FALSE	TRUE
CP019181_03753	Cluster 2066	3.1.5.1	dgt	Deoxyguanosinetriphosphate triphosphohydrolase	TRUE	TRUE	TRUE
1412542.3_01408	Cluster 20668			hypothetical protein	FALSE	TRUE	FALSE
1412542.3_00013	Cluster 20669			hypothetical protein	FALSE	TRUE	FALSE
CP019181_02139	Cluster 2067	2.4.2.14	purF	Amidophosphoribosyltransferase	TRUE	TRUE	TRUE
CP019181_03888	Cluster 2068		caiT	L-carnitine/gamma-butyrobetaine antiporter	TRUE	TRUE	TRUE
CP019181_02692	Cluster 2069	6.1.1.6	lysS	Lysine--tRNA ligase	TRUE	TRUE	TRUE
CP019181_02811	Cluster 20724			hypothetical protein	TRUE	TRUE	TRUE
CP019181_01143	Cluster 20725			hypothetical protein	TRUE	TRUE	TRUE
1412542.3_01161	Cluster 20726			hypothetical protein	FALSE	TRUE	FALSE
54388.90_01488	Cluster 20728			hypothetical protein	FALSE	FALSE	TRUE
54388.90_01636	Cluster 20729			hypothetical protein	FALSE	FALSE	TRUE
54388.90_00849	Cluster 20730			hypothetical protein	FALSE	FALSE	TRUE
1412542.3_02622	Cluster 20776			hypothetical protein	FALSE	TRUE	FALSE
CP019181_02433	Cluster 2080			hypothetical protein	TRUE	TRUE	TRUE
CP019181_02038	Cluster 20828			hypothetical protein	FALSE	TRUE	TRUE
149539.328_01861	Cluster 2084	1.1.5.3	glpD	Aerobic glycerol-3-phosphate dehydrogenase	TRUE	TRUE	TRUE
54388.137_00005	Cluster 2086		alsT_1	Amino-acid carrier protein AlsT	TRUE	TRUE	TRUE
CP019181_01239	Cluster 20868			hypothetical protein	TRUE	TRUE	TRUE
CP019181_03164	Cluster 20869		mntS	Small protein MntS	FALSE	TRUE	TRUE
1412542.3_01177	Cluster 20870			hypothetical protein	FALSE	TRUE	FALSE
1412542.3_00309	Cluster 20871		ddrA_2	Diol dehydratase-reactivating factor alpha subunit	FALSE	TRUE	FALSE
54388.90_04017	Cluster 20874			hypothetical protein	FALSE	FALSE	TRUE
CP019181_04101	Cluster 2088	3.4.11.1	pepA	Cytosol aminopeptidase	TRUE	TRUE	TRUE
CP019413_01095	Cluster 20889			hypothetical protein	FALSE	TRUE	FALSE
CP019181_03519	Cluster 2089		esiB_3	Secretory immunoglobulin A-binding protein EsiB	TRUE	TRUE	TRUE
CP019181_01324	Cluster 20910			hypothetical protein	TRUE	TRUE	FALSE
CP019181_03259	Cluster 20911			hypothetical protein	TRUE	TRUE	TRUE
54388.90_01478	Cluster 20914			hypothetical protein	FALSE	FALSE	TRUE
119912.10_01602	Cluster 2095		proP_3	Proline/betaine transporter	TRUE	TRUE	TRUE
CP019181_03854	Cluster 20955		sgrT	Putative inhibitor of glucose uptake transporter SgrT	TRUE	TRUE	TRUE
1382510.3_00923	Cluster 2097		putP	Sodium/proline symporter	TRUE	FALSE	TRUE
CP019407_01765	Cluster 20971			hypothetical protein	TRUE	TRUE	TRUE
CP019181_03686	Cluster 2102			hypothetical protein	FALSE	FALSE	TRUE
CP019181_01330	Cluster 2103	3.1.1.-	pnbA	Para-nitrobenzyl esterase	TRUE	TRUE	FALSE
CP019181_00420	Cluster 21031		rpmJ	50S ribosomal protein L36	TRUE	TRUE	TRUE
1412542.3_01407	Cluster 21032			hypothetical protein	FALSE	TRUE	FALSE
CP019181_04460	Cluster 2104	2.7.1.30	glpK_2	Glycerol kinase	TRUE	TRUE	TRUE
CP019181_00673	Cluster 21071			hypothetical protein	FALSE	FALSE	TRUE
CP019181_02427	Cluster 21072			hypothetical protein	TRUE	TRUE	FALSE
CP019181_01796	Cluster 21073			hypothetical protein	TRUE	TRUE	TRUE
CP019181_03256	Cluster 21074	1.10.3.14	cydX	Cytochrome bd-I ubiquinol oxidase subunit X	TRUE	TRUE	TRUE
1412542.3_00199	Cluster 21075			hypothetical protein	FALSE	FALSE	TRUE
CP019181_04543	Cluster 21106			hypothetical protein	TRUE	TRUE	TRUE
1382510.3_01373	Cluster 2111		ansP2	L-asparagine permease 2	TRUE	TRUE	TRUE
CP019181_00712	Cluster 21141			hypothetical protein	TRUE	FALSE	TRUE
CP019181_00215	Cluster 21143		ldrD_1	Small toxic polypeptide LdrD	FALSE	TRUE	TRUE
CP019181_04058	Cluster 21144			hypothetical protein	TRUE	TRUE	TRUE
CP019181_03973	Cluster 21145			hypothetical protein	TRUE	FALSE	TRUE
CP019181_01497	Cluster 2115		dtpA	Dipeptide and tripeptide permease A	TRUE	FALSE	TRUE
1412551.3_00681	Cluster 2117	4.1.99.3	phrB	Deoxyribodipyrimidine photo-lyase	TRUE	FALSE	TRUE
CP019410_01498	Cluster 21175			hypothetical protein	FALSE	TRUE	FALSE
CP019181_03448	Cluster 21178			hypothetical protein	TRUE	FALSE	TRUE
CP019181_02952	Cluster 21216			hypothetical protein	TRUE	TRUE	TRUE
CP019181_03862	Cluster 2125	5.3.1.4	araA	L-arabinose isomerase	TRUE	TRUE	TRUE
CP019181_00045	Cluster 21250			hypothetical protein	TRUE	TRUE	TRUE
CP019181_03689	Cluster 21252			hypothetical protein	FALSE	FALSE	TRUE
CP019181_04286	Cluster 2126		proP_4	Proline/betaine transporter	TRUE	TRUE	TRUE
CP019181_02939	Cluster 2127		nusA	Transcription termination/antitermination protein NusA	TRUE	FALSE	TRUE
CP019181_04230	Cluster 2128		yjeM	Inner membrane transporter YjeM	TRUE	TRUE	TRUE
CP019181_02173	Cluster 21286			hypothetical protein	TRUE	FALSE	FALSE
CP019181_01436	Cluster 21288			hypothetical protein	TRUE	TRUE	FALSE
CP019181_00080	Cluster 21325			hypothetical protein	TRUE	TRUE	TRUE
54388.90_03784	Cluster 21327			hypothetical protein	FALSE	FALSE	TRUE
1382510.3_03418	Cluster 2134	3.6.3.-	ravA	ATPase RavA	TRUE	TRUE	TRUE
1412474.3_02326	Cluster 2135	1.6.5.11	nuoN	NADH-quinone oxidoreductase subunit N	TRUE	FALSE	TRUE
CP019181_00044	Cluster 21350		tisB	Small toxic protein TisB	TRUE	TRUE	TRUE
CP019181_01519	Cluster 21351			hypothetical protein	TRUE	TRUE	TRUE
CP019181_01159	Cluster 21352		appX	Putative cytochrome bd-II ubiquinol oxidase subunit AppX	TRUE	TRUE	TRUE
CP019181_04285	Cluster 21353			hypothetical protein	TRUE	TRUE	TRUE
CP019181_02777	Cluster 2140		steT	Serine/threonine exchanger SteT	TRUE	TRUE	TRUE
1382510.3_01358	Cluster 2146		smvA	Methyl viologen resistance protein SmvA	TRUE	FALSE	TRUE
CP019181_01827	Cluster 2153		sglT	Sodium/glucose cotransporter	TRUE	TRUE	TRUE
CP019181_02561	Cluster 2155		gntT_2	High-affinity gluconate transporter	TRUE	TRUE	TRUE
CP019181_00165	Cluster 2157	2.7.1.-	lyx	L-xylulose/3-keto-L-gulonate kinase	TRUE	TRUE	TRUE
59204.12_04062	Cluster 2163	2.5.1.90	ispB	Octaprenyl diphosphate synthase	TRUE	TRUE	TRUE
CP019181_01676	Cluster 2170	2.7.7.65	yeaJ	Putative diguanylate cyclase YeaJ	TRUE	TRUE	TRUE
CP019181_01556	Cluster 2171		spiA	Type III secretion system outer membrane protein SpiA	TRUE	TRUE	TRUE
CP019181_03925	Cluster 2172	3.1.6.6	betC_2	Choline-sulfatase	TRUE	TRUE	TRUE
CP019181_03518	Cluster 2173	3.5.2.6	hcpC_1	Putative beta-lactamase HcpC	TRUE	TRUE	FALSE
1267753.3_00348	Cluster 2185			hypothetical protein	FALSE	TRUE	TRUE
CP019181_01581	Cluster 2186		sufB	FeS cluster assembly protein SufB	TRUE	TRUE	TRUE
CP019181_03111	Cluster 2187	3.1.6.1		Arylsulfatase	FALSE	TRUE	TRUE
CP019181_00227	Cluster 2188			hypothetical protein	TRUE	TRUE	FALSE
CP019181_03841	Cluster 2190	6.3.2.13	murE	UDP-N-acetylmuramoyl-L-alanyl-D-glutamate--2, 6-diaminopimelate ligase	TRUE	TRUE	TRUE
1132507.4_00851	Cluster 2192	6.3.5.11	cbiA	Cobyrinate a,c-diamide synthase	FALSE	FALSE	TRUE
CP019181_00061	Cluster 2202	2.7.1.30	glpK_1	Glycerol kinase	FALSE	FALSE	TRUE
99287.12_03182	Cluster 2204		yflS	Putative malate transporter YflS	TRUE	FALSE	TRUE
1386967.3_03464	Cluster 2205	3.6.1.40	gppA	Guanosine-5'-triphosphate,3'-diphosphate pyrophosphatase	TRUE	FALSE	TRUE
CP019181_03512	Cluster 2207			hypothetical protein	TRUE	TRUE	TRUE
1412542.3_03923	Cluster 2208		gabR_3	HTH-type transcriptional regulatory protein GabR	FALSE	FALSE	TRUE
CP019035_03258	Cluster 2221	3.6.3.-	ylmA	putative ABC transporter ATP-binding protein YlmA	TRUE	TRUE	TRUE
CP019181_01644	Cluster 2225	1.2.1.71	astD	N-succinylglutamate 5-semialdehyde dehydrogenase	TRUE	TRUE	TRUE
CP019181_04566	Cluster 2226	4.1.1.98	ubiD	3-octaprenyl-4-hydroxybenzoate carboxy-lyase	TRUE	FALSE	TRUE
CP019181_00773	Cluster 2227		wzxC	Lipopolysaccharide biosynthesis protein WzxC	TRUE	TRUE	TRUE
CP019181_01355	Cluster 2228	2.6.1.39	lysN	2-aminoadipate transaminase	TRUE	TRUE	TRUE
1382510.3_00286	Cluster 223		bepE_1	Efflux pump membrane transporter BepE	TRUE	TRUE	FALSE
CP019403_03086	Cluster 2230	1.1.1.67	mtlK	Mannitol 2-dehydrogenase	TRUE	TRUE	FALSE
1382510.3_02769	Cluster 2235		tolC_1	Outer membrane protein TolC	TRUE	TRUE	TRUE
CP019411_00401	Cluster 224		sbcC	Nuclease SbcCD subunit C	TRUE	TRUE	TRUE
CP019181_04631	Cluster 2241	1.1.1.86	ilvC	Ketol-acid reductoisomerase (NADP(+))	TRUE	FALSE	TRUE
CP019181_01063	Cluster 2242	1.1.1.49	zwf	Glucose-6-phosphate 1-dehydrogenase	TRUE	TRUE	TRUE
CP019181_00270	Cluster 2243		ftsY	Signal recognition particle receptor FtsY	TRUE	FALSE	TRUE
CP019181_03835	Cluster 2244	6.3.2.8	murC	UDP-N-acetylmuramate--L-alanine ligase	TRUE	TRUE	TRUE
1386967.3_03415	Cluster 2249	1.1.99.-	chuR_4	Anaerobic sulfatase-maturating enzyme	FALSE	TRUE	TRUE
CP009565_03993	Cluster 225	4.1.2.-	fsaB	Fructose-6-phosphate aldolase 2	TRUE	TRUE	TRUE
CP019181_02296	Cluster 2251		der	GTPase Der	TRUE	TRUE	TRUE
CP019181_02787	Cluster 2253	1.1.1.-	por_2	Polyol:NADP oxidoreductase	TRUE	TRUE	TRUE
CP019181_00248	Cluster 2254		dtpB	Dipeptide and tripeptide permease B	TRUE	TRUE	TRUE
1412542.3_00633	Cluster 2255			hypothetical protein	TRUE	TRUE	FALSE
CP019181_00672	Cluster 2264		lysP	Lysine-specific permease	TRUE	TRUE	TRUE
CP019181_03024	Cluster 2265	3.1.26.-	rng	Ribonuclease G	TRUE	TRUE	TRUE
CP019181_04498	Cluster 2267	2.7.1.5	rhaB	Rhamnulokinase	TRUE	FALSE	TRUE
54388.90_00294	Cluster 2268		esiB_1	Secretory immunoglobulin A-binding protein EsiB	FALSE	FALSE	TRUE
1454647.3_01405	Cluster 227		acrB_1	Multidrug efflux pump subunit AcrB	TRUE	TRUE	TRUE
1412548.3_01292	Cluster 2272		narK	Nitrate/nitrite transporter NarK	TRUE	TRUE	FALSE
1382510.3_02278	Cluster 2274		dtpC	Dipeptide and tripeptide permease C	TRUE	TRUE	TRUE
CP017723_02521	Cluster 2276			hypothetical protein	TRUE	TRUE	TRUE
CP019181_02288	Cluster 2279	1.1.1.205	guaB	Inosine-5'-monophosphate dehydrogenase	TRUE	TRUE	TRUE
CP019181_01444	Cluster 2280	1.1.1.-	por_1	Polyol:NADP oxidoreductase	TRUE	TRUE	TRUE
CP019181_01853	Cluster 2281	1.2.1.8	betB	NAD/NADP-dependent betaine aldehyde dehydrogenase	TRUE	TRUE	TRUE
90371.687_01813	Cluster 2286	2.7.1.40	pykA	Pyruvate kinase II	TRUE	TRUE	TRUE
CP019181_01725	Cluster 2290	2.7.13.3	phoQ	Virulence sensor histidine kinase PhoQ	TRUE	FALSE	TRUE
CP019181_01402	Cluster 2291			hypothetical protein	TRUE	FALSE	FALSE
CP019181_03374	Cluster 2292		citT	Citrate carrier	TRUE	TRUE	FALSE
1454594.3_02185	Cluster 2295	1.2.1.19	prr	Gamma-aminobutyraldehyde dehydrogenase	TRUE	TRUE	TRUE
CP019181_01212	Cluster 2304	2.7.8.-	clsA	Cardiolipin synthase A	TRUE	TRUE	TRUE
90370.930_00806	Cluster 2307	3.4.16.4	dacB	D-alanyl-D-alanine carboxypeptidase DacB	TRUE	TRUE	TRUE
98360.51_00276	Cluster 2312		ybbW	Putative allantoin permease	FALSE	TRUE	TRUE
CP019181_03638	Cluster 2314	3.4.13.18	pepD_2	Cytosol non-specific dipeptidase	TRUE	FALSE	FALSE
CP019181_03604	Cluster 2315		oprM	Outer membrane protein OprM	TRUE	TRUE	TRUE
CP019416_02113	Cluster 2320	2.-.-.-	epsL	putative sugar transferase EpsL	FALSE	TRUE	TRUE
CP019181_00861	Cluster 2326	3.2.2.4	amn	AMP nucleosidase	TRUE	TRUE	TRUE
CP019181_00179	Cluster 2327	2.7.1.17	xylB	Xylulose kinase	TRUE	TRUE	TRUE
CP019181_01550	Cluster 2328		sseC	Secreted effector protein SseC	TRUE	TRUE	TRUE
1298917.3_01840	Cluster 2331		fliM	Flagellar motor switch protein FliM	TRUE	TRUE	TRUE
CP019035_01110	Cluster 2337		araE	Arabinose-proton symporter	TRUE	TRUE	TRUE
CP019181_03584	Cluster 2339	4.2.1.79	prpD	2-methylcitrate dehydratase	TRUE	TRUE	TRUE
CP019181_03036	Cluster 2340		panF	Sodium/pantothenate symporter	TRUE	TRUE	TRUE
CP019181_04657	Cluster 2341		viaA	Protein ViaA	TRUE	TRUE	TRUE
CP019181_04559	Cluster 2342		trkH	Trk system potassium uptake protein TrkH	TRUE	TRUE	TRUE
936157.8_01800	Cluster 2347		tcyP_1	L-cystine uptake protein TcyP	TRUE	TRUE	TRUE
90371.688_00440	Cluster 235		acrB_1	Multidrug efflux pump subunit AcrB	TRUE	TRUE	TRUE
CP019181_02436	Cluster 2350	1.2.1.79	gabD	Succinate-semialdehyde dehydrogenase [NADP(+)] GabD	TRUE	TRUE	TRUE
CP019181_03531	Cluster 2351	2.8.1.4	thiI	tRNA sulfurtransferase	TRUE	TRUE	TRUE
1382510.3_02412	Cluster 2354		norV	Anaerobic nitric oxide reductase flavorubredoxin	FALSE	TRUE	TRUE
CP019181_03022	Cluster 2361	3.4.-.-	tldD	Metalloprotease TldD	TRUE	TRUE	TRUE
CP009565_02921	Cluster 2367	6.3.2.4	ddlA	D-alanine--D-alanine ligase A	TRUE	TRUE	TRUE
CP019181_01605	Cluster 2369			hypothetical protein	TRUE	TRUE	TRUE
90371.1186_02244	Cluster 2370		oprM_2	Outer membrane protein OprM	TRUE	TRUE	TRUE
1243585.3_03595	Cluster 2372	3.5.1.-	icaB	Poly-beta-1,6-N-acetyl-D-glucosamine N-deacetylase	TRUE	TRUE	TRUE
CP019181_02582	Cluster 2375	2.7.7.4	cysN	Sulfate adenylyltransferase subunit 1	TRUE	TRUE	TRUE
1412542.3_02060	Cluster 2376	2.7.7.13	rfbM	Mannose-1-phosphate guanylyltransferase RfbM	FALSE	TRUE	TRUE
CP019181_00585	Cluster 2381		alsT_1	Amino-acid carrier protein AlsT	TRUE	TRUE	TRUE
CP019181_04247	Cluster 2382	4.3.1.1	aspA	Aspartate ammonia-lyase	TRUE	TRUE	TRUE
CP019181_04301	Cluster 2383	1.7.2.2	nrfA	Cytochrome c-552	TRUE	TRUE	TRUE
CP019181_00770	Cluster 2384	2.7.7.13	manC1	Mannose-1-phosphate guanylyltransferase 1	FALSE	TRUE	TRUE
59204.12_01038	Cluster 2393		clcA	H(+)/Cl(-) exchange transporter ClcA	TRUE	TRUE	TRUE
CP019181_01752	Cluster 2397		ptsG	PTS system glucose-specific EIICB component	TRUE	TRUE	TRUE
CP019181_02973	Cluster 2398		rpoN	RNA polymerase sigma-54 factor	TRUE	TRUE	TRUE
CP019181_00306	Cluster 2399	2.4.1.21	glgA	Glycogen synthase	TRUE	TRUE	TRUE
CP019181_02852	Cluster 2400		hldE	Bifunctional protein HldE	TRUE	TRUE	TRUE
CP019181_00519	Cluster 2401	1.1.1.341	rfbJ	CDP-abequose synthase	FALSE	TRUE	TRUE
CP019181_02704	Cluster 2403	3.2.1.86	bglA	6-phospho-beta-glucosidase BglA	TRUE	TRUE	TRUE
1412542.3_02059	Cluster 2404	5.4.2.10	glmM_1	Phosphoglucosamine mutase	FALSE	TRUE	TRUE
1412542.3_00631	Cluster 2405		dnaJ_2	Chaperone protein DnaJ	TRUE	TRUE	FALSE
CP009565_00085	Cluster 2417	3.4.11.23	pepB	Peptidase B	TRUE	TRUE	TRUE
CP019181_00960	Cluster 2420	2.1.1.37	dcm	DNA-cytosine methyltransferase	TRUE	TRUE	TRUE
CP019181_04276	Cluster 2421		melB	Melibiose carrier protein	FALSE	TRUE	TRUE
CP019181_00799	Cluster 2422	3.1.11.1	sbcB	Exodeoxyribonuclease I	TRUE	TRUE	TRUE
CP012344_00022	Cluster 2431		ccmC_1	Heme exporter protein C	TRUE	TRUE	TRUE
CP007532_00407	Cluster 2434			hypothetical protein	FALSE	FALSE	TRUE
CP019181_04648	Cluster 2435		hsrA	putative transport protein HsrA	TRUE	FALSE	TRUE
CP019181_03752	Cluster 2436	3.4.21.107	degP	Periplasmic serine endoprotease DegP	TRUE	TRUE	TRUE
CP019181_02907	Cluster 2437		fruA_2	PTS system fructose-specific EIIABC component	FALSE	FALSE	TRUE
1412542.3_02319	Cluster 2438		rocR	Arginine utilization regulatory protein RocR	TRUE	TRUE	TRUE
1454641.3_04215	Cluster 2439		gpFI	Putative prophage major tail sheath protein	TRUE	FALSE	FALSE
CP019181_03808	Cluster 2449	1.8.1.4	lpdA	Dihydrolipoyl dehydrogenase	TRUE	TRUE	TRUE
CP019181_03970	Cluster 2450	2.7.13.3	creC	Sensor protein CreC	TRUE	FALSE	TRUE
54388.90_01059	Cluster 2451			hypothetical protein	FALSE	FALSE	TRUE
54388.125_01273	Cluster 2454	2.7.13.3	cpxA	Sensor histidine kinase CpxA	TRUE	TRUE	TRUE
57743.4_03473	Cluster 2456			hypothetical protein	FALSE	FALSE	TRUE
1454636.3_00091	Cluster 2458		uhpT	Hexose-6-phosphate:phosphate antiporter	TRUE	TRUE	TRUE
1173427.3_03425	Cluster 2459	4.2.1.33	leuC	3-isopropylmalate dehydratase large subunit	FALSE	TRUE	FALSE
220341.7_02499	Cluster 2461	6.1.1.17	gltX	Glutamate--tRNA ligase	FALSE	TRUE	TRUE
CP009565_01418	Cluster 2465	1.2.1.16	sad_1	Succinate semialdehyde dehydrogenase [NAD(P)+] Sad	TRUE	FALSE	TRUE
CP019181_00551	Cluster 2468		ycaM	Inner membrane transporter YcaM	TRUE	TRUE	TRUE
CP019181_02135	Cluster 2469		gadC	Glutamate/gamma-aminobutyrate antiporter	TRUE	TRUE	TRUE
CP019181_01021	Cluster 2470	2.4.1.15	otsA	Trehalose-6-phosphate synthase	TRUE	TRUE	TRUE
CP019181_04531	Cluster 2471		yihP_3	Putative 2,3-dihydroxypropane-1-sulfonate exporter	TRUE	FALSE	TRUE
1132507.4_04534	Cluster 2472	3.4.-.-	pmbA	Metalloprotease PmbA	TRUE	TRUE	TRUE
54388.38_00713	Cluster 2475	4.1.1.3	oadB	Oxaloacetate decarboxylase beta chain	FALSE	TRUE	FALSE
CP009565_00395	Cluster 2480	6.2.1.26	menE	2-succinylbenzoate--CoA ligase	TRUE	FALSE	TRUE
CP019181_02985	Cluster 2481	1.4.1.13	gltD_2	Glutamate synthase [NADPH] small chain	TRUE	TRUE	TRUE
CP019181_04122	Cluster 2482		treB	PTS system trehalose-specific EIIBC component	TRUE	TRUE	TRUE
CP019181_02628	Cluster 2483	2.7.1.51	fucK	L-fuculokinase	TRUE	TRUE	TRUE
CP019181_03777	Cluster 2484	2.7.7.19	pcnB	Poly(A) polymerase I	TRUE	TRUE	TRUE
1382510.3_02357	Cluster 2490	2.7.13.3	qseC_1	Sensor protein QseC	TRUE	TRUE	TRUE
CP019181_04330	Cluster 2494	3.6.4.12	dnaB_2	Replicative DNA helicase	TRUE	TRUE	TRUE
1243618.3_03264	Cluster 2496		ftsP	Cell division protein FtsP	TRUE	TRUE	TRUE
CP019181_00445	Cluster 250		acrF	Multidrug export protein AcrF	TRUE	TRUE	TRUE
58712.7_00376	Cluster 2504	2.7.7.7	dinB1	DNA polymerase IV 1	TRUE	FALSE	TRUE
CP019181_02788	Cluster 2506	5.3.1.12	uxaC	Uronate isomerase	TRUE	TRUE	TRUE
CP019181_01572	Cluster 2507	2.7.1.40	pykF	Pyruvate kinase I	TRUE	TRUE	TRUE
CP019181_00745	Cluster 2508		mdtD	Putative multidrug resistance protein MdtD	TRUE	TRUE	TRUE
54388.96_01738	Cluster 2510	2.4.2.4	deoA	Thymidine phosphorylase	TRUE	TRUE	TRUE
85569.7_04417	Cluster 2512		adiC	Arginine/agmatine antiporter	TRUE	TRUE	TRUE
1160717.4_00513	Cluster 2513	6.3.2.45	mpl	UDP-N-acetylmuramate--L-alanyl-gamma-D-glutamyl- meso-2,6-diaminoheptandioate ligase	TRUE	TRUE	TRUE
CP019198_03166	Cluster 2520		chiP	Chitoporin	TRUE	TRUE	TRUE
CP019181_04542	Cluster 2521		glnG	Nitrogen regulation protein NR(I)	TRUE	TRUE	TRUE
CP019181_04540	Cluster 2522	6.3.1.2	glnA	Glutamine synthetase	TRUE	TRUE	TRUE
CP019181_02411	Cluster 2523		bepC	Outer membrane efflux protein BepC	TRUE	TRUE	TRUE
CP019181_04177	Cluster 2524		cycA	D-serine/D-alanine/glycine transporter	TRUE	TRUE	TRUE
149539.340_03659	Cluster 2528	3.2.1.86	gmuD	6-phospho-beta-glucosidase GmuD	TRUE	TRUE	TRUE
CP017723_04668	Cluster 2529		yifK	putative transport protein YifK	TRUE	TRUE	TRUE
CP019181_00785	Cluster 2532	1.1.1.44	gnd	6-phosphogluconate dehydrogenase, decarboxylating	TRUE	TRUE	TRUE
1412542.3_02315	Cluster 2534		rocC	Amino-acid permease RocC	TRUE	TRUE	TRUE
1412542.3_01069	Cluster 2535		fliD	Flagellar hook-associated protein 2	FALSE	TRUE	FALSE
59204.12_02824	Cluster 2537		fliD	Flagellar hook-associated protein 2	TRUE	FALSE	TRUE
321314.9_03526	Cluster 2538	2.6.1.82	patA	Putrescine aminotransferase	TRUE	TRUE	TRUE
CP019410_03521	Cluster 2543			putative DNA double-strand break repair Rad50 ATPase	FALSE	TRUE	FALSE
CP019181_03594	Cluster 2544	1.10.3.-	cydA_2	Cytochrome bd ubiquinol oxidase subunit 1	TRUE	TRUE	TRUE
CP019181_03307	Cluster 2545	1.3.5.4	ifcA	Fumarate reductase flavoprotein subunit	TRUE	TRUE	TRUE
CP019181_01482	Cluster 2546	4.2.1.2	fumC	Fumarate hydratase class II	TRUE	TRUE	TRUE
CP019181_00776	Cluster 2547			hypothetical protein	TRUE	TRUE	TRUE
CP019181_04114	Cluster 2548			hypothetical protein	TRUE	TRUE	TRUE
CP019181_00744	Cluster 2549	2.7.13.3	baeS	Signal transduction histidine-protein kinase BaeS	FALSE	TRUE	TRUE
CP019181_02242	Cluster 2550		adhE_4	Aldehyde-alcohol dehydrogenase	TRUE	TRUE	TRUE
439851.8_04053	Cluster 2551	3.6.-.-	mnmE	tRNA modification GTPase MnmE	TRUE	FALSE	TRUE
1081093.3_01485	Cluster 2553			hypothetical protein	TRUE	TRUE	TRUE
550538.5_01059	Cluster 2560			hypothetical protein	FALSE	TRUE	FALSE
CP019181_00021	Cluster 2562	1.11.1.5	ccp	Cytochrome c551 peroxidase	TRUE	TRUE	TRUE
CP019181_00582	Cluster 2563	6.1.1.22	asnS	Asparagine--tRNA ligase	TRUE	TRUE	TRUE
CP019181_04266	Cluster 2564			hypothetical protein	TRUE	TRUE	TRUE
CP019181_02438	Cluster 2565		gabP	GABA permease	TRUE	TRUE	TRUE
CP019181_04421	Cluster 2566	1.6.1.1	sthA	Soluble pyridine nucleotide transhydrogenase	TRUE	TRUE	TRUE
1412542.3_03666	Cluster 2567		dnaA	Chromosomal replication initiator protein DnaA	TRUE	TRUE	TRUE
1132507.4_03151	Cluster 2568	3.6.1.25	ygiF	Inorganic triphosphatase	TRUE	TRUE	TRUE
CP019414_01591	Cluster 2570	2.7.-.-	steC	Secreted effector kinase SteC	FALSE	TRUE	TRUE
90370.930_00332	Cluster 2571	2.7.7.27	glgC	Glucose-1-phosphate adenylyltransferase	TRUE	TRUE	TRUE
59204.12_00612	Cluster 2573		ulaA_1	Ascorbate-specific PTS system EIIC component	TRUE	TRUE	TRUE
CP019181_02136	Cluster 2580	4.1.1.20	lysA_1	Diaminopimelate decarboxylase	TRUE	TRUE	TRUE
28150.13_00139	Cluster 2581			putative DNA double-strand break repair Rad50 ATPase	TRUE	TRUE	FALSE
CP019181_03417	Cluster 2590		pheP	Phenylalanine-specific permease	TRUE	TRUE	TRUE
CP019181_00815	Cluster 2591		adhE_2	Aldehyde-alcohol dehydrogenase	TRUE	TRUE	TRUE
CP019181_00772	Cluster 2592	2.7.8.31	wcaJ	UDP-glucose:undecaprenyl-phosphate glucose-1-phosphate transferase	TRUE	FALSE	TRUE
CP019181_02742	Cluster 2593		galP	Galactose-proton symporter	TRUE	TRUE	TRUE
1243585.3_00914	Cluster 2596	4.3.1.17	sdaA_2	L-serine dehydratase 1	TRUE	TRUE	TRUE
CP019181_00092	Cluster 2604		xanP	Xanthine permease XanP	TRUE	TRUE	TRUE
CP019181_01628	Cluster 2605		tcyP_2	L-cystine uptake protein TcyP	TRUE	FALSE	TRUE
CP019181_02177	Cluster 2606		pgtP	Phosphoglycerate transporter protein	TRUE	TRUE	TRUE
CP019181_00156	Cluster 2607	2.9.1.1	selA	L-seryl-tRNA(Sec) selenium transferase	TRUE	TRUE	TRUE
CP019181_01472	Cluster 2615	1.6.1.2	pntB	NAD(P) transhydrogenase subunit beta	TRUE	TRUE	TRUE
CP019181_01379	Cluster 2616		narU	Nitrate/nitrite transporter NarU	TRUE	TRUE	TRUE
1412542.3_04187	Cluster 2617			hypothetical protein	FALSE	TRUE	TRUE
CP019181_00746	Cluster 262		mdtC	Multidrug resistance protein MdtC	TRUE	TRUE	TRUE
CP019181_03819	Cluster 2630		epsE	Type II secretion system protein E	TRUE	TRUE	FALSE
CP019181_02343	Cluster 2631	2.7.13.3	qseE	Sensor histidine kinase QseE	TRUE	TRUE	TRUE
CP019181_03438	Cluster 2632	6.1.1.16	cysS	Cysteine--tRNA ligase	TRUE	TRUE	TRUE
321314.9_04048	Cluster 2638		yicJ_3	Inner membrane symporter YicJ	TRUE	TRUE	TRUE
CP019181_01475	Cluster 2644		ydgI	Putative arginine/ornithine antiporter	TRUE	TRUE	TRUE
CP019181_03981	Cluster 2645	3.6.4.-	radA	DNA repair protein RadA	TRUE	TRUE	TRUE
CP019181_04530	Cluster 2646		yihP_2	Putative 2,3-dihydroxypropane-1-sulfonate exporter	TRUE	FALSE	TRUE
CP019181_04670	Cluster 2647	3.6.3.14	atpD	ATP synthase subunit beta	TRUE	TRUE	TRUE
149539.340_04076	Cluster 2650	2.5.1.-	ubiA	4-hydroxybenzoate octaprenyltransferase	TRUE	TRUE	TRUE
1382510.3_03617	Cluster 2653	4.3.2.1	argH	Argininosuccinate lyase	TRUE	TRUE	TRUE
CP019181_01663	Cluster 2655		ydjE_2	Inner membrane metabolite transport protein YdjE	FALSE	TRUE	FALSE
CP019415_04228	Cluster 2657		dcuA_2	Anaerobic C4-dicarboxylate transporter DcuA	TRUE	TRUE	FALSE
CP019407_03361	Cluster 2658		cysG	Siroheme synthase	TRUE	TRUE	TRUE
CP019181_01848	Cluster 2663		ttuB_2	Putative tartrate transporter	TRUE	TRUE	TRUE
CP019181_00430	Cluster 2664		trkA	Trk system potassium uptake protein TrkA	TRUE	TRUE	TRUE
CP009565_04871	Cluster 2669	6.3.4.14	accC	Biotin carboxylase	TRUE	TRUE	TRUE
CP019181_01297	Cluster 2670	3.6.4.13	dbpA	ATP-dependent RNA helicase DbpA	FALSE	TRUE	TRUE
CP019181_04544	Cluster 2671	1.3.98.3	hemN_3	Oxygen-independent coproporphyrinogen III oxidase	TRUE	FALSE	TRUE
CP019181_01525	Cluster 2672		mdtK	Multidrug resistance protein MdtK	TRUE	TRUE	TRUE
CP019181_02912	Cluster 2673		gatC_3	PTS system galactitol-specific EIIC component	FALSE	TRUE	TRUE
CP019181_01111	Cluster 2674		ribZ	Riboflavin transporter RibZ	TRUE	TRUE	FALSE
CP019181_04677	Cluster 2675		fruA_3	PTS system fructose-specific EIIB'BC component	TRUE	TRUE	TRUE
54388.90_02475	Cluster 2676		yihP_3	Putative 2,3-dihydroxypropane-1-sulfonate exporter	FALSE	FALSE	TRUE
1271863.3_03122	Cluster 2683	5.4.2.2	algC_1	Phosphomannomutase/phosphoglucomutase	TRUE	FALSE	TRUE
CP013226_04196	Cluster 2686		fliC_4	Flagellin	FALSE	FALSE	TRUE
CP019181_01723	Cluster 2687	4.3.2.2	purB	Adenylosuccinate lyase	TRUE	TRUE	TRUE
CP019181_03812	Cluster 2688		aroP	Aromatic amino acid transport protein AroP	TRUE	TRUE	TRUE
CP019181_04037	Cluster 2689	1.2.1.79	gabD1	Succinate-semialdehyde dehydrogenase [NADP(+)] 1	TRUE	TRUE	FALSE
CP019181_01567	Cluster 269	1.8.-.-	ttrA	Tetrathionate reductase subunit A	TRUE	TRUE	TRUE
CP019181_04673	Cluster 2690		glmU	Bifunctional protein GlmU	TRUE	TRUE	TRUE
[truncated: 2,361 more rows]
