# Supplementary material for: Genome-scale metabolic reconstructions of multiple Salmonella strains reveal serovar-specific metabolic traits
Source: Nat Commun. 2018 Sep 14;9:3771. doi: 10.1038/s41467-018-06112-5 (PMC6138749; doi:10.1038/s41467-018-06112-5)
Supplement: Supplementary file 7 — Supplementary Data 4 [file 41467_2018_6112_MOESM7_ESM.xlsx]

## Sheet: Table  1
Table 1: Bi-directional best blast hit matrix. This matrix was used to determine presence/absence of a gene in a genome.
Column1	STM2467	STM2466	STM2461	STM2460	STM2463	STM1479	STM4366	STM2667	STM2662	STM2502	STM2500	STM2501	STM0957	STM4233	STM0772	STM2927	STM3200	STM0891	STM1004	STM4122	STM1469	STM0671	STM1742	STM1718	STM2147	STM1712	STM1710	STM1711	STM2669	STM1883	STM1886	STM1884	STM1885	STM1888	STM1889	STM4234	STM0444	STM0441	STM0440	STM0443	STM0442	STM4100	STM4101	STM1786	STM1569	STM4105	STM4106	STM4108	STM4109
CP019181	CP019181_02246	CP019181_02245	CP019181_02240	CP019181_02239	CP019181_02242	CP019181_01473	CP019181_04210	CP019181_02389	CP019181_02386	CP019181_02282	CP019181_02280	CP019181_02281	CP019181_00540	CP019181_04343	CP019181_03225	CP019181_02575	CP019181_02852	CP019181_03106	CP019181_00586	CP019181_04424	CP019181_01482	CP019181_03327	CP019181_01209	CP019181_01233	CP019181_00726	CP019181_01240	CP019181_01242	CP019181_01241	CP019181_02391	CP019181_01066	CP019181_01063	CP019181_01065	CP019181_01064	CP019181_01061	CP019181_01060	CP019181_04342	CP019181_03512	CP019181_03515	CP019181_03516	CP019181_03513	CP019181_03514	CP019181_04446	CP019181_04445	CP019181_01167	CP019181_01387	CP019181_04440	CP019181_04439	CP019181_04437	CP019181_04436
1.41254e+06	1412542.3_02432	1412542.3_02431	1412542.3_02426	1412542.3_02425	1412542.3_02428	1412542.3_01597	1412542.3_04154	1412542.3_02575	1412542.3_02572	1412542.3_02468	1412542.3_02466	1412542.3_02467	1412542.3_00882	1412542.3_04023	1412542.3_00734	1412542.3_02760	1412542.3_03041	1412542.3_00856	1412542.3_00928	1412542.3_03940	1412542.3_01606	1412542.3_00646	1412542.3_01311	1412542.3_01335	1412542.3_02123	1412542.3_01343	1412542.3_01345	1412542.3_01344	1412542.3_02577	1412542.3_01142	1412542.3_01139	1412542.3_01141	1412542.3_01140	1412542.3_01137	1412542.3_01136	1412542.3_04024	1412542.3_00428	1412542.3_00425	1412542.3_00424	1412542.3_00427	1412542.3_00426	1412542.3_03915	1412542.3_03916	1412542.3_01267	1412542.3_01512	1412542.3_03924	1412542.3_03925	1412542.3_03927	1412542.3_03928
1.41251e+06	1412507.3_02431	1412507.3_02430	1412507.3_02425	1412507.3_02424	1412507.3_02427	1412507.3_01596	1412507.3_04161	1412507.3_02578	1412507.3_02575	1412507.3_02467	1412507.3_02465	1412507.3_02466	1412507.3_00882	1412507.3_04031	1412507.3_00734	1412507.3_02764	1412507.3_03045	1412507.3_00856	1412507.3_00928	1412507.3_03948	1412507.3_01605	1412507.3_00645	1412507.3_01309	1412507.3_01333	1412507.3_02122	1412507.3_01341	1412507.3_01343	1412507.3_01342	1412507.3_02580	1412507.3_01141	1412507.3_01138	1412507.3_01140	1412507.3_01139	1412507.3_01136	1412507.3_01135	1412507.3_04032	1412507.3_00425	1412507.3_00422	1412507.3_00421	1412507.3_00424	1412507.3_00423	1412507.3_03923	1412507.3_03924	1412507.3_01266	1412507.3_01510	1412507.3_03932	1412507.3_03933	1412507.3_03935	1412507.3_03936
1.41258e+06	1412576.3_02430	1412576.3_02429	1412576.3_02424	1412576.3_02423	1412576.3_02426	1412576.3_01596	1412576.3_04157	1412576.3_02574	1412576.3_02570	1412576.3_02466	1412576.3_02464	1412576.3_02465	1412576.3_00879	1412576.3_04026	1412576.3_00731	1412576.3_02760	1412576.3_03041	1412576.3_00853	1412576.3_00925	1412576.3_03943	1412576.3_01605	1412576.3_00643	1412576.3_01309	1412576.3_01333	1412576.3_02120	1412576.3_01341	1412576.3_01343	1412576.3_01342	1412576.3_02576	1412576.3_01140	1412576.3_01137	1412576.3_01139	1412576.3_01138	1412576.3_01134	1412576.3_01133	1412576.3_04027	1412576.3_00426	1412576.3_00423	1412576.3_00422	1412576.3_00425	1412576.3_00424	1412576.3_03918	1412576.3_03919	1412576.3_01266	1412576.3_01510	1412576.3_03927	1412576.3_03928	1412576.3_03930	1412576.3_03931
1.45464e+06	1454641.3_01342	1454641.3_01343	1454641.3_01348	1454641.3_01349	1454641.3_01346	1454641.3_02331	1454641.3_04065	1454641.3_01202	1454641.3_01205	1454641.3_01308	1454641.3_01310	1454641.3_01309	1454641.3_02845	1454641.3_04195	1454641.3_02995	1454641.3_00955	1454641.3_00681	1454641.3_02873	1454641.3_02798	1454641.3_04296	1454641.3_02340	1454641.3_03096	1454641.3_02063	1454641.3_02087	1454641.3_01667	1454641.3_02094	1454641.3_02096	1454641.3_02095	1454641.3_01200	1454641.3_01924	1454641.3_01921	1454641.3_01923	1454641.3_01922	1454641.3_01919	1454641.3_01918	1454641.3_04194	1454641.3_03320	1454641.3_03323	1454641.3_03324	1454641.3_03321	1454641.3_03322	1454641.3_04318	1454641.3_04317	1454641.3_02021	1454641.3_02237	1454641.3_04312	1454641.3_04311	1454641.3_04309	1454641.3_04308
1.41249e+06	1412490.3_02484	1412490.3_02483	1412490.3_02478	1412490.3_02476	1412490.3_02480	1412490.3_01593	1412490.3_04209	1412490.3_02627	1412490.3_02624	1412490.3_02520	1412490.3_02518	1412490.3_02519	1412490.3_00881	1412490.3_04079	1412490.3_00733	1412490.3_02811	1412490.3_03093	1412490.3_00855	1412490.3_00928	1412490.3_03996	1412490.3_01602	1412490.3_00645	1412490.3_01308	1412490.3_01331	1412490.3_02176	1412490.3_01339	1412490.3_01341	1412490.3_01340	1412490.3_02629	1412490.3_01142	1412490.3_01139	1412490.3_01141	1412490.3_01140	1412490.3_01137	1412490.3_01136	1412490.3_04080	1412490.3_00427	1412490.3_00424	1412490.3_00423	1412490.3_00426	1412490.3_00425	1412490.3_03971	1412490.3_03972	1412490.3_01265	1412490.3_01507	1412490.3_03980	1412490.3_03981	1412490.3_03983	1412490.3_03984
54388.9	54388.90_02832	54388.90_02833	54388.90_02838	54388.90_02839	54388.90_02836	54388.90_03791	54388.90_02206	54388.90_00547	54388.90_00544	54388.90_02796	54388.90_02798	54388.90_02797	54388.90_04262	54388.90_02076		54388.90_00810	54388.90_01091	54388.90_04294	54388.90_04213	54388.90_01994	54388.90_03800	54388.90_00077	54388.90_03543	54388.90_03568	54388.90_03139	54388.90_03576	54388.90_03578	54388.90_03577	54388.90_00549	54388.90_03408	54388.90_03405	54388.90_03407	54388.90_03406	54388.90_03403	54388.90_03402	54388.90_02077	54388.90_00288	54388.90_00291	54388.90_00292	54388.90_00289	54388.90_00290	54388.90_01974	54388.90_01975	54388.90_03508	54388.90_03712	54388.90_01984	54388.90_01985	54388.90_01986	54388.90_01987
1.4126e+06	1412599.3_02428	1412599.3_02427	1412599.3_02422	1412599.3_02421	1412599.3_02424	1412599.3_01599	1412599.3_04153	1412599.3_02570	1412599.3_02567	1412599.3_02464	1412599.3_02462	1412599.3_02463	1412599.3_00885	1412599.3_04022	1412599.3_00736	1412599.3_02754	1412599.3_03037	1412599.3_00859	1412599.3_00931	1412599.3_03939	1412599.3_01608	1412599.3_00647	1412599.3_01314	1412599.3_01338	1412599.3_02118	1412599.3_01346	1412599.3_01348	1412599.3_01347	1412599.3_02572	1412599.3_01146	1412599.3_01143	1412599.3_01145	1412599.3_01144	1412599.3_01141	1412599.3_01140	1412599.3_04023	1412599.3_00428	1412599.3_00425	1412599.3_00424	1412599.3_00427	1412599.3_00426	1412599.3_03914	1412599.3_03915	1412599.3_01270	1412599.3_01513	1412599.3_03923	1412599.3_03924	1412599.3_03926	1412599.3_03927
1.13251e+06	1132507.4_00402	1132507.4_00403	1132507.4_00407	1132507.4_00408	1132507.4_00405	1132507.4_01409	1132507.4_04479	1132507.4_02656	1132507.4_02653	1132507.4_00363	1132507.4_00365	1132507.4_00364	1132507.4_02000	1132507.4_04197	1132507.4_02141	1132507.4_02850	1132507.4_03149	1132507.4_02027	1132507.4_01951	1132507.4_03538	1132507.4_01352	1132507.4_02231	1132507.4_01672	1132507.4_01648	1132507.4_00723	1132507.4_01640	1132507.4_01638	1132507.4_01639	1132507.4_02658	1132507.4_01014	1132507.4_01011	1132507.4_01013	1132507.4_01012	1132507.4_01009	1132507.4_01008	1132507.4_04198	1132507.4_02448	1132507.4_02451	1132507.4_02452	1132507.4_02449	1132507.4_02450	1132507.4_03556	1132507.4_03555	1132507.4_01109		1132507.4_03548	1132507.4_03547	1132507.4_03546	1132507.4_03545
439852	439851.8_02751	439851.8_02750	439851.8_02745	439851.8_02744	439851.8_02747	439851.8_01841	439851.8_04534	439851.8_02899	439851.8_02896	439851.8_02787	439851.8_02785	439851.8_02786	439851.8_01063	439851.8_04406	439851.8_00915	439851.8_03129	439851.8_03413	439851.8_01037	439851.8_01109	439851.8_04323	439851.8_01851	439851.8_00827	439851.8_01581	439851.8_01605	439851.8_02430	439851.8_01613	439851.8_01615	439851.8_01614	439851.8_02901	439851.8_01384	439851.8_01381	439851.8_01383	439851.8_01382	439851.8_01379	439851.8_01378	439851.8_04407	439851.8_00539	439851.8_00536	439851.8_00535	439851.8_00538	439851.8_00537	439851.8_04297	439851.8_04298	439851.8_01538	439851.8_01758	439851.8_04307	439851.8_04308	439851.8_04310	439851.8_04311
28150.1	28150.13_00669	28150.13_00670	28150.13_00675	28150.13_00676	28150.13_00673	28150.13_01507	28150.13_03314	28150.13_03513	28150.13_03510	28150.13_00633	28150.13_00635	28150.13_00634	28150.13_02157	28150.13_03454	28150.13_02298	28150.13_03703	28150.13_03987	28150.13_02182	28150.13_02111	28150.13_04325	28150.13_01498	28150.13_02390	28150.13_01793	28150.13_01769	28150.13_00980	28150.13_01761	28150.13_01759	28150.13_01760	28150.13_03515	28150.13_01930	28150.13_01933	28150.13_01931	28150.13_01932	28150.13_01935	28150.13_01936	28150.13_03453	28150.13_02615	28150.13_02618	28150.13_02619	28150.13_02616	28150.13_02617	28150.13_04308	28150.13_04309	28150.13_01837	28150.13_01604	28150.13_04314	28150.13_04315	28150.13_04317	28150.13_04318
1.41251e+06	1412514.3_02425	1412514.3_02424	1412514.3_02419	1412514.3_02418	1412514.3_02421	1412514.3_01594	1412514.3_04151	1412514.3_02570	1412514.3_02567	1412514.3_02461	1412514.3_02459	1412514.3_02460	1412514.3_00881	1412514.3_04020	1412514.3_00733	1412514.3_02754	1412514.3_03034	1412514.3_00855	1412514.3_00928	1412514.3_03936	1412514.3_01603	1412514.3_00643	1412514.3_01308	1412514.3_01331	1412514.3_02119	1412514.3_01339	1412514.3_01341	1412514.3_01340	1412514.3_02572	1412514.3_01143	1412514.3_01140	1412514.3_01142	1412514.3_01141	1412514.3_01138	1412514.3_01137	1412514.3_04021	1412514.3_00425	1412514.3_00422	1412514.3_00421	1412514.3_00424	1412514.3_00423	1412514.3_03911	1412514.3_03912	1412514.3_01265	1412514.3_01508	1412514.3_03920	1412514.3_03921	1412514.3_03923	1412514.3_03924
CP019409	CP019409_00660	CP019409_00661	CP019409_00666	CP019409_00667	CP019409_00664	CP019409_01440	CP019409_04232	CP019409_00450	CP019409_00453	CP019409_00624	CP019409_00626	CP019409_00625	CP019409_00979	CP019409_04095	CP019409_02325	CP019409_02831	CP019409_03122	CP019409_02213	CP019409_01023	CP019409_03991	CP019409_01431	CP019409_02417	CP019409_01720	CP019409_01696	CP019409_02184	CP019409_01688	CP019409_01686	CP019409_01687	CP019409_00448	CP019409_01916	CP019409_01919	CP019409_01917	CP019409_01918	CP019409_01921	CP019409_01922	CP019409_04096	CP019409_02600	CP019409_02603	CP019409_02604	CP019409_02601	CP019409_02602	CP019409_03971	CP019409_03972	CP019409_01762	CP019409_01559	CP019409_03976	CP019409_03977	CP019409_03978	CP019409_03979
1.41246e+06	1412456.3_02444	1412456.3_02443	1412456.3_02438	1412456.3_02437	1412456.3_02440	1412456.3_01598	1412456.3_04173	1412456.3_02589	1412456.3_02586	1412456.3_02480	1412456.3_02478	1412456.3_02479	1412456.3_00883	1412456.3_04043	1412456.3_00735	1412456.3_02774	1412456.3_03056	1412456.3_00857	1412456.3_00929	1412456.3_03959	1412456.3_01607	1412456.3_00647	1412456.3_01311	1412456.3_01335	1412456.3_02126	1412456.3_01343	1412456.3_01345	1412456.3_01344	1412456.3_02591	1412456.3_01143	1412456.3_01140	1412456.3_01142	1412456.3_01141	1412456.3_01138	1412456.3_01137	1412456.3_04044	1412456.3_00429	1412456.3_00426	1412456.3_00425	1412456.3_00428	1412456.3_00427	1412456.3_03934	1412456.3_03935	1412456.3_01268	1412456.3_01512	1412456.3_03943	1412456.3_03944	1412456.3_03946	1412456.3_03947
1.45463e+06	1454630.3_01413	1454630.3_01414	1454630.3_01419	1454630.3_01420	1454630.3_01417	1454630.3_02526	1454630.3_04250	1454630.3_01214	1454630.3_01217	1454630.3_01377	1454630.3_01379	1454630.3_01378	1454630.3_03048	1454630.3_04380	1454630.3_03197	1454630.3_00995	1454630.3_00721	1454630.3_03076	1454630.3_03000	1454630.3_04483	1454630.3_02535	1454630.3_03298	1454630.3_02258	1454630.3_02282	1454630.3_01737	1454630.3_02289	1454630.3_02291	1454630.3_02290	1454630.3_01212	1454630.3_02053	1454630.3_02050	1454630.3_02052	1454630.3_02051	1454630.3_02048	1454630.3_02047	1454630.3_04379	1454630.3_03512	1454630.3_03515	1454630.3_03516	1454630.3_03513	1454630.3_03514	1454630.3_04505	1454630.3_04504	1454630.3_02215	1454630.3_02432	1454630.3_04499	1454630.3_04498	1454630.3_04496	1454630.3_04495
CP019414	CP019414_02344	CP019414_02343	CP019414_02338	CP019414_02337	CP019414_02340	CP019414_01364	CP019414_04051	CP019414_02484	CP019414_02481	CP019414_02378	CP019414_02376	CP019414_02377	CP019414_00859	CP019414_03919	CP019414_00723	CP019414_02668	CP019414_02935	CP019414_00831	CP019414_00902	CP019414_03840	CP019414_01355	CP019414_00635	CP019414_01637	CP019414_01613	CP019414_02045	CP019414_01605	CP019414_01603	CP019414_01604	CP019414_02486	CP019414_01774	CP019414_01777	CP019414_01775	CP019414_01776	CP019414_01779	CP019414_01780	CP019414_03920	CP019414_00429	CP019414_00426	CP019414_00425	CP019414_00428	CP019414_00427	CP019414_03821	CP019414_03822	CP019414_01679	CP019414_01457	CP019414_03830	CP019414_03831	CP019414_03832	CP019414_03833
90371.2	90371.1940_02486	90371.1940_02485	90371.1940_02480	90371.1940_02479	90371.1940_02482	90371.1940_01439	90371.1940_04370	90371.1940_02687	90371.1940_02684	90371.1940_02521	90371.1940_02519	90371.1940_02520	90371.1940_00919	90371.1940_04240	90371.1940_00770	90371.1940_02948	90371.1940_03223	90371.1940_00891	90371.1940_00966	90371.1940_04139	90371.1940_01430	90371.1940_00669	90371.1940_01708	90371.1940_01684	90371.1940_02164	90371.1940_01677	90371.1940_01675	90371.1940_01676	90371.1940_02689	90371.1940_01848	90371.1940_01851	90371.1940_01849	90371.1940_01850	90371.1940_01853	90371.1940_01854	90371.1940_04241	90371.1940_00445	90371.1940_00442	90371.1940_00441	90371.1940_00444	90371.1940_00443	90371.1940_04117	90371.1940_04118	90371.1940_01750	90371.1940_01533	90371.1940_04123	90371.1940_04124	90371.1940_04126	90371.1940_04127
90370.9	90370.930_03707	90370.930_03705	90370.930_03701	90370.930_03700	90370.930_03703	90370.930_02666	90370.930_04348	90370.930_01404	90370.930_01407	90370.930_03748	90370.930_03746	90370.930_03747	90370.930_02068	90370.930_04627	90370.930_01926	90370.930_01213	90370.930_00912	90370.930_02039	90370.930_02118	90370.930_00070	90370.930_02725	90370.930_01834	90370.930_02397	90370.930_02422	90370.930_03370	90370.930_02430	90370.930_02432	90370.930_02431	90370.930_01402	90370.930_03063	90370.930_03066	90370.930_03064	90370.930_03065	90370.930_03068	90370.930_03069	90370.930_04626	90370.930_01612	90370.930_01609	90370.930_01608	90370.930_01611	90370.930_01610	90370.930_00089	90370.930_00087	90370.930_02966		90370.930_00080	90370.930_00079	90370.930_00078	90370.930_00077
108619	108619.37_01822	108619.37_01823	108619.37_01828	108619.37_01829	108619.37_01826	108619.37_02811	108619.37_04514	108619.37_01621	108619.37_01624	108619.37_01786	108619.37_01788	108619.37_01787	108619.37_03384	108619.37_00068	108619.37_03530	108619.37_01422	108619.37_01135	108619.37_03410	108619.37_03338	108619.37_00170	108619.37_02820	108619.37_03631	108619.37_02546	108619.37_02570	108619.37_02130	108619.37_02578	108619.37_02580	108619.37_02579	108619.37_01619	108619.37_02397	108619.37_02394	108619.37_02396	108619.37_02395	108619.37_02392	108619.37_02391	108619.37_00067	108619.37_03853	108619.37_03856	108619.37_03857	108619.37_03854	108619.37_03855	108619.37_00192	108619.37_00191	108619.37_02502	108619.37_02722	108619.37_00186	108619.37_00185	108619.37_00183	108619.37_00182
149539	149539.323_02438	149539.323_02437	149539.323_02432	149539.323_02431	149539.323_02434	149539.323_01597	149539.323_04206	149539.323_02582	149539.323_02579	149539.323_02474	149539.323_02472	149539.323_02473	149539.323_00882	149539.323_04076	149539.323_00733	149539.323_02808	149539.323_03090	149539.323_00856	149539.323_00928	149539.323_03992	149539.323_01606	149539.323_00646	149539.323_01310	149539.323_01334	149539.323_02123	149539.323_01342	149539.323_01344	149539.323_01343	149539.323_02584	149539.323_01142	149539.323_01139	149539.323_01141	149539.323_01140	149539.323_01137	149539.323_01136	149539.323_04077	149539.323_00427	149539.323_00424	149539.323_00423	149539.323_00426	149539.323_00425	149539.323_03967	149539.323_03968	149539.323_01267	149539.323_01511	149539.323_03976	149539.323_03977	149539.323_03979	149539.323_03980
54388.1	54388.125_02216	54388.125_02217	54388.125_02222	54388.125_02223	54388.125_02220	54388.125_03179	54388.125_01546	54388.125_04333	54388.125_04330	54388.125_02180	54388.125_02182	54388.125_02181	54388.125_03645	54388.125_01416		54388.125_00153	54388.125_00434	54388.125_03677	54388.125_03596	54388.125_01335	54388.125_03188	54388.125_03863	54388.125_02932	54388.125_02957	54388.125_02523	54388.125_02965	54388.125_02967	54388.125_02966	54388.125_04335	54388.125_02795	54388.125_02792	54388.125_02794	54388.125_02793	54388.125_02790	54388.125_02789	54388.125_01417	54388.125_04074	54388.125_04077	54388.125_04078	54388.125_04075	54388.125_04076	54388.125_01315	54388.125_01316	54388.125_02896	54388.125_03100	54388.125_01325	54388.125_01326	54388.125_01327	54388.125_01328
209262	209261.6_00402	209261.6_00403	209261.6_00407	209261.6_00408	209261.6_00405	209261.6_01409	209261.6_04482	209261.6_02657	209261.6_02654	209261.6_00363	209261.6_00365	209261.6_00364	209261.6_02002	209261.6_04204	209261.6_02143	209261.6_02860	209261.6_03157	209261.6_02029	209261.6_01953	209261.6_03545	209261.6_01351	209261.6_02234	209261.6_01676	209261.6_01652	209261.6_00722	209261.6_01644	209261.6_01642	209261.6_01643	209261.6_02659	209261.6_01013	209261.6_01010	209261.6_01012	209261.6_01011	209261.6_01008	209261.6_01007	209261.6_04205	209261.6_02450	209261.6_02453	209261.6_02454	209261.6_02451	209261.6_02452	209261.6_03563	209261.6_03562	209261.6_01109		209261.6_03555	209261.6_03554	209261.6_03553	209261.6_03552
CP019403	CP019403_02499	CP019403_02498	CP019403_02493	CP019403_02492	CP019403_02495	CP019403_01427	CP019403_04340	CP019403_02641	CP019403_02638	CP019403_02535	CP019403_02533	CP019403_02534	CP019403_00945	CP019403_04199	CP019403_00770	CP019403_02922	CP019403_03211	CP019403_00888	CP019403_00992	CP019403_04115	CP019403_01417	CP019403_00682	CP019403_01706	CP019403_01682	CP019403_02176	CP019403_01674	CP019403_01672	CP019403_01673	CP019403_02643	CP019403_01845	CP019403_01848	CP019403_01846	CP019403_01847	CP019403_01850	CP019403_01851	CP019403_04200	CP019403_00465	CP019403_00462	CP019403_00461	CP019403_00464	CP019403_00463	CP019403_04098	CP019403_04099	CP019403_01750	CP019403_01521	CP019403_04104	CP019403_04105	CP019403_04107	CP019403_04108
595.68	595.68_03025	595.68_03024	595.68_03019	595.68_03018	595.68_03021	595.68_02293	595.68_00329	595.68_03168	595.68_03165	595.68_03061	595.68_03059	595.68_03060	595.68_02759	595.68_00197	595.68_01307	595.68_03364	595.68_03665	595.68_02785	595.68_02711	595.68_00097	595.68_02302	595.68_01220	595.68_02022	595.68_02047	595.68_01631	595.68_02054	595.68_02056	595.68_02055	595.68_03170	595.68_01882	595.68_01879	595.68_01881	595.68_01880	595.68_01877	595.68_01876	595.68_00198	595.68_00998	595.68_00995	595.68_00994	595.68_00997	595.68_00996	595.68_00079	595.68_00080	595.68_01978	595.68_02198	595.68_00085	595.68_00086	595.68_00088	595.68_00089
90370.9	90370.929_04188	90370.929_04189	90370.929_04193	90370.929_04194	90370.929_04191	90370.929_00493	90370.929_03557	90370.929_01744	90370.929_01741	90370.929_04148	90370.929_04150	90370.929_04149	90370.929_01087	90370.929_03279	90370.929_01228	90370.929_01934	90370.929_02231	90370.929_01115	90370.929_01038	90370.929_03059	90370.929_00435	90370.929_01320	90370.929_00760	90370.929_00736	90370.929_04520	90370.929_00728	90370.929_00726	90370.929_00727	90370.929_01746	90370.929_00099	90370.929_00096	90370.929_00098	90370.929_00097	90370.929_00094	90370.929_00093	90370.929_03280	90370.929_01538	90370.929_01541	90370.929_01542	90370.929_01539	90370.929_01540	90370.929_03041	90370.929_03042	90370.929_00195		90370.929_03049	90370.929_03050	90370.929_03051	90370.929_03052
611.116	611.116_02512	611.116_02511	611.116_02506	611.116_02505	611.116_02508	611.116_01510	611.116_04285	611.116_02652	611.116_02649	611.116_02546	611.116_02544	611.116_02545	611.116_00987	611.116_04156	611.116_00840	611.116_02868	611.116_03162	611.116_00959	611.116_01034	611.116_04052	611.116_01501	611.116_00739	611.116_01781	611.116_01757	611.116_02180	611.116_01749	611.116_01747	611.116_01748	611.116_02654	611.116_01921	611.116_01924	611.116_01922	611.116_01923	611.116_01926	611.116_01927	611.116_04157	611.116_00514	611.116_00511	611.116_00510	611.116_00513	611.116_00512	611.116_04035	611.116_04036	611.116_01823	611.116_01605	611.116_04041	611.116_04042	611.116_04044	611.116_04045
1.41255e+06	1412546.3_02429	1412546.3_02428	1412546.3_02423	1412546.3_02422	1412546.3_02425	1412546.3_01594	1412546.3_04155	1412546.3_02572	1412546.3_02569	1412546.3_02465	1412546.3_02463	1412546.3_02464	1412546.3_00881	1412546.3_04024	1412546.3_00733	1412546.3_02757	1412546.3_03038	1412546.3_00855	1412546.3_00927	1412546.3_03941	1412546.3_01603	1412546.3_00644	1412546.3_01310	1412546.3_01334	1412546.3_02119	1412546.3_01342	1412546.3_01344	1412546.3_01343	1412546.3_02574	1412546.3_01142	1412546.3_01139	1412546.3_01141	1412546.3_01140	1412546.3_01137	1412546.3_01136	1412546.3_04025	1412546.3_00426	1412546.3_00423	1412546.3_00422	1412546.3_00425	1412546.3_00424	1412546.3_03916	1412546.3_03917	1412546.3_01267	1412546.3_01511	1412546.3_03925	1412546.3_03926	1412546.3_03928	1412546.3_03929
54389	54388.96_02166	54388.96_02167	54388.96_02172	54388.96_02173	54388.96_02170	54388.96_03133	54388.96_01543	54388.96_04299	54388.96_04296	54388.96_02130	54388.96_02132	54388.96_02131	54388.96_03599	54388.96_01413	54388.96_03742	54388.96_00152	54388.96_00431	54388.96_03631	54388.96_03551	54388.96_01332	54388.96_03142	54388.96_03829	54388.96_02886	54388.96_02911	54388.96_02475	54388.96_02919	54388.96_02921	54388.96_02920	54388.96_04301	54388.96_02745	54388.96_02742	54388.96_02744	54388.96_02743	54388.96_02740	54388.96_02739	54388.96_01414	54388.96_04039	54388.96_04042	54388.96_04043	54388.96_04040	54388.96_04041	54388.96_01312	54388.96_01313	54388.96_02845	54388.96_03054	54388.96_01322	54388.96_01323	54388.96_01324	54388.96_01325
1.08109e+06	1081093.3_00411	1081093.3_00412	1081093.3_00418	1081093.3_00419	1081093.3_00415	1081093.3_01288	1081093.3_04307	1081093.3_02691	1081093.3_02688	1081093.3_00372	1081093.3_00374	1081093.3_00373	1081093.3_02020	1081093.3_04172	1081093.3_02169	1081093.3_02885	1081093.3_03159	1081093.3_02046	1081093.3_01972	1081093.3_03497	1081093.3_01279	1081093.3_02255	1081093.3_01546	1081093.3_01522	1081093.3_00745	1081093.3_01514	1081093.3_01512	1081093.3_01513	1081093.3_02693	1081093.3_01749	1081093.3_01752	1081093.3_01750	1081093.3_01751	1081093.3_01754	1081093.3_01755	1081093.3_04173	1081093.3_02479	1081093.3_02482	1081093.3_02483	1081093.3_02480	1081093.3_02481	1081093.3_03523	1081093.3_03522	1081093.3_01589	1081093.3_01373	1081093.3_03514	1081093.3_03513	1081093.3_03511	1081093.3_03510
1.12494e+06	1124936.4_04202	1124936.4_04201	1124936.4_04196	1124936.4_04195	1124936.4_04198	1124936.4_03199	1124936.4_01473	1124936.4_04343	1124936.4_04340	1124936.4_04236	1124936.4_04234	1124936.4_04235	1124936.4_02674	1124936.4_01344	1124936.4_02525	1124936.4_04558	1124936.4_00295	1124936.4_02646	1124936.4_02721	1124936.4_01240	1124936.4_03190	1124936.4_02424	1124936.4_03471	1124936.4_03447	1124936.4_03869	1124936.4_03439	1124936.4_03437	1124936.4_03438	1124936.4_04345	1124936.4_03611	1124936.4_03614	1124936.4_03612	1124936.4_03613	1124936.4_03616	1124936.4_03617	1124936.4_01345	1124936.4_02199	1124936.4_02196	1124936.4_02195	1124936.4_02198	1124936.4_02197	1124936.4_01223	1124936.4_01224	1124936.4_03513	1124936.4_03294	1124936.4_01229	1124936.4_01230	1124936.4_01232	1124936.4_01233
54388.5	54388.5_00987	54388.5_00988	54388.5_00993	54388.5_00994	54388.5_00991	54388.5_01966	54388.5_00355	54388.5_03156	54388.5_03153	54388.5_00951	54388.5_00953	54388.5_00952	54388.5_02440	54388.5_00217	54388.5_02583	54388.5_03425	54388.5_03709	54388.5_02472	54388.5_02391	54388.5_00133	54388.5_01975	54388.5_02682	54388.5_01718	54388.5_01743	54388.5_01293	54388.5_01751	54388.5_01753	54388.5_01752	54388.5_03158	54388.5_01573	54388.5_01570	54388.5_01572	54388.5_01571	54388.5_01568	54388.5_01567	54388.5_00218	54388.5_02894	54388.5_02897	54388.5_02898	54388.5_02895	54388.5_02896	54388.5_00113	54388.5_00114	54388.5_01673	54388.5_01887	54388.5_00123	54388.5_00124	54388.5_00125	54388.5_00126
149539	149539.328_00895	149539.328_00894	149539.328_00889	149539.328_00888	149539.328_00891	149539.328_04484	149539.328_02662	149539.328_01039	149539.328_01036	149539.328_00931	149539.328_00929	149539.328_00930	149539.328_03770	149539.328_02532	149539.328_03622	149539.328_01263	149539.328_01543	149539.328_03744	149539.328_03816	149539.328_02447	149539.328_04493	149539.328_03533	149539.328_04197	149539.328_04221	149539.328_00581	149539.328_04229	149539.328_04231	149539.328_04230	149539.328_01041	149539.328_04030	149539.328_04027	149539.328_04029	149539.328_04028	149539.328_04025	149539.328_04024	149539.328_02533	149539.328_03316	149539.328_03313	149539.328_03312	149539.328_03315	149539.328_03314	149539.328_02422	149539.328_02423	149539.328_04154	149539.328_04398	149539.328_02431	149539.328_02432	149539.328_02434	149539.328_02435
CP019415	CP019415_02526	CP019415_02525	CP019415_02520	CP019415_02519	CP019415_02522	CP019415_01655	CP019415_04269	CP019415_02673	CP019415_02670	CP019415_02563	CP019415_02561	CP019415_02562	CP019415_00890	CP019415_04136	CP019415_00742	CP019415_02862	CP019415_03148	CP019415_00864	CP019415_00935	CP019415_04052	CP019415_01664	CP019415_00653	CP019415_01365	CP019415_01390	CP019415_02207	CP019415_01398	CP019415_01400	CP019415_01399	CP019415_02675	CP019415_01199	CP019415_01196	CP019415_01198	CP019415_01197	CP019415_01194	CP019415_01193	CP019415_04137	CP019415_00433	CP019415_00430	CP019415_00429	CP019415_00432	CP019415_00431	CP019415_04027	CP019415_04028	CP019415_01322	CP019415_01573	CP019415_04036	CP019415_04037	CP019415_04039	CP019415_04040
1.41258e+06	1412584.3_02430	1412584.3_02429	1412584.3_02424	1412584.3_02423	1412584.3_02426	1412584.3_01596	1412584.3_04155	1412584.3_02573	1412584.3_02570	1412584.3_02466	1412584.3_02464	1412584.3_02465	1412584.3_00881	1412584.3_04025	1412584.3_00733	1412584.3_02758	1412584.3_03039	1412584.3_00855	1412584.3_00927	1412584.3_03942	1412584.3_01604	1412584.3_00644	1412584.3_01310	1412584.3_01334	1412584.3_02122	1412584.3_01342	1412584.3_01344	1412584.3_01343	1412584.3_02575	1412584.3_01142	1412584.3_01139	1412584.3_01141	1412584.3_01140	1412584.3_01137	1412584.3_01136	1412584.3_04026	1412584.3_00425	1412584.3_00422	1412584.3_00421	1412584.3_00424	1412584.3_00423	1412584.3_03917	1412584.3_03918	1412584.3_01267	1412584.3_01511	1412584.3_03926	1412584.3_03927	1412584.3_03929	1412584.3_03930
CP012349	CP012349_01229	CP012349_01230	CP012349_01235	CP012349_01236	CP012349_01233	CP012349_02133	CP012349_04044	CP012349_01085	CP012349_01088	CP012349_01193	CP012349_01195	CP012349_01194	CP012349_02847	CP012349_04172	CP012349_02997	CP012349_00898	CP012349_00617	CP012349_02875	CP012349_02799	CP012349_04279	CP012349_02124	CP012349_03087	CP012349_02410	CP012349_02386	CP012349_01549	CP012349_02378	CP012349_02376	CP012349_02377	CP012349_01081	CP012349_02555	CP012349_02558	CP012349_02556	CP012349_02557	CP012349_02560	CP012349_02563	CP012349_04171	CP012349_03342	CP012349_03345	CP012349_03346	CP012349_03343	CP012349_03344	CP012349_04296	CP012349_04295	CP012349_02454	CP012349_02227	CP012349_04290	CP012349_04289	CP012349_04287	CP012349_04286
28901.1	28901.1015_01322	28901.1015_01323	28901.1015_01328	28901.1015_01330	28901.1015_01326	28901.1015_02396	28901.1015_04133	28901.1015_01142	28901.1015_01178	28901.1015_01286	28901.1015_01288	28901.1015_01287	28901.1015_02887	28901.1015_04265	28901.1015_03021	28901.1015_00951	28901.1015_00671	28901.1015_02913	28901.1015_02841	28901.1015_04345	28901.1015_02405	28901.1015_03108	28901.1015_02114	28901.1015_02138	28901.1015_01638	28901.1015_02146	28901.1015_02148	28901.1015_02147	28901.1015_01140	28901.1015_01949	28901.1015_01946	28901.1015_01948	28901.1015_01947	28901.1015_01944	28901.1015_01943	28901.1015_04264	28901.1015_03324	28901.1015_03327	28901.1015_03328	28901.1015_03325	28901.1015_03326	28901.1015_04366	28901.1015_04365	28901.1015_02037	28901.1015_02301	28901.1015_04357	28901.1015_04356	28901.1015_04354	28901.1015_04353
54388.1	54388.111_02167	54388.111_02168	54388.111_02173	54388.111_02174	54388.111_02171	54388.111_03133	54388.111_01544	54388.111_04301	54388.111_04298	54388.111_02131	54388.111_02133	54388.111_02132	54388.111_03600	54388.111_01414	54388.111_03742	54388.111_00153	54388.111_00432	54388.111_03632	54388.111_03552	54388.111_01332	54388.111_03142	54388.111_03829	54388.111_02885	54388.111_02910	54388.111_02475	54388.111_02918	54388.111_02920	54388.111_02919	54388.111_04303	54388.111_02744	54388.111_02741	54388.111_02743	54388.111_02742	54388.111_02739	54388.111_02738	54388.111_01415	54388.111_04043	54388.111_04046	54388.111_04047	54388.111_04044	54388.111_04045	54388.111_01313	54388.111_01314	54388.111_02845	54388.111_03054	54388.111_01323	54388.111_01324	54388.111_01325	54388.111_01326
1.41258e+06	1412575.3_02428	1412575.3_02427	1412575.3_02422	1412575.3_02421	1412575.3_02424	1412575.3_01594	1412575.3_04156	1412575.3_02573	1412575.3_02570	1412575.3_02464	1412575.3_02462	1412575.3_02463	1412575.3_00880	1412575.3_04025	1412575.3_00732	1412575.3_02758	1412575.3_03039	1412575.3_00854	1412575.3_00927	1412575.3_03941	1412575.3_01603	1412575.3_00643	1412575.3_01309	1412575.3_01332	1412575.3_02119	1412575.3_01340	1412575.3_01342	1412575.3_01341	1412575.3_02575	1412575.3_01141	1412575.3_01138	1412575.3_01140	1412575.3_01139	1412575.3_01136	1412575.3_01135	1412575.3_04026	1412575.3_00425	1412575.3_00422	1412575.3_00421	1412575.3_00424	1412575.3_00423	1412575.3_03916	1412575.3_03917	1412575.3_01266	1412575.3_01508	1412575.3_03925	1412575.3_03926	1412575.3_03928	1412575.3_03929
149539	149539.325_02439	149539.325_02438	149539.325_02433	149539.325_02432	149539.325_02435	149539.325_01597	149539.325_04206	149539.325_02583	149539.325_02580	149539.325_02475	149539.325_02473	149539.325_02474	149539.325_00882	149539.325_04077	149539.325_00733	149539.325_02809	149539.325_03090	149539.325_00856	149539.325_00929	149539.325_03993	149539.325_01607	149539.325_00645	149539.325_01310	149539.325_01334	149539.325_02124	149539.325_01342	149539.325_01344	149539.325_01343	149539.325_02585	149539.325_01143	149539.325_01140	149539.325_01142	149539.325_01141	149539.325_01138	149539.325_01137	149539.325_04078	149539.325_00427	149539.325_00424	149539.325_00423	149539.325_00426	149539.325_00425	149539.325_03968	149539.325_03969	149539.325_01267	149539.325_01511	149539.325_03977	149539.325_03978	149539.325_03980	149539.325_03981
54388.4	54388.38_01058	54388.38_01059	54388.38_01064	54388.38_01065	54388.38_01062	54388.38_02019	54388.38_00436	54388.38_03188	54388.38_03185	54388.38_01022	54388.38_01024	54388.38_01023	54388.38_02486	54388.38_00308	54388.38_02628	54388.38_03443	54388.38_03721	54388.38_02518	54388.38_02437	54388.38_00229	54388.38_02028	54388.38_02716	54388.38_01772	54388.38_01797	54388.38_01363	54388.38_01805	54388.38_01807	54388.38_01806	54388.38_03190	54388.38_01631	54388.38_01628	54388.38_01630	54388.38_01629	54388.38_01626	54388.38_01625	54388.38_00309	54388.38_02928	54388.38_02931	54388.38_02932	54388.38_02929	54388.38_02930	54388.38_00209	54388.38_00210	54388.38_01731	54388.38_01940	54388.38_00219	54388.38_00220	54388.38_00221	54388.38_00222
1.45459e+06	1454593.3_01407	1454593.3_01408	1454593.3_01413	1454593.3_01414	1454593.3_01411	1454593.3_02461	1454593.3_04191	1454593.3_01179	1454593.3_01216	1454593.3_01371	1454593.3_01373	1454593.3_01372	1454593.3_03042	1454593.3_04390	1454593.3_03217	1454593.3_00940	1454593.3_00665	1454593.3_03095	1454593.3_02996	1454593.3_04493	1454593.3_02470	1454593.3_03316	1454593.3_02191	1454593.3_02215	1454593.3_01716	1454593.3_02223	1454593.3_02225	1454593.3_02224	1454593.3_01177	1454593.3_02046	1454593.3_02043	1454593.3_02045	1454593.3_02044	1454593.3_02041	1454593.3_02040	1454593.3_04389	1454593.3_03531	1454593.3_03534	1454593.3_03535	1454593.3_03532	1454593.3_03533	1454593.3_04510	1454593.3_04509	1454593.3_02147	1454593.3_02367	1454593.3_04504	1454593.3_04503	1454593.3_04501	1454593.3_04500
57743.4	57743.4_02737	57743.4_02736	57743.4_02731	57743.4_02730	57743.4_02733	57743.4_01806	57743.4_04622	57743.4_02987	57743.4_02984	57743.4_02773	57743.4_02771	57743.4_02772	57743.4_01041	57743.4_04476	57743.4_00829	57743.4_03214	57743.4_03504	57743.4_00953	57743.4_01089	57743.4_04394	57743.4_01815	57743.4_00729	57743.4_01528	57743.4_01552	57743.4_02367	57743.4_01560	57743.4_01562	57743.4_01561	57743.4_02989	57743.4_01382	57743.4_01379	57743.4_01381	57743.4_01380	57743.4_01377	57743.4_01374	57743.4_04477	57743.4_00460	57743.4_00457	57743.4_00456	57743.4_00459	57743.4_00458	57743.4_04377	57743.4_04378	57743.4_01481	57743.4_01716	57743.4_04383	57743.4_04384	57743.4_04386	57743.4_04387
588859	588858.6_02667	588858.6_02666	588858.6_02661	588858.6_02660	588858.6_02663	588858.6_01621	588858.6_04507	588858.6_02869	588858.6_02866	588858.6_02702	588858.6_02700	588858.6_02701	588858.6_01035	588858.6_04377	588858.6_00886	588858.6_03086	588858.6_03362	588858.6_01007	588858.6_01082	588858.6_04276	588858.6_01612	588858.6_00785	588858.6_01890	588858.6_01866	588858.6_02345	588858.6_01859	588858.6_01857	588858.6_01858	588858.6_02871	588858.6_02030	588858.6_02033	588858.6_02031	588858.6_02032	588858.6_02035	588858.6_02036	588858.6_04378	588858.6_00561	588858.6_00558	588858.6_00557	588858.6_00560	588858.6_00559	588858.6_04254	588858.6_04255	588858.6_01932	588858.6_01715	588858.6_04260	588858.6_04261	588858.6_04263	588858.6_04264
CP012833	CP012833_01219	CP012833_01220	CP012833_01225	CP012833_01226	CP012833_01223	CP012833_02053	CP012833_03951	CP012833_01075	CP012833_01078	CP012833_01183	CP012833_01185	CP012833_01184	CP012833_02817	CP012833_04093	CP012833_02952	CP012833_00881	CP012833_00608	CP012833_02844	CP012833_02774	CP012833_04177	CP012833_02031	CP012833_03041	CP012833_02317	CP012833_02293	CP012833_01521	CP012833_02286	CP012833_02284	CP012833_02285	CP012833_01073	CP012833_02504	CP012833_02507	CP012833_02505	CP012833_02506	CP012833_02509	CP012833_02510	CP012833_04092	CP012833_03300	CP012833_03303	CP012833_03304	CP012833_03301	CP012833_03302	CP012833_04193	CP012833_04192	CP012833_02360	CP012833_02141	CP012833_04187	CP012833_04186	CP012833_04185	CP012833_04184
54388.3	54388.29_04161	54388.29_04162	54388.29_04167	54388.29_04168	54388.29_04165	54388.29_00745	54388.29_03548	54388.29_01904	54388.29_01901	54388.29_04125	54388.29_04127	54388.29_04126	54388.29_01212	54388.29_03417	54388.29_01354	54388.29_02167	54388.29_02445	54388.29_01244	54388.29_01163	54388.29_03340	54388.29_00754	54388.29_01442	54388.29_00497	54388.29_00522	54388.29_00088	54388.29_00530	54388.29_00532	54388.29_00531	54388.29_01906	54388.29_00357	54388.29_00354	54388.29_00356	54388.29_00355	54388.29_00352	54388.29_00351	54388.29_03418	54388.29_01646	54388.29_01649	54388.29_01650	54388.29_01647	54388.29_01648	54388.29_03320	54388.29_03321	54388.29_00457	54388.29_00667	54388.29_03330	54388.29_03331	54388.29_03332	54388.29_03333
1.41255e+06	1412550.3_02426	1412550.3_02425	1412550.3_02420	1412550.3_02419	1412550.3_02422	1412550.3_01592	1412550.3_04151	1412550.3_02570	1412550.3_02567	1412550.3_02462	1412550.3_02460	1412550.3_02461	1412550.3_00878	1412550.3_04020	1412550.3_00730	1412550.3_02755	1412550.3_03036	1412550.3_00852	1412550.3_00924	1412550.3_03937	1412550.3_01601	1412550.3_00643	1412550.3_01306	1412550.3_01330	1412550.3_02116	1412550.3_01338	1412550.3_01340	1412550.3_01339	1412550.3_02572	1412550.3_01138	1412550.3_01135	1412550.3_01137	1412550.3_01136	1412550.3_01133	1412550.3_01132	1412550.3_04021	1412550.3_00425	1412550.3_00422	1412550.3_00421	1412550.3_00424	1412550.3_00423	1412550.3_03912	1412550.3_03913	1412550.3_01263	1412550.3_01506	1412550.3_03921	1412550.3_03922	1412550.3_03924	1412550.3_03925
CP016357	CP016357_01251	CP016357_01252	CP016357_01257	CP016357_01258	CP016357_01255	CP016357_02305	CP016357_03950	CP016357_01109	CP016357_01112	CP016357_01215	CP016357_01217	CP016357_01216	CP016357_02820	CP016357_04086	CP016357_02966	CP016357_00909	CP016357_00624	CP016357_02846	CP016357_02774	CP016357_04188	CP016357_02314	CP016357_03066	CP016357_02040	CP016357_02064	CP016357_01561	CP016357_02072	CP016357_02074	CP016357_02073	CP016357_01107	CP016357_01829	CP016357_01826	CP016357_01828	CP016357_01827	CP016357_01824	CP016357_01823	CP016357_04085	CP016357_03289	CP016357_03292	CP016357_03293	CP016357_03290	CP016357_03291	CP016357_04210	CP016357_04209	CP016357_01996	CP016357_02216	CP016357_04204	CP016357_04203	CP016357_04201	CP016357_04200
1.41257e+06	1412570.3_00417	1412570.3_00418	1412570.3_00423	1412570.3_00424	1412570.3_00421	1412570.3_03928	1412570.3_02190	1412570.3_01394	1412570.3_01397	1412570.3_00381	1412570.3_00383	1412570.3_00382	1412570.3_03276	1412570.3_03520	1412570.3_03426	1412570.3_01165	1412570.3_01433	1412570.3_03302	1412570.3_02917	1412570.3_03264	1412570.3_02574	1412570.3_03672	1412570.3_01747	1412570.3_01723	1412570.3_03564	1412570.3_01715	1412570.3_01713	1412570.3_01714	1412570.3_01392	1412570.3_00829	1412570.3_00832	1412570.3_00830	1412570.3_00831	1412570.3_00834	1412570.3_00835	1412570.3_03519	1412570.3_00989	1412570.3_00992	1412570.3_00993	1412570.3_00990	1412570.3_00991	1412570.3_00688	1412570.3_00687	1412570.3_01790	1412570.3_04014	1412570.3_03102	1412570.3_03103	1412570.3_03105	1412570.3_03106
85569.7	85569.7_02603	85569.7_02602	85569.7_02597	85569.7_02596	85569.7_02599	85569.7_01491	85569.7_04486	85569.7_02802	85569.7_02799	85569.7_02639	85569.7_02637	85569.7_02638	85569.7_00969	85569.7_04356	85569.7_00820	85569.7_03020	85569.7_03294	85569.7_00941	85569.7_01017	85569.7_04253	85569.7_01482	85569.7_00719	85569.7_01759	85569.7_01735	85569.7_02279	85569.7_01728	85569.7_01726	85569.7_01727	85569.7_02804	85569.7_01963	85569.7_01966	85569.7_01964	85569.7_01965	85569.7_01968	85569.7_01969	85569.7_04357	85569.7_00505	85569.7_00502	85569.7_00501	85569.7_00504	85569.7_00503	85569.7_04231	85569.7_04232	85569.7_01802	85569.7_01585	85569.7_04237	85569.7_04238	85569.7_04240	85569.7_04241
1.41251e+06	1412506.3_02430	1412506.3_02429	1412506.3_02424	1412506.3_02423	1412506.3_02426	1412506.3_01596	1412506.3_04154	1412506.3_02573	1412506.3_02570	1412506.3_02466	1412506.3_02464	1412506.3_02465	1412506.3_00879	1412506.3_04024	1412506.3_00731	1412506.3_02758	1412506.3_03039	1412506.3_00853	1412506.3_00925	1412506.3_03940	1412506.3_01605	1412506.3_00643	1412506.3_01309	1412506.3_01333	1412506.3_02120	1412506.3_01341	1412506.3_01343	1412506.3_01342	1412506.3_02575	1412506.3_01140	1412506.3_01137	1412506.3_01139	1412506.3_01138	1412506.3_01135	1412506.3_01134	1412506.3_04025	1412506.3_00425	1412506.3_00422	1412506.3_00421	1412506.3_00424	1412506.3_00423	1412506.3_03915	1412506.3_03916	1412506.3_01266	1412506.3_01510	1412506.3_03924	1412506.3_03925	1412506.3_03927	1412506.3_03928
1.41247e+06	1412472.3_02489	1412472.3_02488	1412472.3_02483			1412472.3_01596	1412472.3_04220	1412472.3_02633	1412472.3_02630	1412472.3_02525	1412472.3_02523	1412472.3_02524	1412472.3_00884	1412472.3_04090	1412472.3_00735	1412472.3_02821	1412472.3_03103	1412472.3_00858	1412472.3_00930	1412472.3_04006	1412472.3_01605	1412472.3_00645	1412472.3_01311	1412472.3_01335	1412472.3_02181	1412472.3_01343	1412472.3_01345	1412472.3_01344	1412472.3_02635	1412472.3_01144	1412472.3_01141	1412472.3_01143	1412472.3_01142	1412472.3_01139	1412472.3_01138	1412472.3_04091	1412472.3_00427	1412472.3_00424	1412472.3_00423	1412472.3_00426	1412472.3_00425	1412472.3_03981	1412472.3_03982	1412472.3_01268	1412472.3_01511	1412472.3_03990	1412472.3_03991	1412472.3_03993	1412472.3_03994
1.41258e+06	1412577.3_02430	1412577.3_02429	1412577.3_02424	1412577.3_02423	1412577.3_02426	1412577.3_01592	1412577.3_04153	1412577.3_02572	1412577.3_02569	1412577.3_02466	1412577.3_02464	1412577.3_02465	1412577.3_00880	1412577.3_04022	1412577.3_00732	1412577.3_02756	1412577.3_03037	1412577.3_00854	1412577.3_00926	1412577.3_03938	1412577.3_01601	1412577.3_00643	1412577.3_01307	1412577.3_01331	1412577.3_02120	1412577.3_01339	1412577.3_01341	1412577.3_01340	1412577.3_02574	1412577.3_01141	1412577.3_01138	1412577.3_01140	1412577.3_01139	1412577.3_01136	1412577.3_01135	1412577.3_04023	1412577.3_00426	1412577.3_00423	1412577.3_00422	1412577.3_00425	1412577.3_00424	1412577.3_03913	1412577.3_03914	1412577.3_01264	1412577.3_01506	1412577.3_03922	1412577.3_03923	1412577.3_03925	1412577.3_03926
54388.1	54388.137_00399	54388.137_00400	54388.137_00405	54388.137_00406	54388.137_00403	54388.137_01372	54388.137_04198	54388.137_02535	54388.137_02532	54388.137_00363	54388.137_00365	54388.137_00364	54388.137_01834	54388.137_04067	54388.137_01976	54388.137_02799	54388.137_03081	54388.137_01866	54388.137_01786	54388.137_03985	54388.137_01381	54388.137_02066	54388.137_01125	54388.137_01150	54388.137_00706	54388.137_01158	54388.137_01160	54388.137_01159	54388.137_02537	54388.137_00982	54388.137_00979	54388.137_00981	54388.137_00980	54388.137_00977	54388.137_00976	54388.137_04068	54388.137_02276	54388.137_02279	54388.137_02280	54388.137_02277	54388.137_02278	54388.137_03966	54388.137_03967	54388.137_01083	54388.137_01295	54388.137_03976	54388.137_03977	54388.137_03978	54388.137_03979
1.41255e+06	1412551.3_02434	1412551.3_02433	1412551.3_02428	1412551.3_02426	1412551.3_02430	1412551.3_01592	1412551.3_04164	1412551.3_02581	1412551.3_02578	1412551.3_02470	1412551.3_02468	1412551.3_02469	1412551.3_00880	1412551.3_04033	1412551.3_00732	1412551.3_02767	1412551.3_03048	1412551.3_00854	1412551.3_00926	1412551.3_03949	1412551.3_01601	1412551.3_00641	1412551.3_01307	1412551.3_01330	1412551.3_02123	1412551.3_01338	1412551.3_01340	1412551.3_01339	1412551.3_02583	1412551.3_01140	1412551.3_01137	1412551.3_01139	1412551.3_01138	1412551.3_01135	1412551.3_01134	1412551.3_04034	1412551.3_00424	1412551.3_00421	1412551.3_00420	1412551.3_00423	1412551.3_00422	1412551.3_03924	1412551.3_03925	1412551.3_01264	1412551.3_01507	1412551.3_03933	1412551.3_03934	1412551.3_03936	1412551.3_03937
1.41254e+06	1412535.3_02429	1412535.3_02428	1412535.3_02423	1412535.3_02422	1412535.3_02425	1412535.3_01594	1412535.3_04155	1412535.3_02572	1412535.3_02569	1412535.3_02465	1412535.3_02463	1412535.3_02464	1412535.3_00879	1412535.3_04024	1412535.3_00731	1412535.3_02757	1412535.3_03038	1412535.3_00853	1412535.3_00925	1412535.3_03941	1412535.3_01603	1412535.3_00643	1412535.3_01307	1412535.3_01331	1412535.3_02119	1412535.3_01339	1412535.3_01341	1412535.3_01340	1412535.3_02574	1412535.3_01139	1412535.3_01136	1412535.3_01138	1412535.3_01137	1412535.3_01134	1412535.3_01133	1412535.3_04025	1412535.3_00425	1412535.3_00422	1412535.3_00421	1412535.3_00424	1412535.3_00423	1412535.3_03916	1412535.3_03917	1412535.3_01264	1412535.3_01508	1412535.3_03925	1412535.3_03926	1412535.3_03928	1412535.3_03929
1.41259e+06	1412586.3_02432	1412586.3_02431	1412586.3_02426	1412586.3_02425	1412586.3_02428	1412586.3_01598	1412586.3_04157	1412586.3_02575	1412586.3_02572	1412586.3_02468	1412586.3_02466	1412586.3_02467	1412586.3_00881	1412586.3_04027	1412586.3_00733	1412586.3_02760	1412586.3_03041	1412586.3_00855	1412586.3_00927	1412586.3_03943	1412586.3_01607	1412586.3_00642	1412586.3_01311	1412586.3_01335	1412586.3_02124	1412586.3_01343	1412586.3_01345	1412586.3_01344	1412586.3_02577	1412586.3_01142	1412586.3_01139	1412586.3_01141	1412586.3_01140	1412586.3_01137	1412586.3_01136	1412586.3_04028	1412586.3_00425	1412586.3_00422	1412586.3_00421	1412586.3_00424	1412586.3_00423	1412586.3_03918	1412586.3_03919	1412586.3_01268	1412586.3_01512	1412586.3_03927	1412586.3_03928	1412586.3_03930	1412586.3_03931
1.16072e+06	1160717.4_03212	1160717.4_03211	1160717.4_03206	1160717.4_03205	1160717.4_03208	1160717.4_02192	1160717.4_00464	1160717.4_03355	1160717.4_03352	1160717.4_03247	1160717.4_03245	1160717.4_03246	1160717.4_01669	1160717.4_00332	1160717.4_01519	1160717.4_03574	1160717.4_03869	1160717.4_01641	1160717.4_01717	1160717.4_00231	1160717.4_02183	1160717.4_01417	1160717.4_02465	1160717.4_02441	1160717.4_02872	1160717.4_02433	1160717.4_02431	1160717.4_02432	1160717.4_03357	1160717.4_02606	1160717.4_02609	1160717.4_02607	1160717.4_02608	1160717.4_02611	1160717.4_02612	1160717.4_00333	1160717.4_01190	1160717.4_01187	1160717.4_01186	1160717.4_01189	1160717.4_01188	1160717.4_00214	1160717.4_00215	1160717.4_02507	1160717.4_02287	1160717.4_00220	1160717.4_00221	1160717.4_00223	1160717.4_00224
1.41256e+06	1412563.3_02430	1412563.3_02429	1412563.3_02424	1412563.3_02423	1412563.3_02426	1412563.3_01594	1412563.3_04154	1412563.3_02574	1412563.3_02571	1412563.3_02466	1412563.3_02464	1412563.3_02465	1412563.3_00879	1412563.3_04024	1412563.3_00731	1412563.3_02759	1412563.3_03041	1412563.3_00853	1412563.3_00925	1412563.3_03942	1412563.3_01603	1412563.3_00644	1412563.3_01307	1412563.3_01331	1412563.3_02120	1412563.3_01339	1412563.3_01341	1412563.3_01340	1412563.3_02576	1412563.3_01139	1412563.3_01136	1412563.3_01138	1412563.3_01137	1412563.3_01134	1412563.3_01133	1412563.3_04025	1412563.3_00426	1412563.3_00423	1412563.3_00422	1412563.3_00425	1412563.3_00424	1412563.3_03917	1412563.3_03918	1412563.3_01264	1412563.3_01508	1412563.3_03926	1412563.3_03927	1412563.3_03929	1412563.3_03930
149539	149539.321_02438	149539.321_02437	149539.321_02432	149539.321_02431	149539.321_02434	149539.321_01591	149539.321_04250	149539.321_02583	149539.321_02580	149539.321_02474	149539.321_02472	149539.321_02473	149539.321_00884	149539.321_04120	149539.321_00736	149539.321_02810	149539.321_03092	149539.321_00858	149539.321_00930	149539.321_04036	149539.321_01600	149539.321_00647	149539.321_01303	149539.321_01327	149539.321_02122	149539.321_01335	149539.321_01337	149539.321_01336	149539.321_02585	149539.321_01135	149539.321_01132	149539.321_01134	149539.321_01133	149539.321_01129	149539.321_01128	149539.321_04121	149539.321_00428	149539.321_00425	149539.321_00424	149539.321_00427	149539.321_00426	149539.321_04011	149539.321_04012	149539.321_01260	149539.321_01505	149539.321_04020	149539.321_04021	149539.321_04023	149539.321_04024
1.41256e+06	1412564.3_02427	1412564.3_02426	1412564.3_02421	1412564.3_02420	1412564.3_02423	1412564.3_01595	1412564.3_04152	1412564.3_02570	1412564.3_02567	1412564.3_02463	1412564.3_02461	1412564.3_02462	1412564.3_00881	1412564.3_04022	1412564.3_00733	1412564.3_02755	1412564.3_03036	1412564.3_00855	1412564.3_00927	1412564.3_03939	1412564.3_01604	1412564.3_00645	1412564.3_01308	1412564.3_01332	1412564.3_02119	1412564.3_01340	1412564.3_01342	1412564.3_01341	1412564.3_02572	1412564.3_01141	1412564.3_01138	1412564.3_01140	1412564.3_01139	1412564.3_01136	1412564.3_01135	1412564.3_04023	1412564.3_00427	1412564.3_00424	1412564.3_00423	1412564.3_00426	1412564.3_00425	1412564.3_03914	1412564.3_03915	1412564.3_01265	1412564.3_01509	1412564.3_03923	1412564.3_03924	1412564.3_03926	1412564.3_03927
1.41255e+06	1412549.3_02430	1412549.3_02429	1412549.3_02424	1412549.3_02423	1412549.3_02426	1412549.3_01596	1412549.3_04155	1412549.3_02573	1412549.3_02570	1412549.3_02466	1412549.3_02464	1412549.3_02465	1412549.3_00880	1412549.3_04026	1412549.3_00732	1412549.3_02758	1412549.3_03039	1412549.3_00854	1412549.3_00926	1412549.3_03942	1412549.3_01605	1412549.3_00644	1412549.3_01309	1412549.3_01333	1412549.3_02120	1412549.3_01341	1412549.3_01343	1412549.3_01342	1412549.3_02575	1412549.3_01140	1412549.3_01137	1412549.3_01139	1412549.3_01138	1412549.3_01135	1412549.3_01134	1412549.3_04027	1412549.3_00426	1412549.3_00423	1412549.3_00422	1412549.3_00425	1412549.3_00424	1412549.3_03917	1412549.3_03918	1412549.3_01265	1412549.3_01510	1412549.3_03926	1412549.3_03927	1412549.3_03929	1412549.3_03930
1.24412e+06	1244119.3_02439	1244119.3_02438	1244119.3_02433	1244119.3_02432	1244119.3_02435	1244119.3_01595	1244119.3_04213	1244119.3_02585	1244119.3_02582	1244119.3_02475	1244119.3_02473	1244119.3_02474	1244119.3_00881	1244119.3_04081	1244119.3_00733	1244119.3_02812	1244119.3_03093	1244119.3_00855	1244119.3_00927	1244119.3_03997	1244119.3_01605	1244119.3_00645	1244119.3_01308	1244119.3_01332	1244119.3_02124	1244119.3_01340	1244119.3_01342	1244119.3_01341	1244119.3_02587	1244119.3_01140	1244119.3_01137	1244119.3_01139	1244119.3_01138	1244119.3_01135	1244119.3_01134	1244119.3_04082	1244119.3_00427	1244119.3_00424	1244119.3_00423	1244119.3_00426	1244119.3_00425	1244119.3_03972	1244119.3_03973	1244119.3_01265	1244119.3_01509	1244119.3_03981	1244119.3_03982	1244119.3_03984	1244119.3_03985
216598	216597.6_02484	216597.6_02483	216597.6_02478	216597.6_02477	216597.6_02480	216597.6_01439	216597.6_04401	216597.6_02686	216597.6_02683	216597.6_02519	216597.6_02517	216597.6_02518	216597.6_00918	216597.6_04271	216597.6_00770	216597.6_02974	216597.6_03248	216597.6_00890	216597.6_00966	216597.6_04170	216597.6_01430	216597.6_00668	216597.6_01707	216597.6_01683	216597.6_02162	216597.6_01676	216597.6_01674	216597.6_01675	216597.6_02688	216597.6_01847	216597.6_01850	216597.6_01848	216597.6_01849	216597.6_01852	216597.6_01853	216597.6_04272	216597.6_00444	216597.6_00441	216597.6_00440	216597.6_00443	216597.6_00442	216597.6_04148	216597.6_04149	216597.6_01749	216597.6_01533	216597.6_04154	216597.6_04155	216597.6_04157	216597.6_04158
90371.1	90371.1186_02542	90371.1186_02541	90371.1186_02536	90371.1186_02535	90371.1186_02538	90371.1186_01510	90371.1186_04472	90371.1186_02746	90371.1186_02743	90371.1186_02577	90371.1186_02575	90371.1186_02576	90371.1186_00990	90371.1186_04342	90371.1186_00840	90371.1186_03004	90371.1186_03279	90371.1186_00962	90371.1186_01038	90371.1186_04240	90371.1186_01501	90371.1186_00739	90371.1186_01775	90371.1186_01751	90371.1186_02218	90371.1186_01744	90371.1186_01742	90371.1186_01743	90371.1186_02748	90371.1186_01903	90371.1186_01906	90371.1186_01904	90371.1186_01905	90371.1186_01908	90371.1186_01909	90371.1186_04343	90371.1186_00514	90371.1186_00511	90371.1186_00510	90371.1186_00513	90371.1186_00512	90371.1186_04218	90371.1186_04219	90371.1186_01817	90371.1186_01601	90371.1186_04224	90371.1186_04225	90371.1186_04227	90371.1186_04228
CP007246	CP007246_02435	CP007246_02434	CP007246_02429	CP007246_02428	CP007246_02431	CP007246_01593	CP007246_04205	CP007246_02579	CP007246_02576	CP007246_02471	CP007246_02469	CP007246_02470	CP007246_00878	CP007246_04076	CP007246_00730	CP007246_02806	CP007246_03087	CP007246_00852	CP007246_00924	CP007246_03991	CP007246_01602	CP007246_00642	CP007246_01306	CP007246_01330	CP007246_02119	CP007246_01338	CP007246_01340	CP007246_01339	CP007246_02581	CP007246_01138	CP007246_01135	CP007246_01137	CP007246_01136	CP007246_01133	CP007246_01132	CP007246_04077	CP007246_00424	CP007246_00421	CP007246_00420	CP007246_00423	CP007246_00422	CP007246_03966	CP007246_03967	CP007246_01263	CP007246_01507	CP007246_03975	CP007246_03976	CP007246_03978	CP007246_03979
1.29892e+06	1298917.3_00426	1298917.3_00427	1298917.3_00433	1298917.3_00435	1298917.3_00431	1298917.3_01318	1298917.3_04493	1298917.3_02787	1298917.3_02784	1298917.3_00386	1298917.3_00388	1298917.3_00387	1298917.3_02031	1298917.3_04359	1298917.3_02182	1298917.3_03031	1298917.3_03325	1298917.3_02059	1298917.3_01982	1298917.3_03664	1298917.3_01308	1298917.3_02273	1298917.3_01545	1298917.3_01521	1298917.3_00766	1298917.3_01513	1298917.3_01511	1298917.3_01512	1298917.3_02789	1298917.3_01749	1298917.3_01752	1298917.3_01750	1298917.3_01751	1298917.3_01754	1298917.3_01755	1298917.3_04360	1298917.3_02502	1298917.3_02505	1298917.3_02506	1298917.3_02503	1298917.3_02504	1298917.3_03693	1298917.3_03692	1298917.3_01590		1298917.3_03684	1298917.3_03683	1298917.3_03680	1298917.3_03678
1.41245e+06	1412451.3_02443	1412451.3_02442	1412451.3_02437	1412451.3_02436	1412451.3_02439	1412451.3_01597	1412451.3_04208	1412451.3_02589	1412451.3_02586	1412451.3_02479	1412451.3_02477	1412451.3_02478	1412451.3_00880	1412451.3_04078	1412451.3_00732	1412451.3_02774	1412451.3_03056	1412451.3_00854	1412451.3_00926	1412451.3_03994	1412451.3_01606	1412451.3_00644	1412451.3_01309	1412451.3_01333	1412451.3_02125	1412451.3_01341	1412451.3_01343	1412451.3_01342	1412451.3_02591	1412451.3_01141	1412451.3_01138	1412451.3_01140	1412451.3_01139	1412451.3_01136	1412451.3_01135	1412451.3_04079	1412451.3_00425	1412451.3_00422	1412451.3_00421	1412451.3_00424	1412451.3_00423	1412451.3_03969	1412451.3_03970	1412451.3_01266	1412451.3_01510	1412451.3_03978	1412451.3_03979	1412451.3_03981	1412451.3_03982
149539	149539.317_02448	149539.317_02447	149539.317_02442	149539.317_02441	149539.317_02444	149539.317_01602	149539.317_04259	149539.317_02592	149539.317_02589	149539.317_02484	149539.317_02482	149539.317_02483	149539.317_00887	149539.317_04129	149539.317_00738	149539.317_02819	149539.317_03102	149539.317_00861	149539.317_00933	149539.317_04046	149539.317_01611	149539.317_00650	149539.317_01314	149539.317_01338	149539.317_02130	149539.317_01346	149539.317_01348	149539.317_01347	149539.317_02594	149539.317_01146	149539.317_01143	149539.317_01145	149539.317_01144	149539.317_01141	149539.317_01140	149539.317_04130	149539.317_00432	149539.317_00429	149539.317_00428	149539.317_00431	149539.317_00430	149539.317_04021	149539.317_04022	149539.317_01271	149539.317_01516	149539.317_04030	149539.317_04031	149539.317_04033	149539.317_04034
1.24362e+06	1243618.3_02594	1243618.3_02593	1243618.3_02588	1243618.3_02587	1243618.3_02590	1243618.3_01700	1243618.3_04505	1243618.3_02753	1243618.3_02750	1243618.3_02636	1243618.3_02634	1243618.3_02635	1243618.3_00933	1243618.3_04368	1243618.3_00776	1243618.3_03000	1243618.3_03292	1243618.3_00903	1243618.3_00985	1243618.3_04283	1243618.3_01710	1243618.3_00684	1243618.3_01388	1243618.3_01414	1243618.3_02267	1243618.3_01423	1243618.3_01425	1243618.3_01424	1243618.3_02755	1243618.3_01217	1243618.3_01213	1243618.3_01216	1243618.3_01214	1243618.3_01210	1243618.3_01209	1243618.3_04369	1243618.3_00451	1243618.3_00447	1243618.3_00446	1243618.3_00449	1243618.3_00448	1243618.3_04256	1243618.3_04257	1243618.3_01342	1243618.3_01608	1243618.3_04266	1243618.3_04267	1243618.3_04269	1243618.3_04270
611.66	611.66_02515	611.66_02514	611.66_02509	611.66_02508	611.66_02511	611.66_01514	611.66_04361	611.66_02688	611.66_02652	611.66_02549	611.66_02547	611.66_02548	611.66_00990	611.66_04231	611.66_00843	611.66_02904	611.66_03197	611.66_00962	611.66_01037	611.66_04127	611.66_01505	611.66_00742	611.66_01784	611.66_01760	611.66_02182	611.66_01752	611.66_01750	611.66_01751	611.66_02690	611.66_01924	611.66_01927	611.66_01925	611.66_01926	611.66_01929	611.66_01930	611.66_04232	611.66_00516	611.66_00513	611.66_00512	611.66_00515	611.66_00514	611.66_04110	611.66_04111	611.66_01826	611.66_01609	611.66_04116	611.66_04117	611.66_04119	611.66_04120
1.45465e+06	1454645.3_01374	1454645.3_01375	1454645.3_01380	1454645.3_01381	1454645.3_01378	1454645.3_02364	1454645.3_04102	1454645.3_01174	1454645.3_01177	1454645.3_01340	1454645.3_01342	1454645.3_01341	1454645.3_02875	1454645.3_04233	1454645.3_03026	1454645.3_00957	1454645.3_00680	1454645.3_02903	1454645.3_02828	1454645.3_04334	1454645.3_02373	1454645.3_03128	1454645.3_02096	1454645.3_02120	1454645.3_01697	1454645.3_02127	1454645.3_02129	1454645.3_02128	1454645.3_01172	1454645.3_01956	1454645.3_01953	1454645.3_01955	1454645.3_01954	1454645.3_01951	1454645.3_01950	1454645.3_04232	1454645.3_03352	1454645.3_03355	1454645.3_03356	1454645.3_03353	1454645.3_03354	1454645.3_04356	1454645.3_04355	1454645.3_02054	1454645.3_02270	1454645.3_04350	1454645.3_04349	1454645.3_04347	1454645.3_04346
1.41249e+06	1412486.3_02487	1412486.3_02486	1412486.3_02481	1412486.3_02480	1412486.3_02483	1412486.3_01594	1412486.3_04210	1412486.3_02629	1412486.3_02626	1412486.3_02523	1412486.3_02521	1412486.3_02522	1412486.3_00881	1412486.3_04079	1412486.3_00733	1412486.3_02814	1412486.3_03096	1412486.3_00855	1412486.3_00927	1412486.3_03995	1412486.3_01603	1412486.3_00644	1412486.3_01308	1412486.3_01332	1412486.3_02177	1412486.3_01340	1412486.3_01342	1412486.3_01341	1412486.3_02631	1412486.3_01141	1412486.3_01138	1412486.3_01140	1412486.3_01139	1412486.3_01136	1412486.3_01135	1412486.3_04080	1412486.3_00426	1412486.3_00423	1412486.3_00422	1412486.3_00425	1412486.3_00424	1412486.3_03970	1412486.3_03971	1412486.3_01265	1412486.3_01508	1412486.3_03979	1412486.3_03980	1412486.3_03982	1412486.3_03983
1.41252e+06	1412524.3_02429	1412524.3_02428	1412524.3_02423	1412524.3_02422	1412524.3_02425	1412524.3_01596	1412524.3_04156	1412524.3_02572	1412524.3_02569	1412524.3_02465	1412524.3_02463	1412524.3_02464	1412524.3_00880	1412524.3_04025	1412524.3_00732	1412524.3_02757	1412524.3_03038	1412524.3_00854	1412524.3_00926	1412524.3_03942	1412524.3_01605	1412524.3_00644	1412524.3_01309	1412524.3_01333	1412524.3_02120	1412524.3_01341	1412524.3_01343	1412524.3_01342	1412524.3_02574	1412524.3_01141	1412524.3_01138	1412524.3_01140	1412524.3_01139	1412524.3_01136	1412524.3_01135	1412524.3_04026	1412524.3_00426	1412524.3_00423	1412524.3_00422	1412524.3_00425	1412524.3_00424	1412524.3_03917	1412524.3_03918	1412524.3_01266	1412524.3_01510	1412524.3_03926	1412524.3_03927	1412524.3_03929	1412524.3_03930
CP009561	CP009561_04257	CP009561_04256	CP009561_04251	CP009561_04250	CP009561_04253	CP009561_03270	CP009561_01626	CP009561_04459	CP009561_04456	CP009561_04293	CP009561_04291	CP009561_04292	CP009561_02755	CP009561_01486	CP009561_02610	CP009561_00167	CP009561_00452	CP009561_02729	CP009561_02801	CP009561_01384	CP009561_03261	CP009561_02510	CP009561_03535	CP009561_03511	CP009561_03951	CP009561_03503	CP009561_03501	CP009561_03502	CP009561_04461	CP009561_03683	CP009561_03686	CP009561_03684	CP009561_03685	CP009561_03688	CP009561_03689	CP009561_01487	CP009561_02288	CP009561_02285	CP009561_02284	CP009561_02287	CP009561_02286	CP009561_01362	CP009561_01363	CP009561_03579	CP009561_03359	CP009561_01368	CP009561_01369	CP009561_01371	CP009561_01372
54388.1	54388.116_02645	54388.116_02646	54388.116_02651	54388.116_02652	54388.116_02649	54388.116_03615	54388.116_01981	54388.116_00371	54388.116_00368	54388.116_02609	54388.116_02611	54388.116_02610	54388.116_04079	54388.116_01853	54388.116_04221	54388.116_00592	54388.116_00872	54388.116_04111	54388.116_04029	54388.116_01772	54388.116_03624	54388.116_04309	54388.116_03363	54388.116_03388	54388.116_02954	54388.116_03396	54388.116_03398	54388.116_03397	54388.116_00373	54388.116_03223	54388.116_03220	54388.116_03222	54388.116_03221	54388.116_03218	54388.116_03217	54388.116_01854	54388.116_00112	54388.116_00115	54388.116_00116	54388.116_00113	54388.116_00114	54388.116_01753	54388.116_01754	54388.116_03323	54388.116_03532	54388.116_01763	54388.116_01764	54388.116_01765	54388.116_01766
1.41247e+06	1412473.3_02487	1412473.3_02486	1412473.3_02481	1412473.3_02480	1412473.3_02483	1412473.3_01594	1412473.3_04210	1412473.3_02630	1412473.3_02627	1412473.3_02523	1412473.3_02521	1412473.3_02522	1412473.3_00881	1412473.3_04080	1412473.3_00733	1412473.3_02815	1412473.3_03097	1412473.3_00855	1412473.3_00927	1412473.3_03996	1412473.3_01603	1412473.3_00645	1412473.3_01308	1412473.3_01332	1412473.3_02179	1412473.3_01340	1412473.3_01342	1412473.3_01341	1412473.3_02632	1412473.3_01141	1412473.3_01138	1412473.3_01140	1412473.3_01139	1412473.3_01136	1412473.3_01135	1412473.3_04081	1412473.3_00427	1412473.3_00424	1412473.3_00423	1412473.3_00426	1412473.3_00425	1412473.3_03971	1412473.3_03972	1412473.3_01265	1412473.3_01508	1412473.3_03980	1412473.3_03981	1412473.3_03983	1412473.3_03984
1.41258e+06	1412580.3_02429	1412580.3_02428	1412580.3_02423	1412580.3_02422	1412580.3_02425	1412580.3_01596	1412580.3_04157	1412580.3_02574	1412580.3_02571	1412580.3_02465	1412580.3_02463	1412580.3_02464	1412580.3_00881	1412580.3_04026	1412580.3_00732	1412580.3_02759	1412580.3_03040	1412580.3_00855	1412580.3_00927	1412580.3_03943	1412580.3_01605	1412580.3_00643	1412580.3_01309	1412580.3_01333	1412580.3_02121	1412580.3_01341	1412580.3_01343	1412580.3_01342	1412580.3_02576	1412580.3_01141	1412580.3_01138	1412580.3_01140	1412580.3_01139	1412580.3_01136	1412580.3_01135	1412580.3_04027	1412580.3_00425	1412580.3_00422	1412580.3_00421	1412580.3_00424	1412580.3_00423	1412580.3_03918	1412580.3_03919	1412580.3_01266	1412580.3_01510	1412580.3_03927	1412580.3_03928	1412580.3_03930	1412580.3_03931
1.41249e+06	1412487.3_02484	1412487.3_02483	1412487.3_02478	1412487.3_02477	1412487.3_02480	1412487.3_01593	1412487.3_04208	1412487.3_02626	1412487.3_02623	1412487.3_02520	1412487.3_02518	1412487.3_02519	1412487.3_00880	1412487.3_04078	1412487.3_00732	1412487.3_02811	1412487.3_03093	1412487.3_00854	1412487.3_00926	1412487.3_03994	1412487.3_01602	1412487.3_00644	1412487.3_01307	1412487.3_01331	1412487.3_02175	1412487.3_01339	1412487.3_01341	1412487.3_01340	1412487.3_02628	1412487.3_01140	1412487.3_01137	1412487.3_01139	1412487.3_01138	1412487.3_01135	1412487.3_01134	1412487.3_04079	1412487.3_00426	1412487.3_00423	1412487.3_00422	1412487.3_00425	1412487.3_00424	1412487.3_03969	1412487.3_03970	1412487.3_01264	1412487.3_01507	1412487.3_03978	1412487.3_03979	1412487.3_03981	1412487.3_03982
611.65	611.65_02511	611.65_02510	611.65_02505	611.65_02504	611.65_02507	611.65_01510	611.65_04334	611.65_02701	611.65_02698	611.65_02545	611.65_02543	611.65_02544	611.65_00987	611.65_04205	611.65_00840	611.65_02917	611.65_03211	611.65_00959	611.65_01034	611.65_04101	611.65_01501	611.65_00740	611.65_01781	611.65_01757	611.65_02179	611.65_01749	611.65_01747	611.65_01748	611.65_02703	611.65_01921	611.65_01924	611.65_01922	611.65_01923	611.65_01926	611.65_01927	611.65_04206	611.65_00514	611.65_00511	611.65_00510	611.65_00513	611.65_00512	611.65_04084	611.65_04085	611.65_01823	611.65_01605	611.65_04090	611.65_04091	611.65_04093	611.65_04094
1.41245e+06	1412453.3_02433	1412453.3_02432	1412453.3_02427	1412453.3_02426	1412453.3_02429	1412453.3_01592	1412453.3_04237	1412453.3_02577	1412453.3_02574	1412453.3_02469	1412453.3_02467	1412453.3_02468	1412453.3_00878	1412453.3_04109	1412453.3_00730	1412453.3_02803	1412453.3_03084	1412453.3_00852	1412453.3_00924	1412453.3_04025	1412453.3_01601	1412453.3_00645	1412453.3_01305	1412453.3_01329	1412453.3_02118	1412453.3_01337	1412453.3_01339	1412453.3_01338	1412453.3_02579	1412453.3_01138	1412453.3_01135	1412453.3_01137	1412453.3_01136	1412453.3_01133	1412453.3_01132	1412453.3_04110	1412453.3_00427	1412453.3_00424	1412453.3_00423	1412453.3_00426	1412453.3_00425	1412453.3_04000	1412453.3_04001	1412453.3_01262	1412453.3_01506	1412453.3_04009	1412453.3_04010	1412453.3_04012	1412453.3_04013
90371.1	90371.1188_02432	90371.1188_02431	90371.1188_02426	90371.1188_02425	90371.1188_02428	90371.1188_01386	90371.1188_04335	90371.1188_02633	90371.1188_02630	90371.1188_02466	90371.1188_02464	90371.1188_02465	90371.1188_00866	90371.1188_04205	90371.1188_00718	90371.1188_02923	90371.1188_03197	90371.1188_00838	90371.1188_00913	90371.1188_04106	90371.1188_01377	90371.1188_00615	90371.1188_01654	90371.1188_01630	90371.1188_02109	90371.1188_01623	90371.1188_01621	90371.1188_01622	90371.1188_02635	90371.1188_01795	90371.1188_01798	90371.1188_01796	90371.1188_01797	90371.1188_01800	90371.1188_01801	90371.1188_04206	90371.1188_00391	90371.1188_00388	90371.1188_00387	90371.1188_00390	90371.1188_00389	90371.1188_04084	90371.1188_04085	90371.1188_01698	90371.1188_01480	90371.1188_04090	90371.1188_04091	90371.1188_04093	90371.1188_04094
99287.1	99287.12_02483	99287.12_02482	99287.12_02477	99287.12_02476	99287.12_02479	99287.12_01496	99287.12_04369	99287.12_02681	99287.12_02678	99287.12_02518	99287.12_02516	99287.12_02517	99287.12_00976	99287.12_04238	99287.12_00770	99287.12_02940	99287.12_03218	99287.12_00891	99287.12_01023	99287.12_04136	99287.12_01487	99287.12_00668	99287.12_01765	99287.12_01741	99287.12_02161	99287.12_01734	99287.12_01732	99287.12_01733	99287.12_02683	99287.12_01904	99287.12_01907	99287.12_01905	99287.12_01906	99287.12_01909	99287.12_01910	99287.12_04239	99287.12_00444	99287.12_00441	99287.12_00440	99287.12_00443	99287.12_00442	99287.12_04114	99287.12_04115	99287.12_01807	99287.12_01590	99287.12_04120	99287.12_04121	99287.12_04123	99287.12_04124
1.4126e+06	1412602.3_02428	1412602.3_02427	1412602.3_02422	1412602.3_02421	1412602.3_02424	1412602.3_01596	1412602.3_04157	1412602.3_02570	1412602.3_02567	1412602.3_02464	1412602.3_02462	1412602.3_02463	1412602.3_00880	1412602.3_04024	1412602.3_00733	1412602.3_02757	1412602.3_03038	1412602.3_00855	1412602.3_00926	1412602.3_03941	1412602.3_01605	1412602.3_00643	1412602.3_01309	1412602.3_01333	1412602.3_02119	1412602.3_01341	1412602.3_01343	1412602.3_01342	1412602.3_02572	1412602.3_01140	1412602.3_01137	1412602.3_01139	1412602.3_01138	1412602.3_01135	1412602.3_01134	1412602.3_04025	1412602.3_00425	1412602.3_00422	1412602.3_00421	1412602.3_00424	1412602.3_00423	1412602.3_03916	1412602.3_03917	1412602.3_01266	1412602.3_01510	1412602.3_03925	1412602.3_03926	1412602.3_03928	1412602.3_03929
423369	423368.8_02686	423368.8_02685	423368.8_02680	423368.8_02679	423368.8_02682	423368.8_01698	423368.8_04580	423368.8_02887	423368.8_02884	423368.8_02722	423368.8_02720	423368.8_02721	423368.8_01124	423368.8_04439	423368.8_00978	423368.8_03124	423368.8_03410	423368.8_01098	423368.8_01170	423368.8_04338	423368.8_01689	423368.8_00877	423368.8_01963	423368.8_01939	423368.8_02377	423368.8_01931	423368.8_01929	423368.8_01930	423368.8_02889	423368.8_02110	423368.8_02113	423368.8_02111	423368.8_02112	423368.8_02115	423368.8_02116	423368.8_04440	423368.8_00655	423368.8_00652	423368.8_00651	423368.8_00654	423368.8_00653	423368.8_04316	423368.8_04317	423368.8_02007	423368.8_01787	423368.8_04322	423368.8_04323	423368.8_04325	423368.8_04326
1.45459e+06	1454587.3_01278	1454587.3_01279	1454587.3_01284	1454587.3_01285	1454587.3_01282	1454587.3_02274	1454587.3_03883	1454587.3_01136	1454587.3_01139	1454587.3_01242	1454587.3_01244	1454587.3_01243	1454587.3_02738	1454587.3_04082	1454587.3_02912	1454587.3_00940	1454587.3_00665	1454587.3_02791	1454587.3_02692	1454587.3_04184	1454587.3_02283	1454587.3_03011	1454587.3_02004	1454587.3_02028	1454587.3_01588	1454587.3_02036	1454587.3_02038	1454587.3_02037	1454587.3_01134	1454587.3_01859	1454587.3_01856	1454587.3_01858	1454587.3_01857	1454587.3_01854	1454587.3_01853	1454587.3_04081	1454587.3_03226	1454587.3_03229	1454587.3_03230	1454587.3_03227	1454587.3_03228	1454587.3_04201	1454587.3_04200	1454587.3_01960	1454587.3_02180	1454587.3_04195	1454587.3_04194	1454587.3_04192	1454587.3_04191
1.41261e+06	1412608.3_02430	1412608.3_02429	1412608.3_02424	1412608.3_02422	1412608.3_02426	1412608.3_01596	1412608.3_04154	1412608.3_02575	1412608.3_02572	1412608.3_02466	1412608.3_02464	1412608.3_02465	1412608.3_00881	1412608.3_04024	1412608.3_00733	1412608.3_02760	1412608.3_03041	1412608.3_00855	1412608.3_00927	1412608.3_03941	1412608.3_01605	1412608.3_00644	1412608.3_01309	1412608.3_01333	1412608.3_02120	1412608.3_01341	1412608.3_01343	1412608.3_01342	1412608.3_02577	1412608.3_01142	1412608.3_01139	1412608.3_01141	1412608.3_01140	1412608.3_01137	1412608.3_01136	1412608.3_04025	1412608.3_00427	1412608.3_00424	1412608.3_00423	1412608.3_00426	1412608.3_00425	1412608.3_03916	1412608.3_03917	1412608.3_01266	1412608.3_01510	1412608.3_03925	1412608.3_03926	1412608.3_03928	1412608.3_03929
1.41246e+06	1412463.3_02436	1412463.3_02435	1412463.3_02430	1412463.3_02429	1412463.3_02432	1412463.3_01593	1412463.3_04197	1412463.3_02582	1412463.3_02579	1412463.3_02472	1412463.3_02470	1412463.3_02471	1412463.3_00879	1412463.3_04068	1412463.3_00731	1412463.3_02810	1412463.3_03091	1412463.3_00853	1412463.3_00925	1412463.3_03986	1412463.3_01603	1412463.3_00643	1412463.3_01306	1412463.3_01330	1412463.3_02121	1412463.3_01338	1412463.3_01340	1412463.3_01339	1412463.3_02584	1412463.3_01138	1412463.3_01135	1412463.3_01137	1412463.3_01136	1412463.3_01133	1412463.3_01132	1412463.3_04069	1412463.3_00425	1412463.3_00422	1412463.3_00421	1412463.3_00424	1412463.3_00423	1412463.3_03961	1412463.3_03962	1412463.3_01263	1412463.3_01507	1412463.3_03970	1412463.3_03971	1412463.3_03973	1412463.3_03974
1.41252e+06	1412523.3_02429	1412523.3_02428	1412523.3_02423	1412523.3_02422	1412523.3_02425	1412523.3_01597	1412523.3_04160	1412523.3_02575	1412523.3_02572	1412523.3_02465	1412523.3_02463	1412523.3_02464	1412523.3_00881	1412523.3_04029	1412523.3_00733	1412523.3_02759	1412523.3_03040	1412523.3_00855	1412523.3_00927	1412523.3_03945	1412523.3_01606	1412523.3_00643	1412523.3_01310	1412523.3_01334	1412523.3_02122	1412523.3_01342	1412523.3_01344	1412523.3_01343	1412523.3_02577	1412523.3_01142	1412523.3_01139	1412523.3_01141	1412523.3_01140	1412523.3_01137	1412523.3_01136	1412523.3_04030	1412523.3_00426	1412523.3_00423	1412523.3_00422	1412523.3_00425	1412523.3_00424	1412523.3_03920	1412523.3_03921	1412523.3_01267	1412523.3_01511	1412523.3_03929	1412523.3_03930	1412523.3_03932	1412523.3_03933
1.41258e+06	1412582.3_02425	1412582.3_02424	1412582.3_02419	1412582.3_02418	1412582.3_02421	1412582.3_01590	1412582.3_04148	1412582.3_02568	1412582.3_02565	1412582.3_02461	1412582.3_02459	1412582.3_02460	1412582.3_00874	1412582.3_04018	1412582.3_00726	1412582.3_02753	1412582.3_03034	1412582.3_00848	1412582.3_00920	1412582.3_03935	1412582.3_01599	1412582.3_00642	1412582.3_01303	1412582.3_01327	1412582.3_02116	1412582.3_01335	1412582.3_01337	1412582.3_01336	1412582.3_02570	1412582.3_01135	1412582.3_01132	1412582.3_01134	1412582.3_01133	1412582.3_01130	1412582.3_01129	1412582.3_04019	1412582.3_00424	1412582.3_00421	1412582.3_00420	1412582.3_00423	1412582.3_00422	1412582.3_03910	1412582.3_03911	1412582.3_01260	1412582.3_01504	1412582.3_03919	1412582.3_03920	1412582.3_03922	1412582.3_03923
1.45464e+06	1454636.3_01381	1454636.3_01382	1454636.3_01387	1454636.3_01388	1454636.3_01385	1454636.3_02358	1454636.3_04163	1454636.3_01181	1454636.3_01184	1454636.3_01347	1454636.3_01349	1454636.3_01348	1454636.3_02871	1454636.3_04294	1454636.3_03086	1454636.3_00960	1454636.3_00683	1454636.3_02899	1454636.3_02824	1454636.3_04395	1454636.3_02367	1454636.3_03188	1454636.3_02101	1454636.3_02125	1454636.3_01704	1454636.3_02132	1454636.3_02134	1454636.3_02133	1454636.3_01179	1454636.3_01962	1454636.3_01959	1454636.3_01961	1454636.3_01960	1454636.3_01957	1454636.3_01956	1454636.3_04293	1454636.3_03413	1454636.3_03416	1454636.3_03417	1454636.3_03414	1454636.3_03415	1454636.3_04417	1454636.3_04416	1454636.3_02059	1454636.3_02275	1454636.3_04411	1454636.3_04410	1454636.3_04408	1454636.3_04407
1.45465e+06	1454647.3_01419	1454647.3_01420	1454647.3_01425	1454647.3_01426	1454647.3_01423	1454647.3_02471	1454647.3_04209	1454647.3_01217	1454647.3_01220	1454647.3_01384	1454647.3_01386	1454647.3_01385	1454647.3_02996	1454647.3_04339	1454647.3_03205	1454647.3_00999	1454647.3_00724	1454647.3_03024	1454647.3_02949	1454647.3_04441	1454647.3_02480	1454647.3_03306	1454647.3_02200	1454647.3_02224	1454647.3_01743	1454647.3_02232	1454647.3_02234	1454647.3_02233	1454647.3_01215	1454647.3_02060	1454647.3_02057	1454647.3_02059	1454647.3_02058	1454647.3_02055	1454647.3_02054	1454647.3_04338	1454647.3_03529	1454647.3_03532	1454647.3_03533	1454647.3_03530	1454647.3_03531	1454647.3_04463	1454647.3_04462	1454647.3_02158	1454647.3_02376	1454647.3_04457	1454647.3_04456	1454647.3_04454	1454647.3_04453
119912	119912.10_02574	119912.10_02573	119912.10_02568	119912.10_02567	119912.10_02570	119912.10_01576	119912.10_04373	119912.10_02788	119912.10_02785	119912.10_02610	119912.10_02608	119912.10_02609	119912.10_00978	119912.10_04243	119912.10_00833	119912.10_03198	119912.10_03230	119912.10_00952	119912.10_01027	119912.10_04141	119912.10_01567	119912.10_00744	119912.10_01833	119912.10_01809	119912.10_02250	119912.10_01802	119912.10_01800	119912.10_01801	119912.10_02790	119912.10_01982	119912.10_01985	119912.10_01983	119912.10_01984	119912.10_01987	119912.10_01990	119912.10_04244	119912.10_00518	119912.10_00515	119912.10_00514	119912.10_00517	119912.10_00516	119912.10_04118	119912.10_04119	119912.10_01879	119912.10_01658	119912.10_04125	119912.10_04126	119912.10_04128	119912.10_04129
90372	90371.991_02648	90371.991_02649	90371.991_02654	90371.991_02655	90371.991_02652	90371.991_03696	90371.991_00598	90371.991_02449	90371.991_02452	90371.991_02614	90371.991_02616	90371.991_02615	90371.991_04206	90371.991_00875	90371.991_04357	90371.991_02209	90371.991_01933	90371.991_04234	90371.991_04159	90371.991_00976	90371.991_03705	90371.991_04458	90371.991_03428	90371.991_03452	90371.991_02973	90371.991_03459	90371.991_03461	90371.991_03460	90371.991_02447	90371.991_03288	90371.991_03285	90371.991_03287	90371.991_03286	90371.991_03283	90371.991_03282	90371.991_00874	90371.991_04684	90371.991_04687	90371.991_04688	90371.991_04685	90371.991_04686	90371.991_00998	90371.991_00997	90371.991_03386	90371.991_03602	90371.991_00992	90371.991_00991	90371.991_00989	90371.991_00988
1.4126e+06	1412595.3_04337	1412595.3_04336	1412595.3_04816	1412595.3_04611	1412595.3_04961	1412595.3_03552	1412595.3_03463	1412595.3_01972	1412595.3_01975	1412595.3_00114	1412595.3_00116	1412595.3_00115	1412595.3_04501	1412595.3_02029	1412595.3_03529	1412595.3_02350	1412595.3_03410	1412595.3_00722	1412595.3_01646	1412595.3_01073	1412595.3_03457	1412595.3_04105	1412595.3_02492	1412595.3_04222	1412595.3_03086	1412595.3_04011	1412595.3_02691	1412595.3_02692	1412595.3_01970	1412595.3_04595	1412595.3_03203	1412595.3_03205	1412595.3_03204	1412595.3_03201	1412595.3_03200	1412595.3_02030	1412595.3_02748	1412595.3_02611	1412595.3_02612	1412595.3_03360	1412595.3_02610	1412595.3_04371	1412595.3_04372	1412595.3_04008	1412595.3_00593	1412595.3_04148	1412595.3_04618	1412595.3_03954	1412595.3_04251
1.41257e+06	1412567.3_02428	1412567.3_02427	1412567.3_02422	1412567.3_02421	1412567.3_02424	1412567.3_01594	1412567.3_04155	1412567.3_02571	1412567.3_02568	1412567.3_02464	1412567.3_02462	1412567.3_02463	1412567.3_00880	1412567.3_04024	1412567.3_00732	1412567.3_02756	1412567.3_03037	1412567.3_00854	1412567.3_00926	1412567.3_03941	1412567.3_01603	1412567.3_00644	1412567.3_01307	1412567.3_01331	1412567.3_02118	1412567.3_01339	1412567.3_01341	1412567.3_01340	1412567.3_02573	1412567.3_01140	1412567.3_01137	1412567.3_01139	1412567.3_01138	1412567.3_01135	1412567.3_01134	1412567.3_04025	1412567.3_00426	1412567.3_00423	1412567.3_00422	1412567.3_00425	1412567.3_00424	1412567.3_03916	1412567.3_03917	1412567.3_01264	1412567.3_01508	1412567.3_03925	1412567.3_03926	1412567.3_03928	1412567.3_03929
54388.1	54388.126_02212	54388.126_02213	54388.126_02218	54388.126_02219	54388.126_02216	54388.126_03177	54388.126_01545	54388.126_04346	54388.126_04343	54388.126_02176	54388.126_02178	54388.126_02177	54388.126_03643	54388.126_01415	54388.126_03785	54388.126_00152	54388.126_00432	54388.126_03675	54388.126_03594	54388.126_01333	54388.126_03186	54388.126_03878	54388.126_02927	54388.126_02952	54388.126_02518	54388.126_02960	54388.126_02962	54388.126_02961	54388.126_04348	54388.126_02787	54388.126_02784	54388.126_02786	54388.126_02785	54388.126_02782	54388.126_02781	54388.126_01416	54388.126_04088	54388.126_04091	54388.126_04092	54388.126_04089	54388.126_04090	54388.126_01313	54388.126_01314	54388.126_02887	54388.126_03096	54388.126_01323	54388.126_01324	54388.126_01325	54388.126_01326
54388.9	54388.89_01113	54388.89_01114	54388.89_01119	54388.89_01120	54388.89_01117	54388.89_02083	54388.89_00443	54388.89_03190	54388.89_03187	54388.89_01077	54388.89_01079	54388.89_01078	54388.89_02549	54388.89_00313	54388.89_02691	54388.89_03408	54388.89_03687	54388.89_02581	54388.89_02501	54388.89_00231	54388.89_02092	54388.89_02781	54388.89_01833	54388.89_01858	54388.89_01424	54388.89_01866	54388.89_01868	54388.89_01867	54388.89_03192	54388.89_01693	54388.89_01690	54388.89_01692	54388.89_01691	54388.89_01688	54388.89_01687	54388.89_00314	54388.89_02992	54388.89_02995	54388.89_02996	54388.89_02993	54388.89_02994	54388.89_00211	54388.89_00212	54388.89_01793	54388.89_02002	54388.89_00221	54388.89_00222	54388.89_00223	54388.89_00224
1.24362e+06	1243619.3_02434	1243619.3_02433	1243619.3_02428	1243619.3_02427	1243619.3_02430	1243619.3_01594	1243619.3_04241	1243619.3_02578	1243619.3_02575	1243619.3_02470	1243619.3_02468	1243619.3_02469	1243619.3_00879	1243619.3_04111	1243619.3_00731	1243619.3_02805	1243619.3_03086	1243619.3_00853	1243619.3_00925	1243619.3_04027	1243619.3_01603	1243619.3_00644	1243619.3_01307	1243619.3_01331	1243619.3_02120	1243619.3_01339	1243619.3_01341	1243619.3_01340	1243619.3_02580	1243619.3_01139	1243619.3_01136	1243619.3_01138	1243619.3_01137	1243619.3_01134	1243619.3_01133	1243619.3_04112	1243619.3_00426	1243619.3_00423	1243619.3_00422	1243619.3_00425	1243619.3_00424	1243619.3_04002	1243619.3_04003	1243619.3_01264	1243619.3_01508	1243619.3_04011	1243619.3_04012	1243619.3_04014	1243619.3_04015
1.41247e+06	1412467.3_02436	1412467.3_02435	1412467.3_02430	1412467.3_02429	1412467.3_02432	1412467.3_01595	1412467.3_04154	1412467.3_02579	1412467.3_02576	1412467.3_02472	1412467.3_02470	1412467.3_02471	1412467.3_00880	1412467.3_04025	1412467.3_00732	1412467.3_02765	1412467.3_03046	1412467.3_00854	1412467.3_00926	1412467.3_03943	1412467.3_01604	1412467.3_00644	1412467.3_01308	1412467.3_01332	1412467.3_02121	1412467.3_01340	1412467.3_01342	1412467.3_01341	1412467.3_02581	1412467.3_01140	1412467.3_01137	1412467.3_01139	1412467.3_01138	1412467.3_01135	1412467.3_01134	1412467.3_04026	1412467.3_00426	1412467.3_00423	1412467.3_00422	1412467.3_00425	1412467.3_00424	1412467.3_03918	1412467.3_03919	1412467.3_01265	1412467.3_01509	1412467.3_03927	1412467.3_03928	1412467.3_03930	1412467.3_03931
57743.5	57743.5_02595	57743.5_02594	57743.5_02589	57743.5_02588	57743.5_02591	57743.5_01746	57743.5_04372	57743.5_02740	57743.5_02737	57743.5_02631	57743.5_02629	57743.5_02630	57743.5_00993	57743.5_04227	57743.5_00840	57743.5_02927	57743.5_03221	57743.5_00964	57743.5_01041	57743.5_04145	57743.5_01757	57743.5_00737	57743.5_01472	57743.5_01495	57743.5_02289	57743.5_01503	57743.5_01505	57743.5_01504	57743.5_02742	57743.5_01325	57743.5_01322	57743.5_01324	57743.5_01323	57743.5_01320	57743.5_01317	57743.5_04228	57743.5_00460	57743.5_00457	57743.5_00456	57743.5_00459	57743.5_00458	57743.5_04128	57743.5_04129	57743.5_01427	57743.5_01656	57743.5_04134	57743.5_04135	57743.5_04137	57743.5_04138
1.41252e+06	1412520.3_02429	1412520.3_02428	1412520.3_02423	1412520.3_02422	1412520.3_02425	1412520.3_01595	1412520.3_04155	1412520.3_02572	1412520.3_02569	1412520.3_02465	1412520.3_02463	1412520.3_02464	1412520.3_00879	1412520.3_04024	1412520.3_00731	1412520.3_02757	1412520.3_03038	1412520.3_00853	1412520.3_00925	1412520.3_03941	1412520.3_01604	1412520.3_00643	1412520.3_01308	1412520.3_01332	1412520.3_02120	1412520.3_01340	1412520.3_01342	1412520.3_01341	1412520.3_02574	1412520.3_01140	1412520.3_01137	1412520.3_01139	1412520.3_01138	1412520.3_01135	1412520.3_01134	1412520.3_04025	1412520.3_00425	1412520.3_00422	1412520.3_00421	1412520.3_00424	1412520.3_00423	1412520.3_03916	1412520.3_03917	1412520.3_01265	1412520.3_01509	1412520.3_03925	1412520.3_03926	1412520.3_03928	1412520.3_03929
1.4125e+06	1412497.3_02429	1412497.3_02428	1412497.3_02423	1412497.3_02422	1412497.3_02425	1412497.3_01594	1412497.3_04157	1412497.3_02572	1412497.3_02569	1412497.3_02465	1412497.3_02463	1412497.3_02464	1412497.3_00877	1412497.3_04026	1412497.3_00729	1412497.3_02757	1412497.3_03039	1412497.3_00851	1412497.3_00923	1412497.3_03943	1412497.3_01603	1412497.3_00641	1412497.3_01307	1412497.3_01331	1412497.3_02119	1412497.3_01339	1412497.3_01341	1412497.3_01340	1412497.3_02574	1412497.3_01138	1412497.3_01135	1412497.3_01137	1412497.3_01136	1412497.3_01133	1412497.3_01132	1412497.3_04027	1412497.3_00425	1412497.3_00422	1412497.3_00421	1412497.3_00424	1412497.3_00423	1412497.3_03918	1412497.3_03919	1412497.3_01264	1412497.3_01508	1412497.3_03927	1412497.3_03928	1412497.3_03930	1412497.3_03931
1.41253e+06	1412527.3_02427	1412527.3_02426	1412527.3_02421	1412527.3_02420	1412527.3_02423	1412527.3_01595	1412527.3_04154	1412527.3_02570	1412527.3_02567	1412527.3_02463	1412527.3_02461	1412527.3_02462	1412527.3_00880	1412527.3_04023	1412527.3_00732	1412527.3_02755	1412527.3_03037	1412527.3_00854	1412527.3_00926	1412527.3_03940	1412527.3_01604	1412527.3_00644	1412527.3_01308	1412527.3_01332	1412527.3_02119	1412527.3_01340	1412527.3_01342	1412527.3_01341	1412527.3_02572	1412527.3_01140	1412527.3_01137	1412527.3_01139	1412527.3_01138	1412527.3_01135	1412527.3_01134	1412527.3_04024	1412527.3_00427	1412527.3_00424	1412527.3_00423	1412527.3_00426	1412527.3_00425	1412527.3_03915	1412527.3_03916	1412527.3_01265	1412527.3_01509	1412527.3_03924	1412527.3_03925	1412527.3_03927	1412527.3_03928
90371.2	90371.1922_02543	90371.1922_02542	90371.1922_02537	90371.1922_02536	90371.1922_02539	90371.1922_01510	90371.1922_04385	90371.1922_02744	90371.1922_02741	90371.1922_02578	90371.1922_02576	90371.1922_02577	90371.1922_00921	90371.1922_04255	90371.1922_00772	90371.1922_02960	90371.1922_03236	90371.1922_00893	90371.1922_00969	90371.1922_04153	90371.1922_01501	90371.1922_00670	90371.1922_01762	90371.1922_01738	90371.1922_02219	90371.1922_01731	90371.1922_01729	90371.1922_01730	90371.1922_02746	90371.1922_01903	90371.1922_01906	90371.1922_01904	90371.1922_01905	90371.1922_01908	90371.1922_01909	90371.1922_04256	90371.1922_00446	90371.1922_00443	90371.1922_00442	90371.1922_00445	90371.1922_00444	90371.1922_04131	90371.1922_04132	90371.1922_01804	90371.1922_01605	90371.1922_04137	90371.1922_04138	90371.1922_04140	90371.1922_04141
1.41246e+06	1412455.3_02434	1412455.3_02433	1412455.3_02428	1412455.3_02427	1412455.3_02430	1412455.3_01594	1412455.3_04239	1412455.3_02578	1412455.3_02575	1412455.3_02470	1412455.3_02468	1412455.3_02469	1412455.3_00879	1412455.3_04110	1412455.3_00731	1412455.3_02805	1412455.3_03086	1412455.3_00853	1412455.3_00925	1412455.3_04026	1412455.3_01603	1412455.3_00643	1412455.3_01307	1412455.3_01331	1412455.3_02119	1412455.3_01339	1412455.3_01341	1412455.3_01340	1412455.3_02580	1412455.3_01139	1412455.3_01136	1412455.3_01138	1412455.3_01137	1412455.3_01134	1412455.3_01133	1412455.3_04111	1412455.3_00425	1412455.3_00422	1412455.3_00421	1412455.3_00424	1412455.3_00423	1412455.3_04001	1412455.3_04002	1412455.3_01264	1412455.3_01508	1412455.3_04010	1412455.3_04011	1412455.3_04013	1412455.3_04014
CP007531	CP007531_04235	CP007531_04236	CP007531_04241	CP007531_04242	CP007531_04239	CP007531_00782	CP007531_02454	CP007531_04093	CP007531_04096	CP007531_04199	CP007531_04201	CP007531_04200	CP007531_01299	CP007531_02597	CP007531_01473	CP007531_03897	CP007531_03622	CP007531_01352	CP007531_01253	CP007531_02699	CP007531_00791	CP007531_01574	CP007531_00512	CP007531_00536	CP007531_00098	CP007531_00544	CP007531_00546	CP007531_00545	CP007531_04091	CP007531_00367	CP007531_00364	CP007531_00366	CP007531_00365	CP007531_00362	CP007531_00361	CP007531_02596	CP007531_01789	CP007531_01792	CP007531_01793	CP007531_01790	CP007531_01791	CP007531_02716	CP007531_02715	CP007531_00468	CP007531_00688	CP007531_02710	CP007531_02709	CP007531_02707	CP007531_02706
877468	877468.3_03466	877468.3_03465	877468.3_03460	877468.3_03459	877468.3_03462	877468.3_02478	877468.3_00715	877468.3_03667	877468.3_03664	877468.3_03502	877468.3_03500	877468.3_03501	877468.3_01904	877468.3_00520	877468.3_01700	877468.3_03904	877468.3_04190	877468.3_01878	877468.3_01950	877468.3_04429	877468.3_02469	877468.3_01599	877468.3_02743	877468.3_02719	877468.3_03158	877468.3_02711	877468.3_02709	877468.3_02710	877468.3_03669	877468.3_02890	877468.3_02893	877468.3_02891	877468.3_02892	877468.3_02895	877468.3_02896	877468.3_00521	877468.3_01377	877468.3_01374	877468.3_01373	877468.3_01376	877468.3_01375	877468.3_04451	877468.3_04450	877468.3_02787	877468.3_02567	877468.3_04445	877468.3_04444	877468.3_04442	877468.3_04441
CP019206	CP019206_01267	CP019206_01268	CP019206_01273	CP019206_01274	CP019206_01271	CP019206_02255	CP019206_03991	CP019206_01127	CP019206_01130	CP019206_01233	CP019206_01235	CP019206_01234	CP019206_02777	CP019206_04133	CP019206_02924	CP019206_00911	CP019206_00638	CP019206_02802	CP019206_02731	CP019206_04235	CP019206_02264	CP019206_03025	CP019206_01988	CP019206_02012	CP019206_01590	CP019206_02019	CP019206_02021	CP019206_02020	CP019206_01125	CP019206_01849	CP019206_01846	CP019206_01848	CP019206_01847	CP019206_01844	CP019206_01843	CP019206_04132	CP019206_03249	CP019206_03252	CP019206_03253	CP019206_03250	CP019206_03251	CP019206_04257	CP019206_04256	CP019206_01946	CP019206_02163	CP019206_04251	CP019206_04250	CP019206_04248	CP019206_04247
54388.3	54388.34_03228	54388.34_03227	54388.34_03222	54388.34_03221	54388.34_03224	54388.34_00747	54388.34_03901	54388.34_01907	54388.34_01904	54388.34_03264	54388.34_03262	54388.34_03263	54388.34_01213	54388.34_04031	54388.34_01355	54388.34_02125	54388.34_02406	54388.34_01245	54388.34_01165	54388.34_04112	54388.34_00756	54388.34_01438	54388.34_00497	54388.34_00522	54388.34_00088	54388.34_00530	54388.34_00532	54388.34_00531	54388.34_01909	54388.34_00357	54388.34_00354	54388.34_00356	54388.34_00355	54388.34_00352	54388.34_00351	54388.34_04030	54388.34_01649	54388.34_01652	54388.34_01653	54388.34_01650	54388.34_01651	54388.34_04132	54388.34_04131	54388.34_00457	54388.34_00667	54388.34_04122	54388.34_04121	54388.34_04120	54388.34_04119
54388.6	54388.56_02166	54388.56_02167	54388.56_02172	54388.56_02173	54388.56_02170	54388.56_03131	54388.56_01544	54388.56_04220	54388.56_04217	54388.56_02130	54388.56_02132	54388.56_02131	54388.56_03595	54388.56_01416		54388.56_00153	54388.56_00433	54388.56_03627	54388.56_03545	54388.56_01335	54388.56_03140	54388.56_03811	54388.56_02882	54388.56_02907	54388.56_02474	54388.56_02915	54388.56_02917	54388.56_02916	54388.56_04222	54388.56_02741	54388.56_02738	54388.56_02740	54388.56_02739	54388.56_02736	54388.56_02735	54388.56_01417	54388.56_04023	54388.56_04026	54388.56_04027	54388.56_04024	54388.56_04025	54388.56_01315	54388.56_01316	54388.56_02842	54388.56_03051	54388.56_01325	54388.56_01326	54388.56_01327	54388.56_01328
149539	149539.340_02442	149539.340_02441	149539.340_02436	149539.340_02435	149539.340_02438	149539.340_01600	149539.340_04204	149539.340_02585	149539.340_02582	149539.340_02478	149539.340_02476	149539.340_02477	149539.340_00884	149539.340_04076	149539.340_00735	149539.340_02811	149539.340_03089	149539.340_00858	149539.340_00930	149539.340_03991	149539.340_01609	149539.340_00645	149539.340_01312	149539.340_01336	149539.340_02126	149539.340_01344	149539.340_01346	149539.340_01345	149539.340_02587	149539.340_01144	149539.340_01141	149539.340_01143	149539.340_01142	149539.340_01139	149539.340_01138	149539.340_04076	149539.340_00428	149539.340_00425	149539.340_00424	149539.340_00427	149539.340_00426	149539.340_03966	149539.340_03967	149539.340_01269	149539.340_01513	149539.340_03975	149539.340_03976	149539.340_03978	149539.340_03979
1.24362e+06	1243620.3_02440	1243620.3_02439	1243620.3_02434	1243620.3_02433	1243620.3_02436	1243620.3_01598	1243620.3_04206	1243620.3_02584	1243620.3_02581	1243620.3_02476	1243620.3_02474	1243620.3_02475	1243620.3_00882	1243620.3_04076	1243620.3_00733	1243620.3_02809	1243620.3_03090	1243620.3_00856	1243620.3_00928	1243620.3_03992	1243620.3_01607	1243620.3_00645	1243620.3_01311	1243620.3_01335	1243620.3_02124	1243620.3_01343	1243620.3_01345	1243620.3_01344	1243620.3_02586	1243620.3_01142	1243620.3_01139	1243620.3_01141	1243620.3_01140	1243620.3_01137	1243620.3_01136	1243620.3_04077	1243620.3_00427	1243620.3_00424	1243620.3_00423	1243620.3_00426	1243620.3_00425	1243620.3_03967	1243620.3_03968	1243620.3_01267	1243620.3_01512	1243620.3_03976	1243620.3_03977	1243620.3_03979	1243620.3_03980
1.41251e+06	1412508.3_02360	1412508.3_02359	1412508.3_02354	1412508.3_02352	1412508.3_02356	1412508.3_03915	1412508.3_01791	1412508.3_04271	1412508.3_04268	1412508.3_00831	1412508.3_00829	1412508.3_00830	1412508.3_00016	1412508.3_00513	1412508.3_00092	1412508.3_02883	1412508.3_00811	1412508.3_00042	1412508.3_04471	1412508.3_00598	1412508.3_01415	1412508.3_01602	1412508.3_02115	1412508.3_02088	1412508.3_03427	1412508.3_02080	1412508.3_02078	1412508.3_02079	1412508.3_04273	1412508.3_01974	1412508.3_01977	1412508.3_01975	1412508.3_01976	1412508.3_01979	1412508.3_01980	1412508.3_00512	1412508.3_01139	1412508.3_01136	1412508.3_01135	1412508.3_01138	1412508.3_01137	1412508.3_00570	1412508.3_00571	1412508.3_04580	1412508.3_01035	1412508.3_00579	1412508.3_00580	1412508.3_00582	1412508.3_00583
1.45459e+06	1454594.3_01316	1454594.3_01317	1454594.3_01322	1454594.3_01323	1454594.3_01320	1454594.3_02308	1454594.3_04030	1454594.3_01174	1454594.3_01177	1454594.3_01280	1454594.3_01282	1454594.3_01281	1454594.3_02831	1454594.3_04172	1454594.3_03005	1454594.3_00936	1454594.3_00661	1454594.3_02884	1454594.3_02785	1454594.3_04274	1454594.3_02317	1454594.3_03104	1454594.3_02039	1454594.3_02063	1454594.3_01625	1454594.3_02071	1454594.3_02073	1454594.3_02072	1454594.3_01172	1454594.3_01894	1454594.3_01891	1454594.3_01893	1454594.3_01892	1454594.3_01889	1454594.3_01888	1454594.3_04171	1454594.3_03374	1454594.3_03377	1454594.3_03378	1454594.3_03375	1454594.3_03376	1454594.3_04291	1454594.3_04290	1454594.3_01995	1454594.3_02214	1454594.3_04285	1454594.3_04284	1454594.3_04282	1454594.3_04281
1.41253e+06	1412526.3_02430	1412526.3_02429	1412526.3_02424	1412526.3_02423	1412526.3_02426	1412526.3_01595	1412526.3_04156	1412526.3_02574	1412526.3_02571	1412526.3_02466	1412526.3_02464	1412526.3_02465	1412526.3_00881	1412526.3_04025	1412526.3_00733	1412526.3_02759	1412526.3_03040	1412526.3_00855	1412526.3_00927	1412526.3_03942	1412526.3_01604	1412526.3_00643	1412526.3_01309	1412526.3_01333	1412526.3_02120	1412526.3_01341	1412526.3_01343	1412526.3_01342	1412526.3_02576	1412526.3_01141	1412526.3_01138	1412526.3_01140	1412526.3_01139	1412526.3_01136	1412526.3_01135	1412526.3_04026	1412526.3_00425	1412526.3_00422	1412526.3_00421	1412526.3_00424	1412526.3_00423	1412526.3_03917	1412526.3_03918	1412526.3_01266	1412526.3_01510	1412526.3_03926	1412526.3_03927	1412526.3_03929	1412526.3_03930
595.67	595.67_01529	595.67_01530	595.67_01535	595.67_01536	595.67_01533	595.67_02261	595.67_04222	595.67_01386	595.67_01389	595.67_01493	595.67_01495	595.67_01494	595.67_01795	595.67_04353	595.67_03245	595.67_01190	595.67_00889	595.67_01769	595.67_01843	595.67_04453	595.67_02252	595.67_03332	595.67_02532	595.67_02507	595.67_02922	595.67_02500	595.67_02498	595.67_02499	595.67_01384	595.67_02671	595.67_02674	595.67_02672	595.67_02673	595.67_02676	595.67_02677	595.67_04352	595.67_03554	595.67_03557	595.67_03558	595.67_03555	595.67_03556	595.67_04471	595.67_04470	595.67_02576	595.67_02356	595.67_04465	595.67_04464	595.67_04462	595.67_04461
1.41258e+06	1412581.3_02429	1412581.3_02428	1412581.3_02423	1412581.3_02422	1412581.3_02425	1412581.3_01595	1412581.3_04155	1412581.3_02572	1412581.3_02569	1412581.3_02465	1412581.3_02463	1412581.3_02464	1412581.3_00880	1412581.3_04024	1412581.3_00732	1412581.3_02757	1412581.3_03038	1412581.3_00854	1412581.3_00926	1412581.3_03940	1412581.3_01604	1412581.3_00644	1412581.3_01308	1412581.3_01332	1412581.3_02119	1412581.3_01340	1412581.3_01342	1412581.3_01341	1412581.3_02574	1412581.3_01140	1412581.3_01137	1412581.3_01139	1412581.3_01138	1412581.3_01135	1412581.3_01134	1412581.3_04025	1412581.3_00426	1412581.3_00423	1412581.3_00422	1412581.3_00425	1412581.3_00424	1412581.3_03915	1412581.3_03916	1412581.3_01265	1412581.3_01509	1412581.3_03924	1412581.3_03925	1412581.3_03927	1412581.3_03928
1.24411e+06	1244113.3_02435	1244113.3_02434	1244113.3_02429	1244113.3_02428	1244113.3_02431	1244113.3_01594	1244113.3_04243	1244113.3_02580	1244113.3_02577	1244113.3_02471	1244113.3_02469	1244113.3_02470	1244113.3_00879	1244113.3_04113	1244113.3_00731	1244113.3_02806	1244113.3_03088	1244113.3_00853	1244113.3_00925	1244113.3_04029	1244113.3_01603	1244113.3_00643	1244113.3_01307	1244113.3_01331	1244113.3_02120	1244113.3_01339	1244113.3_01341	1244113.3_01340	1244113.3_02582	1244113.3_01139	1244113.3_01136	1244113.3_01138	1244113.3_01137	1244113.3_01134	1244113.3_01133	1244113.3_04114	1244113.3_00425	1244113.3_00422	1244113.3_00421	1244113.3_00424	1244113.3_00423	1244113.3_04004	1244113.3_04005	1244113.3_01264	1244113.3_01508	1244113.3_04013	1244113.3_04014	1244113.3_04016	1244113.3_04017
54388.1	54388.13_02167	54388.13_02168	54388.13_02173	54388.13_02174	54388.13_02171	54388.13_03131	54388.13_01545	54388.13_04298	54388.13_04295	54388.13_02131	54388.13_02133	54388.13_02132	54388.13_03597	54388.13_01415	54388.13_03740	54388.13_00153	54388.13_00434	54388.13_03629	54388.13_03549	54388.13_01334	54388.13_03140	54388.13_03827	54388.13_02882	54388.13_02907	54388.13_02474	54388.13_02915	54388.13_02917	54388.13_02916	54388.13_04300	54388.13_02742	54388.13_02739	54388.13_02741	54388.13_02740	54388.13_02737	54388.13_02736	54388.13_01416	54388.13_04039	54388.13_04042	54388.13_04043	54388.13_04040	54388.13_04041	54388.13_01314	54388.13_01315	54388.13_02842	54388.13_03051	54388.13_01324	54388.13_01325	54388.13_01326	54388.13_01327
54388.7	54388.69_02162	54388.69_02163	54388.69_02168	54388.69_02169	54388.69_02166	54388.69_03130	54388.69_01547	54388.69_04299	54388.69_04296	54388.69_02126	54388.69_02128	54388.69_02127	54388.69_03595	54388.69_01417	54388.69_03737	54388.69_00154	54388.69_00435	54388.69_03627	54388.69_03546	54388.69_01336	54388.69_03139	54388.69_03828	54388.69_02883	54388.69_02908	54388.69_02471	54388.69_02916	54388.69_02918	54388.69_02917	54388.69_04301	54388.69_02741	54388.69_02738	54388.69_02740	54388.69_02739	54388.69_02736	54388.69_02735	54388.69_01418	54388.69_04039	54388.69_04042	54388.69_04043	54388.69_04040	54388.69_04041	54388.69_01316	54388.69_01317	54388.69_02842	54388.69_03051	54388.69_01326	54388.69_01327	54388.69_01328	54388.69_01329
1.41246e+06	1412464.3_02435	1412464.3_02434	1412464.3_02429	1412464.3_02428	1412464.3_02431	1412464.3_01593	1412464.3_04195	1412464.3_02577	1412464.3_02574	1412464.3_02471	1412464.3_02469	1412464.3_02470	1412464.3_00879	1412464.3_04066	1412464.3_00731	1412464.3_02763	1412464.3_03044	1412464.3_00853	1412464.3_00925	1412464.3_03982	1412464.3_01602	1412464.3_00643	1412464.3_01306	1412464.3_01330	1412464.3_02120	1412464.3_01338	1412464.3_01340	1412464.3_01339	1412464.3_02579	1412464.3_01139	1412464.3_01136	1412464.3_01138	1412464.3_01137	1412464.3_01134	1412464.3_01133	1412464.3_04067	1412464.3_00425	1412464.3_00422	1412464.3_00421	1412464.3_00424	1412464.3_00423	1412464.3_03957	1412464.3_03958	1412464.3_01263	1412464.3_01507	1412464.3_03966	1412464.3_03967	1412464.3_03969	1412464.3_03970
1.41257e+06	1412572.3_02435	1412572.3_02434	1412572.3_02429	1412572.3_02428	1412572.3_02431	1412572.3_01598	1412572.3_04161	1412572.3_02578	1412572.3_02575	1412572.3_02471	1412572.3_02469	1412572.3_02470	1412572.3_00881	1412572.3_04031	1412572.3_00733	1412572.3_02763	1412572.3_03045	1412572.3_00855	1412572.3_00927	1412572.3_03948	1412572.3_01607	1412572.3_00644	1412572.3_01311	1412572.3_01335	1412572.3_02124	1412572.3_01343	1412572.3_01345	1412572.3_01344	1412572.3_02580	1412572.3_01142	1412572.3_01139	1412572.3_01141	1412572.3_01140	1412572.3_01137	1412572.3_01136	1412572.3_04032	1412572.3_00426	1412572.3_00423	1412572.3_00422	1412572.3_00425	1412572.3_00424	1412572.3_03923	1412572.3_03924	1412572.3_01267	1412572.3_01512	1412572.3_03932	1412572.3_03933	1412572.3_03935	1412572.3_03936
1.41253e+06	1412529.3_02512	1412529.3_02511	1412529.3_02506		1412529.3_02508	1412529.3_01631	1412529.3_04272	1412529.3_02665	1412529.3_02662	1412529.3_02549	1412529.3_02547	1412529.3_02548	1412529.3_00900	1412529.3_04143	1412529.3_00751	1412529.3_02860	1412529.3_03144	1412529.3_00873	1412529.3_00948	1412529.3_04058	1412529.3_01641	1412529.3_00658	1412529.3_01342	1412529.3_01365	1412529.3_02209	1412529.3_01374	1412529.3_01376	1412529.3_01375	1412529.3_02667	1412529.3_01171	1412529.3_01168	1412529.3_01170	1412529.3_01169	1412529.3_01166	1412529.3_01165	1412529.3_04144	1412529.3_00435	1412529.3_00432	1412529.3_00431	1412529.3_00434	1412529.3_00433	1412529.3_04033	1412529.3_04034	1412529.3_01296	1412529.3_01546	1412529.3_04042	1412529.3_04043	1412529.3_04045	1412529.3_04046
1.24412e+06	1244120.3_02436	1244120.3_02435	1244120.3_02430	1244120.3_02429	1244120.3_02432	1244120.3_01594	1244120.3_04206	1244120.3_02581	1244120.3_02578	1244120.3_02472	1244120.3_02470	1244120.3_02471	1244120.3_00879	1244120.3_04076	1244120.3_00731	1244120.3_02809	1244120.3_03090	1244120.3_00853	1244120.3_00925	1244120.3_03992	1244120.3_01604	1244120.3_00643	1244120.3_01307	1244120.3_01331	1244120.3_02121	1244120.3_01339	1244120.3_01341	1244120.3_01340	1244120.3_02583	1244120.3_01139	1244120.3_01136	1244120.3_01138	1244120.3_01137	1244120.3_01134	1244120.3_01133	1244120.3_04077	1244120.3_00425	1244120.3_00422	1244120.3_00421	1244120.3_00424	1244120.3_00423	1244120.3_03967	1244120.3_03968	1244120.3_01264	1244120.3_01508	1244120.3_03976	1244120.3_03977	1244120.3_03979	1244120.3_03980
CP019416	CP019416_02495	CP019416_02494	CP019416_02489	CP019416_02488	CP019416_02491	CP019416_01596	CP019416_04218	CP019416_02637	CP019416_02634	CP019416_02531	CP019416_02529	CP019416_02530	CP019416_00883	CP019416_04088	CP019416_00735	CP019416_02821	CP019416_03102	CP019416_00857	CP019416_00929	CP019416_04003	CP019416_01605	CP019416_00646	CP019416_01309	CP019416_01333	CP019416_02178	CP019416_01341	CP019416_01343	CP019416_01342	CP019416_02639	CP019416_01142	CP019416_01139	CP019416_01141	CP019416_01140	CP019416_01137	CP019416_01136	CP019416_04089	CP019416_00430	CP019416_00427	CP019416_00426	CP019416_00429	CP019416_00428	CP019416_03978	CP019416_03979	CP019416_01266	CP019416_01510	CP019416_03987	CP019416_03988	CP019416_03990	CP019416_03991
1.29904e+06	1299044.4_01166	1299044.4_01165	1299044.4_01160	1299044.4_01159	1299044.4_01162	1299044.4_00163	1299044.4_02966	1299044.4_01307	1299044.4_01304	1299044.4_01200	1299044.4_01198	1299044.4_01199	1299044.4_04168	1299044.4_02837	1299044.4_04021	1299044.4_01522	1299044.4_01816	1299044.4_04140	1299044.4_04216	1299044.4_02733	1299044.4_00154	1299044.4_03920	1299044.4_00435	1299044.4_00411	1299044.4_00833	1299044.4_00403	1299044.4_00401	1299044.4_00402	1299044.4_01309	1299044.4_00575	1299044.4_00578	1299044.4_00576	1299044.4_00577	1299044.4_00580	1299044.4_00581	1299044.4_02838	1299044.4_03693	1299044.4_03690	1299044.4_03689	1299044.4_03692	1299044.4_03691	1299044.4_02716	1299044.4_02717	1299044.4_00477	1299044.4_00259	1299044.4_02722	1299044.4_02723	1299044.4_02725	1299044.4_02726
1.41261e+06	1412605.3_02429	1412605.3_02428	1412605.3_02423	1412605.3_02422	1412605.3_02425	1412605.3_01594	1412605.3_04154	1412605.3_02572	1412605.3_02569	1412605.3_02465	1412605.3_02463	1412605.3_02464	1412605.3_00879	1412605.3_04023	1412605.3_00731	1412605.3_02757	1412605.3_03038	1412605.3_00853	1412605.3_00925	1412605.3_03940	1412605.3_01603	1412605.3_00642	1412605.3_01307	1412605.3_01331	1412605.3_02119	1412605.3_01339	1412605.3_01341	1412605.3_01340	1412605.3_02574	1412605.3_01139	1412605.3_01136	1412605.3_01138	1412605.3_01137	1412605.3_01134	1412605.3_01133	1412605.3_04024	1412605.3_00425	1412605.3_00422	1412605.3_00421	1412605.3_00424	1412605.3_00423	1412605.3_03915	1412605.3_03916	1412605.3_01264	1412605.3_01508	1412605.3_03924	1412605.3_03925	1412605.3_03927	1412605.3_03928
611.124	611.124_02516	611.124_02515	611.124_02510	611.124_02509	611.124_02512	611.124_01513	611.124_04291	611.124_02656	611.124_02653	611.124_02550	611.124_02548	611.124_02549	611.124_00987	611.124_04161	611.124_00840	611.124_02873	611.124_03167	611.124_00959	611.124_01034	611.124_04057	611.124_01504	611.124_00739	611.124_01784	611.124_01760	611.124_02183	611.124_01752	611.124_01750	611.124_01751	611.124_02658	611.124_01924	611.124_01927	611.124_01925	611.124_01926	611.124_01929	611.124_01930	611.124_04162	611.124_00514	611.124_00511	611.124_00510	611.124_00513	611.124_00512	611.124_04040	611.124_04041	611.124_01826	611.124_01608	611.124_04046	611.124_04047	611.124_04049	611.124_04050
CP010279	CP010279_02150	CP010279_02149	CP010279_02144	CP010279_02143	CP010279_02146	CP010279_01151	CP010279_04016	CP010279_02353	CP010279_02350	CP010279_02186	CP010279_02184	CP010279_02185	CP010279_00575	CP010279_03875	CP010279_00372	CP010279_02553	CP010279_02839	CP010279_00549	CP010279_00621	CP010279_03772	CP010279_01142	CP010279_00271	CP010279_01417	CP010279_01393	CP010279_01836	CP010279_01385	CP010279_01383	CP010279_01384	CP010279_02355	CP010279_01564	CP010279_01568	CP010279_01565	CP010279_01567	CP010279_01570	CP010279_01571	CP010279_03876	CP010279_00048	CP010279_00045	CP010279_00044	CP010279_00047	CP010279_00046	CP010279_03750	CP010279_03751	CP010279_01461	CP010279_01240	CP010279_03756	CP010279_03757	CP010279_03759	CP010279_03760
54388.4	54388.39_02171	54388.39_02172	54388.39_02177	54388.39_02178	54388.39_02175	54388.39_03132	54388.39_01548	54388.39_04297	54388.39_04294	54388.39_02135	54388.39_02137	54388.39_02136	54388.39_03595	54388.39_01420	54388.39_03736	54388.39_00154	54388.39_00435	54388.39_03626	54388.39_03547	54388.39_01338	54388.39_03141	54388.39_03827	54388.39_02885	54388.39_02910	54388.39_02481	54388.39_02918	54388.39_02920	54388.39_02919	54388.39_04299	54388.39_02749	54388.39_02746	54388.39_02748	54388.39_02747	54388.39_02744	54388.39_02743	54388.39_01421	54388.39_04038	54388.39_04041	54388.39_04042	54388.39_04039	54388.39_04040	54388.39_01318	54388.39_01319	54388.39_02849	54388.39_03053	54388.39_01328	54388.39_01329	54388.39_01330	54388.39_01331
996633	996633.3_02697	996633.3_02696	996633.3_02691	996633.3_02690	996633.3_02693	996633.3_01648	996633.3_04622	996633.3_02898	996633.3_02895	996633.3_02732	996633.3_02730	996633.3_02731	996633.3_01125	996633.3_04492	996633.3_00828	996633.3_03113	996633.3_03387	996633.3_01097	996633.3_01172	996633.3_04390	996633.3_01639	996633.3_00727	996633.3_01917	996633.3_01893	996633.3_02372	996633.3_01886	996633.3_01884	996633.3_01885	996633.3_02900	996633.3_02057	996633.3_02060	996633.3_02058	996633.3_02059	996633.3_02062	996633.3_02063	996633.3_04493	996633.3_00503	996633.3_00500	996633.3_00499	996633.3_00502	996633.3_00501	996633.3_04368	996633.3_04369	996633.3_01959	996633.3_01743	996633.3_04374	996633.3_04375	996633.3_04377	996633.3_04378
1.17343e+06	1173427.3_01350	1173427.3_01351	1173427.3_01356	1173427.3_01357	1173427.3_01354	1173427.3_02327	1173427.3_04002	1173427.3_01206	1173427.3_01209	1173427.3_01314	1173427.3_01316	1173427.3_01315	1173427.3_02853	1173427.3_04144	1173427.3_02996	1173427.3_01012	1173427.3_00683	1173427.3_02878	1173427.3_02807	1173427.3_04229	1173427.3_02336	1173427.3_03084	1173427.3_02058	1173427.3_02082	1173427.3_01660	1173427.3_02089	1173427.3_02091	1173427.3_02090	1173427.3_01204	1173427.3_01914	1173427.3_01911	1173427.3_01913	1173427.3_01912	1173427.3_01909	1173427.3_01908	1173427.3_04143	1173427.3_03311	1173427.3_03314	1173427.3_03315	1173427.3_03312	1173427.3_03313	1173427.3_04251	1173427.3_04250	1173427.3_02015	1173427.3_02232	1173427.3_04245	1173427.3_04244	1173427.3_04242	1173427.3_04241
1.41247e+06	1412468.3_02438	1412468.3_02437	1412468.3_02432	1412468.3_02431	1412468.3_02434	1412468.3_01594	1412468.3_04159	1412468.3_02582	1412468.3_02579	1412468.3_02474	1412468.3_02472	1412468.3_02473	1412468.3_00880	1412468.3_04030	1412468.3_00732	1412468.3_02768	1412468.3_03049	1412468.3_00854	1412468.3_00926	1412468.3_03949	1412468.3_01604	1412468.3_00644	1412468.3_01307	1412468.3_01331	1412468.3_02122	1412468.3_01339	1412468.3_01341	1412468.3_01340	1412468.3_02584	1412468.3_01140	1412468.3_01137	1412468.3_01139	1412468.3_01138	1412468.3_01135	1412468.3_01134	1412468.3_04031	1412468.3_00426	1412468.3_00423	1412468.3_00422	1412468.3_00425	1412468.3_00424	1412468.3_03924	1412468.3_03925	1412468.3_01264	1412468.3_01508	1412468.3_03933	1412468.3_03934	1412468.3_03936	1412468.3_03937
1.06455e+06	1064551.5_02421	1064551.5_02420	1064551.5_02415	1064551.5_02414	1064551.5_02417	1064551.5_01441	1064551.5_04181	1064551.5_02565	1064551.5_02562	1064551.5_02457	1064551.5_02455	1064551.5_02456	1064551.5_00915	1064551.5_04051	1064551.5_00770	1064551.5_02759	1064551.5_03044	1064551.5_00890	1064551.5_00961	1064551.5_03949	1064551.5_01432	1064551.5_00687	1064551.5_01706	1064551.5_01682	1064551.5_02110	1064551.5_01675	1064551.5_01673	1064551.5_01674	1064551.5_02567	1064551.5_01843	1064551.5_01846	1064551.5_01844	1064551.5_01845	1064551.5_01848	1064551.5_01849	1064551.5_04052	1064551.5_00465	1064551.5_00462	1064551.5_00461	1064551.5_00464	1064551.5_00463	1064551.5_03927	1064551.5_03928	1064551.5_01748	1064551.5_01532	1064551.5_03933	1064551.5_03934	1064551.5_03936	1064551.5_03937
CP019185	CP019185_03275	CP019185_03274	CP019185_03269	CP019185_03268	CP019185_03271	CP019185_02296	CP019185_03936	CP019185_01127	CP019185_01130	CP019185_03311	CP019185_03309	CP019185_03310	CP019185_01768	CP019185_04066	CP019185_01626	CP019185_00908	CP019185_00627	CP019185_01736	CP019185_01816	CP019185_04148	CP019185_02287	CP019185_01536	CP019185_02545	CP019185_02521	CP019185_02966	CP019185_02513	CP019185_02511	CP019185_02512	CP019185_01125	CP019185_02687	CP019185_02690	CP019185_02688	CP019185_02689	CP019185_02692	CP019185_02693	CP019185_04065	CP019185_01327	CP019185_01324	CP019185_01323	CP019185_01326	CP019185_01325	CP019185_04168	CP019185_04167	CP019185_02586	CP019185_02377	CP019185_04158	CP019185_04157	CP019185_04156	CP019185_04155
1.41262e+06	1412616.3_02433	1412616.3_02432	1412616.3_02427	1412616.3_02425	1412616.3_02429	1412616.3_01604	1412616.3_04183	1412616.3_02585	1412616.3_02582	1412616.3_02469	1412616.3_02467	1412616.3_02468	1412616.3_00888	1412616.3_04051	1412616.3_00738	1412616.3_02777	1412616.3_03059	1412616.3_00861	1412616.3_00933	1412616.3_03969	1412616.3_01612	1412616.3_00649	1412616.3_01316	1412616.3_01339	1412616.3_02119	1412616.3_01347	1412616.3_01349	1412616.3_01348	1412616.3_02587		1412616.3_01145		1412616.3_01146	1412616.3_01143	1412616.3_01142	1412616.3_04052	1412616.3_00429	1412616.3_00426	1412616.3_00425	1412616.3_00428	1412616.3_00427	1412616.3_03942	1412616.3_03943	1412616.3_01273	1412616.3_01516	1412616.3_03951	1412616.3_03952	1412616.3_03954	1412616.3_03956
1.41254e+06	1412541.3_02431	1412541.3_02430	1412541.3_02425	1412541.3_02424	1412541.3_02427	1412541.3_01597	1412541.3_04163	1412541.3_02576	1412541.3_02573	1412541.3_02467	1412541.3_02465	1412541.3_02466	1412541.3_00883	1412541.3_04033	1412541.3_00735	1412541.3_02764	1412541.3_03045	1412541.3_00857	1412541.3_00930	1412541.3_03950	1412541.3_01606	1412541.3_00643	1412541.3_01310	1412541.3_01334	1412541.3_02124	1412541.3_01342	1412541.3_01344	1412541.3_01343	1412541.3_02578	1412541.3_01142	1412541.3_01139	1412541.3_01141	1412541.3_01140	1412541.3_01137	1412541.3_01136	1412541.3_04034	1412541.3_00427	1412541.3_00424	1412541.3_00423	1412541.3_00426	1412541.3_00425	1412541.3_03925	1412541.3_03926	1412541.3_01267	1412541.3_01511	1412541.3_03934	1412541.3_03935	1412541.3_03937	1412541.3_03938
59204.1	59204.12_03330	59204.12_03329	59204.12_03324	59204.12_03323	59204.12_03326	59204.12_02227	59204.12_00598	59204.12_03468	59204.12_03465	59204.12_03369	59204.12_03367	59204.12_03368	59204.12_01683	59204.12_00437	59204.12_01544	59204.12_03668	59204.12_03954	59204.12_01658	59204.12_01725	59204.12_00362	59204.12_02218	59204.12_01456	59204.12_02556	59204.12_02533	59204.12_03023	59204.12_02526	59204.12_02524	59204.12_02525	59204.12_03470	59204.12_02748	59204.12_02751	59204.12_02749	59204.12_02750	59204.12_02753	59204.12_02755	59204.12_00438	59204.12_01273	59204.12_01270	59204.12_01269	59204.12_01272	59204.12_01271	59204.12_00350	59204.12_00351	59204.12_02632	59204.12_02364	59204.12_00353	59204.12_00354	59204.12_00355	59204.12_00356
CP013720	CP013720_02547	CP013720_02546	CP013720_02541	CP013720_02540	CP013720_02543	CP013720_01504	CP013720_04456	CP013720_02747	CP013720_02744	CP013720_02581	CP013720_02579	CP013720_02580	CP013720_00985	CP013720_04326	CP013720_00836	CP013720_03007	CP013720_03294	CP013720_00957	CP013720_01032	CP013720_04225	CP013720_01495	CP013720_00736	CP013720_01774	CP013720_01750	CP013720_02225	CP013720_01743	CP013720_01741	CP013720_01742	CP013720_02749	CP013720_01913	CP013720_01916	CP013720_01914	CP013720_01915	CP013720_01918	CP013720_01919	CP013720_04327	CP013720_00511	CP013720_00508	CP013720_00507	CP013720_00510	CP013720_00509	CP013720_04203	CP013720_04204	CP013720_01816	CP013720_01598	CP013720_04209	CP013720_04210	CP013720_04212	CP013720_04213
1.41255e+06	1412548.3_02436	1412548.3_02435	1412548.3_02430	1412548.3_02429	1412548.3_02432	1412548.3_01600	1412548.3_04160	1412548.3_02579	1412548.3_02576	1412548.3_02472	1412548.3_02470	1412548.3_02471	1412548.3_00884	1412548.3_04030	1412548.3_00736	1412548.3_02764	1412548.3_03045	1412548.3_00858	1412548.3_00930	1412548.3_03947	1412548.3_01609	1412548.3_00644	1412548.3_01314	1412548.3_01337	1412548.3_02125	1412548.3_01345	1412548.3_01347	1412548.3_01346	1412548.3_02581	1412548.3_01145	1412548.3_01142	1412548.3_01144	1412548.3_01143	1412548.3_01140	1412548.3_01139	1412548.3_04031	1412548.3_00425	1412548.3_00422	1412548.3_00421	1412548.3_00424	1412548.3_00423	1412548.3_03922	1412548.3_03923	1412548.3_01271	1412548.3_01514	1412548.3_03931	1412548.3_03932	1412548.3_03934	1412548.3_03935
1.45459e+06	1454590.3_01315	1454590.3_01316	1454590.3_01321	1454590.3_01322	1454590.3_01319	1454590.3_02340	1454590.3_04011	1454590.3_01173	1454590.3_01176	1454590.3_01279	1454590.3_01281	1454590.3_01280	1454590.3_02864	1454590.3_04154	1454590.3_03039	1454590.3_00933	1454590.3_00658	1454590.3_02918	1454590.3_02818	1454590.3_04256	1454590.3_02349	1454590.3_03138	1454590.3_02067	1454590.3_02091	1454590.3_01623	1454590.3_02099	1454590.3_02101	1454590.3_02100	1454590.3_01171	1454590.3_01922	1454590.3_01919	1454590.3_01921	1454590.3_01920	1454590.3_01917	1454590.3_01916	1454590.3_04153	1454590.3_03353	1454590.3_03356	1454590.3_03357	1454590.3_03354	1454590.3_03355	1454590.3_04273	1454590.3_04272	1454590.3_02023	1454590.3_02245	1454590.3_04267	1454590.3_04266	1454590.3_04264	1454590.3_04263
1.41262e+06	1412617.3_02432	1412617.3_02431	1412617.3_02426	1412617.3_02425	1412617.3_02428	1412617.3_01595	1412617.3_04159	1412617.3_02576	1412617.3_02573	1412617.3_02468	1412617.3_02466	1412617.3_02467	1412617.3_00876	1412617.3_04029	1412617.3_00728	1412617.3_02761	1412617.3_03043	1412617.3_00850	1412617.3_00922	1412617.3_03947	1412617.3_01604	1412617.3_00643	1412617.3_01308	1412617.3_01332	1412617.3_02120	1412617.3_01340	1412617.3_01342	1412617.3_01341	1412617.3_02578	1412617.3_01138	1412617.3_01135	1412617.3_01137	1412617.3_01136	1412617.3_01133	1412617.3_01132	1412617.3_04030	1412617.3_00426	1412617.3_00423	1412617.3_00422	1412617.3_00425	1412617.3_00424	1412617.3_03921	1412617.3_03922	1412617.3_01264	1412617.3_01509	1412617.3_03930	1412617.3_03931	1412617.3_03933	1412617.3_03934
1.41245e+06	1412452.3_02487	1412452.3_02486	1412452.3_02481	1412452.3_02480	1412452.3_02483	1412452.3_01594	1412452.3_04212	1412452.3_02630	1412452.3_02627	1412452.3_02523	1412452.3_02521	1412452.3_02522	1412452.3_00881	1412452.3_04082	1412452.3_00733	1412452.3_02815	1412452.3_03097	1412452.3_00855	1412452.3_00928	1412452.3_03998	1412452.3_01603	1412452.3_00645	1412452.3_01309	1412452.3_01333	1412452.3_02179	1412452.3_01341	1412452.3_01343	1412452.3_01342	1412452.3_02632	1412452.3_01142	1412452.3_01139	1412452.3_01141	1412452.3_01140	1412452.3_01137	1412452.3_01136	1412452.3_04083	1412452.3_00427	1412452.3_00424	1412452.3_00423	1412452.3_00426	1412452.3_00425	1412452.3_03973	1412452.3_03974	1412452.3_01266	1412452.3_01509	1412452.3_03982	1412452.3_03983	1412452.3_03985	1412452.3_03986
108619	108619.34_01329	108619.34_01330	108619.34_01335	108619.34_01336	108619.34_01333	108619.34_02398	108619.34_04078	108619.34_01186	108619.34_01189	108619.34_01293	108619.34_01295	108619.34_01294	108619.34_02921	108619.34_04208	108619.34_03076	108619.34_00900	108619.34_00625	108619.34_02948	108619.34_02875	108619.34_04313	108619.34_02407	108619.34_03177	108619.34_02130	108619.34_02154	108619.34_01641	108619.34_02161	108619.34_02163	108619.34_02162	108619.34_01184	108619.34_01979	108619.34_01976	108619.34_01978	108619.34_01977	108619.34_01974	108619.34_01971	108619.34_04207	108619.34_03398	108619.34_03401	108619.34_03402	108619.34_03399	108619.34_03400	108619.34_04335	108619.34_04334	108619.34_02085	108619.34_02307	108619.34_04329	108619.34_04328	108619.34_04326	108619.34_04325
454170	454169.8_02673	454169.8_02672	454169.8_02667	454169.8_02666	454169.8_02669	454169.8_01671	454169.8_04550	454169.8_02813	454169.8_02810	454169.8_02707	454169.8_02705	454169.8_02706	454169.8_01098	454169.8_04359	454169.8_00950	454169.8_03029	454169.8_03324	454169.8_01070	454169.8_01145	454169.8_04255	454169.8_01662	454169.8_00849	454169.8_01941	454169.8_01917	454169.8_02340	454169.8_01909	454169.8_01907	454169.8_01908	454169.8_02815	454169.8_02082	454169.8_02085	454169.8_02083	454169.8_02084	454169.8_02087	454169.8_02088	454169.8_04360	454169.8_00623	454169.8_00620	454169.8_00619	454169.8_00622	454169.8_00621	454169.8_04239	454169.8_04240	454169.8_01983	454169.8_01766	454169.8_04245	454169.8_04246	454169.8_04248	454169.8_04249
1.4126e+06	1412597.3_05011	1412597.3_05010	1412597.3_04885	1412597.3_04910	1412597.3_04505	1412597.3_02501	1412597.3_01492	1412597.3_03114	1412597.3_01889	1412597.3_04394	1412597.3_01627	1412597.3_01628	1412597.3_04068	1412597.3_01091	1412597.3_03918	1412597.3_01240	1412597.3_03275	1412597.3_00502	1412597.3_04669	1412597.3_02884	1412597.3_02917	1412597.3_01070	1412597.3_00966	1412597.3_03399	1412597.3_02446	1412597.3_04178	1412597.3_03374	1412597.3_03375	1412597.3_03116	1412597.3_04357	1412597.3_02007	1412597.3_04358	1412597.3_04359	1412597.3_02009	1412597.3_02010	1412597.3_01092	1412597.3_04159	1412597.3_01750	1412597.3_01749	1412597.3_01752	1412597.3_01751	1412597.3_04396	1412597.3_03719	1412597.3_01362	1412597.3_03455	1412597.3_03161	1412597.3_02299	1412597.3_04830	1412597.3_04209
CP019407	CP019407_02432	CP019407_02431	CP019407_02426	CP019407_02425	CP019407_02428	CP019407_01568	CP019407_04252	CP019407_02575	CP019407_02572	CP019407_02468	CP019407_02466	CP019407_02467	CP019407_00884	CP019407_04111	CP019407_00743	CP019407_02803	CP019407_03092	CP019407_00854	CP019407_00929	CP019407_04006	CP019407_01577	CP019407_00651	CP019407_01291	CP019407_01314	CP019407_02123	CP019407_01322	CP019407_01324	CP019407_01323	CP019407_02577	CP019407_01153	CP019407_01150	CP019407_01152	CP019407_01151	CP019407_01148	CP019407_01147	CP019407_04112	CP019407_00431	CP019407_00428	CP019407_00427	CP019407_00430	CP019407_00429	CP019407_03989	CP019407_03990	CP019407_01247	CP019407_01472	CP019407_03995	CP019407_03996	CP019407_03998	CP019407_03999
1.24359e+06	1243585.3_01236	1243585.3_01235	1243585.3_01230	1243585.3_01228	1243585.3_01232	1243585.3_00118	1243585.3_03209	1243585.3_01420	1243585.3_02095	1243585.3_01306	1243585.3_01304	1243585.3_01305	1243585.3_04475	1243585.3_03061	1243585.3_04337	1243585.3_01636	1243585.3_01902	1243585.3_04449	1243585.3_04779	1243585.3_02894	1243585.3_00109	1243585.3_04256	1243585.3_00399	1243585.3_00375	1243585.3_00846	1243585.3_00367	1243585.3_00365	1243585.3_00366	1243585.3_01422	1243585.3_00573	1243585.3_00576	1243585.3_00574	1243585.3_00575	1243585.3_00578	1243585.3_00579	1243585.3_03062	1243585.3_03992	1243585.3_03989	1243585.3_03988	1243585.3_03991	1243585.3_03990	1243585.3_02877	1243585.3_02878	1243585.3_00481	1243585.3_00219	1243585.3_02884	1243585.3_02885	1243585.3_02887	1243585.3_02888
1.41257e+06	1412571.3_02433	1412571.3_02432	1412571.3_02427	1412571.3_02426	1412571.3_02429	1412571.3_01598	1412571.3_04161	1412571.3_02577	1412571.3_02574	1412571.3_02469	1412571.3_02467	1412571.3_02468	1412571.3_00881	1412571.3_04031	1412571.3_00733	1412571.3_02762	1412571.3_03044	1412571.3_00855	1412571.3_00927	1412571.3_03947	1412571.3_01607	1412571.3_00645	1412571.3_01311	1412571.3_01335	1412571.3_02124	1412571.3_01343	1412571.3_01345	1412571.3_01344	1412571.3_02579	1412571.3_01143	1412571.3_01140	1412571.3_01142	1412571.3_01141	1412571.3_01138	1412571.3_01137	1412571.3_04032	1412571.3_00427	1412571.3_00424	1412571.3_00423	1412571.3_00426	1412571.3_00425	1412571.3_03922	1412571.3_03923	1412571.3_01268	1412571.3_01512	1412571.3_03931	1412571.3_03932	1412571.3_03934	1412571.3_03935
595.18	595.18_02407	595.18_02406	595.18_02401	595.18_02400	595.18_02403	595.18_01436	595.18_04244	595.18_02550	595.18_02547	595.18_02443	595.18_02441	595.18_02442	595.18_00911	595.18_04114	595.18_00765	595.18_02746	595.18_03047	595.18_00885	595.18_00959	595.18_04014	595.18_01427	595.18_00677	595.18_01706	595.18_01682	595.18_02096	595.18_01675	595.18_01673	595.18_01674	595.18_02552	595.18_01845	595.18_01848	595.18_01846	595.18_01847	595.18_01850	595.18_01851	595.18_04115	595.18_00456	595.18_00453	595.18_00452	595.18_00455	595.18_00454	595.18_03996	595.18_03997	595.18_01750	595.18_01531	595.18_04002	595.18_04003	595.18_04005	595.18_04006
CP014994	CP014994_01308	CP014994_01309	CP014994_01314	CP014994_01315	CP014994_01312	CP014994_02442	CP014994_04050	CP014994_01166	CP014994_01169	CP014994_01272	CP014994_01274	CP014994_01273	CP014994_02905	CP014994_04191	CP014994_03047	CP014994_00974	CP014994_00674	CP014994_02930	CP014994_02859	CP014994_04294	CP014994_02451	CP014994_03137	CP014994_02164	CP014994_02188	CP014994_01686	CP014994_02196	CP014994_02198	CP014994_02197	CP014994_01164	CP014994_02035	CP014994_02031	CP014994_02034	CP014994_02032	CP014994_02029	CP014994_02028	CP014994_04190	CP014994_03362	CP014994_03365	CP014994_03366	CP014994_03363	CP014994_03364	CP014994_04312	CP014994_04311	CP014994_02121	CP014994_02347	CP014994_04306	CP014994_04304	CP014994_04302	CP014994_04301
CP011259	CP011259_04146	CP011259_04145	CP011259_04140	CP011259_04139	CP011259_04142	CP011259_03283	CP011259_01470	CP011259_04322	CP011259_04286	CP011259_04182	CP011259_04180	CP011259_04181	CP011259_02609	CP011259_01329	CP011259_02468	CP011259_00016	CP011259_00307	CP011259_02579	CP011259_02654	CP011259_01223	CP011259_03292	CP011259_02377	CP011259_03006	CP011259_03029	CP011259_03838	CP011259_03037	CP011259_03039	CP011259_03038	CP011259_04324	CP011259_02868	CP011259_02865	CP011259_02867	CP011259_02866	CP011259_02863	CP011259_02862	CP011259_01330	CP011259_02156	CP011259_02153	CP011259_02152	CP011259_02155	CP011259_02154	CP011259_01206	CP011259_01207	CP011259_02962	CP011259_03187	CP011259_01212	CP011259_01213	CP011259_01215	CP011259_01216
CP011394	CP011394_01242	CP011394_01243	CP011394_01248	CP011394_01249	CP011394_01246	CP011394_02146	CP011394_03970	CP011394_01097	CP011394_01100	CP011394_01206	CP011394_01208	CP011394_01207	CP011394_02858	CP011394_04098	CP011394_03007	CP011394_00910	CP011394_00628	CP011394_02884	CP011394_02812	CP011394_04182	CP011394_02137	CP011394_03096	CP011394_02432	CP011394_02408	CP011394_01564	CP011394_02400	CP011394_02398	CP011394_02399	CP011394_01095	CP011394_02598	CP011394_02601	CP011394_02599	CP011394_02600	CP011394_02603	CP011394_02604	CP011394_04097	CP011394_03314	CP011394_03317	CP011394_03318	CP011394_03315	CP011394_03316	CP011394_04207	CP011394_04206	CP011394_02475	CP011394_02232	CP011394_04198	CP011394_04197	CP011394_04195	CP011394_04194
595.69	595.69_02971	595.69_02970	595.69_02965	595.69_02964	595.69_02967	595.69_01927	595.69_00276	595.69_03114	595.69_03111	595.69_03007	595.69_03005	595.69_03006	595.69_01461	595.69_00145	595.69_01254	595.69_03311	595.69_03612	595.69_01435	595.69_01509	595.69_00045	595.69_01918	595.69_01167	595.69_02199	595.69_02174	595.69_02589	595.69_02167	595.69_02165	595.69_02166	595.69_03116	595.69_02338	595.69_02341	595.69_02339	595.69_02340	595.69_02343	595.69_02344	595.69_00146	595.69_00945	595.69_00942	595.69_00941	595.69_00944	595.69_00943	595.69_00027	595.69_00028	595.69_02243	595.69_02023	595.69_00033	595.69_00034	595.69_00036	595.69_00037
1.45459e+06	1454588.3_01317	1454588.3_01318	1454588.3_01323	1454588.3_01324	1454588.3_01321	1454588.3_02378	1454588.3_04158	1454588.3_01175	1454588.3_01178	1454588.3_01281	1454588.3_01283	1454588.3_01282	1454588.3_02961	1454588.3_04301	1454588.3_03135	1454588.3_00936	1454588.3_00661	1454588.3_03014	1454588.3_02915	1454588.3_04403	1454588.3_02387	1454588.3_03234	1454588.3_02108	1454588.3_02132	1454588.3_01626	1454588.3_02140	1454588.3_02142	1454588.3_02141	1454588.3_01173	1454588.3_01896	1454588.3_01893	1454588.3_01895	1454588.3_01894	1454588.3_01891	1454588.3_01890	1454588.3_04300	1454588.3_03502	1454588.3_03505	1454588.3_03506	1454588.3_03503	1454588.3_03504	1454588.3_04420	1454588.3_04419	1454588.3_02064	1454588.3_02284	1454588.3_04414	1454588.3_04413	1454588.3_04411	1454588.3_04410
1.41253e+06	1412531.3_02433	1412531.3_02432	1412531.3_02427	1412531.3_02426	1412531.3_02429	1412531.3_01599	1412531.3_04161	1412531.3_02577	1412531.3_02574	1412531.3_02469	1412531.3_02467	1412531.3_02468	1412531.3_00883	1412531.3_04029	1412531.3_00735	1412531.3_02762	1412531.3_03043	1412531.3_00857	1412531.3_00929	1412531.3_03946	1412531.3_01608	1412531.3_00644	1412531.3_01312	1412531.3_01336	1412531.3_02122	1412531.3_01344	1412531.3_01346	1412531.3_01345	1412531.3_02579	1412531.3_01144	1412531.3_01141	1412531.3_01143	1412531.3_01142	1412531.3_01139	1412531.3_01138	1412531.3_04030	1412531.3_00427	1412531.3_00424	1412531.3_00423	1412531.3_00426	1412531.3_00425	1412531.3_03921	1412531.3_03922	1412531.3_01269	1412531.3_01513	1412531.3_03930	1412531.3_03931	1412531.3_03933	1412531.3_03934
CP019404	CP019404_02584	CP019404_02583	CP019404_02578	CP019404_02577	CP019404_02580	CP019404_01516	CP019404_04414	CP019404_02727	CP019404_02724	CP019404_02620	CP019404_02618	CP019404_02619	CP019404_00922	CP019404_04284	CP019404_00767	CP019404_02968	CP019404_03243	CP019404_00895	CP019404_00968	CP019404_04180	CP019404_01507	CP019404_00666	CP019404_01784	CP019404_01760	CP019404_02271	CP019404_01753	CP019404_01751	CP019404_01752	CP019404_02729	CP019404_01933	CP019404_01936	CP019404_01934	CP019404_01935	CP019404_01938	CP019404_01941	CP019404_04285	CP019404_00447	CP019404_00444	CP019404_00443	CP019404_00446	CP019404_00445	CP019404_04158	CP019404_04159	CP019404_01828	CP019404_01607	CP019404_04164	CP019404_04165	CP019404_04167	CP019404_04168
1.40686e+06	1406860.5_02420	1406860.5_02419	1406860.5_02414	1406860.5_02413	1406860.5_02416	1406860.5_01555	1406860.5_04244	1406860.5_02563	1406860.5_02560	1406860.5_02456	1406860.5_02454	1406860.5_02455	1406860.5_00883	1406860.5_04103	1406860.5_00742	1406860.5_02794	1406860.5_03083	1406860.5_00853	1406860.5_00928	1406860.5_03998	1406860.5_01564	1406860.5_00651	1406860.5_01279	1406860.5_01302	1406860.5_02112	1406860.5_01310	1406860.5_01312	1406860.5_01311	1406860.5_02565	1406860.5_01142	1406860.5_01139	1406860.5_01141	1406860.5_01140	1406860.5_01137	1406860.5_01136	1406860.5_04104	1406860.5_00432	1406860.5_00429	1406860.5_00428	1406860.5_00431	1406860.5_00430	1406860.5_03981	1406860.5_03982	1406860.5_01235	1406860.5_01459	1406860.5_03987	1406860.5_03988	1406860.5_03990	1406860.5_03991
CP007505	CP007505_03893	CP007505_03892	CP007505_03887	CP007505_03886	CP007505_03889	CP007505_02762	CP007505_01118	CP007505_04034	CP007505_04031	CP007505_03929	CP007505_03927	CP007505_03928	CP007505_02299	CP007505_00977	CP007505_02119	CP007505_04226	CP007505_04526	CP007505_02274	CP007505_02345	CP007505_00875	CP007505_02753	CP007505_02029	CP007505_03041	CP007505_03017	CP007505_03517	CP007505_03009	CP007505_03007	CP007505_03008	CP007505_04036	CP007505_03169	CP007505_03172	CP007505_03170	CP007505_03171	CP007505_03174	CP007505_03175	CP007505_00978	CP007505_01804	CP007505_01801	CP007505_01800	CP007505_01803	CP007505_01802	CP007505_00858	CP007505_00859	CP007505_03084	CP007505_02857	CP007505_00864	CP007505_00865	CP007505_00867	CP007505_00868
108619	108619.35_01353	108619.35_01354	108619.35_01359	108619.35_01360	108619.35_01357	108619.35_02349	108619.35_04163	108619.35_01152	108619.35_01155	108619.35_01317	108619.35_01319	108619.35_01318	108619.35_02926	108619.35_04305	108619.35_03172	108619.35_00912	108619.35_00626	108619.35_02952	108619.35_02879	108619.35_04407	108619.35_02358	108619.35_03273	108619.35_02082	108619.35_02106	108619.35_01664	108619.35_02114	108619.35_02116	108619.35_02115	108619.35_01150	108619.35_01934	108619.35_01931	108619.35_01933	108619.35_01932	108619.35_01929	108619.35_01928	108619.35_04304	108619.35_03495	108619.35_03498	108619.35_03499	108619.35_03496	108619.35_03497	108619.35_04429	108619.35_04428	108619.35_02038	108619.35_02260	108619.35_04423	108619.35_04422	108619.35_04420	108619.35_04419
1.41256e+06	1412557.3_02432	1412557.3_02431	1412557.3_02426	1412557.3_02425	1412557.3_02428	1412557.3_01597	1412557.3_04156	1412557.3_02575	1412557.3_02572	1412557.3_02468	1412557.3_02466	1412557.3_02467	1412557.3_00881	1412557.3_04026	1412557.3_00733	1412557.3_02760	1412557.3_03041	1412557.3_00855	1412557.3_00927	1412557.3_03943	1412557.3_01606	1412557.3_00643	1412557.3_01310	1412557.3_01334	1412557.3_02122	1412557.3_01342	1412557.3_01344	1412557.3_01343	1412557.3_02577	1412557.3_01142	1412557.3_01139	1412557.3_01141	1412557.3_01140	1412557.3_01137	1412557.3_01136	1412557.3_04027	1412557.3_00425	1412557.3_00422	1412557.3_00421	1412557.3_00424	1412557.3_00423	1412557.3_03918	1412557.3_03919	1412557.3_01267	1412557.3_01511	1412557.3_03927	1412557.3_03928	1412557.3_03930	1412557.3_03931
611.127	611.127_02511	611.127_02510	611.127_02505	611.127_02504	611.127_02507	611.127_01509	611.127_04284	611.127_02651	611.127_02648	611.127_02545	611.127_02543	611.127_02544	611.127_00987	611.127_04155	611.127_00840	611.127_02867	611.127_03162	611.127_00959	611.127_01034	611.127_04052	611.127_01500	611.127_00739	611.127_01780	611.127_01756	611.127_02179	611.127_01748	611.127_01746	611.127_01747	611.127_02653	611.127_01920	611.127_01923	611.127_01921	611.127_01922	611.127_01925	611.127_01926	611.127_04156	611.127_00514	611.127_00511	611.127_00510	611.127_00513	611.127_00512	611.127_04035	611.127_04036	611.127_01822	611.127_01604	611.127_04041	611.127_04042	611.127_04044	611.127_04045
1.41261e+06	1412609.3_02431	1412609.3_02430	1412609.3_02425	1412609.3_02424	1412609.3_02427	1412609.3_01596	1412609.3_04159	1412609.3_02574	1412609.3_02571	1412609.3_02467	1412609.3_02465	1412609.3_02466	1412609.3_00880	1412609.3_04029	1412609.3_00732	1412609.3_02759	1412609.3_03041	1412609.3_00854	1412609.3_00926	1412609.3_03946	1412609.3_01605	1412609.3_00643	1412609.3_01309	1412609.3_01333	1412609.3_02121	1412609.3_01341	1412609.3_01343	1412609.3_01342	1412609.3_02576	1412609.3_01141	1412609.3_01138	1412609.3_01140	1412609.3_01139	1412609.3_01136	1412609.3_01135	1412609.3_04030	1412609.3_00426	1412609.3_00423	1412609.3_00422	1412609.3_00425	1412609.3_00424	1412609.3_03920	1412609.3_03921	1412609.3_01266	1412609.3_01510	1412609.3_03929	1412609.3_03930	1412609.3_03932	1412609.3_03933
90371.7	90371.687_02445	90371.687_02444	90371.687_02439	90371.687_02438	90371.687_02441	90371.687_01399	90371.687_04288	90371.687_02649	90371.687_02646	90371.687_02483	90371.687_02481	90371.687_02482	90371.687_00816	90371.687_04158	90371.687_00770	90371.687_02866	90371.687_03142		90371.687_00863	90371.687_04057	90371.687_01390	90371.687_00669	90371.687_01668	90371.687_01644	90371.687_02123	90371.687_01637	90371.687_01635	90371.687_01636	90371.687_02651	90371.687_01808	90371.687_01811	90371.687_01809	90371.687_01810	90371.687_01813		90371.687_04159	90371.687_00445	90371.687_00442	90371.687_00441	90371.687_00444	90371.687_00443	90371.687_04035	90371.687_04036	90371.687_01710	90371.687_01493	90371.687_04041	90371.687_04042	90371.687_04044	90371.687_04045
149539	149539.318_02452	149539.318_02451	149539.318_02446	149539.318_02445	149539.318_02448	149539.318_01605	149539.318_04216	149539.318_02597	149539.318_02594	149539.318_02488	149539.318_02486	149539.318_02487	149539.318_00889	149539.318_04088	149539.318_00740	149539.318_02824	149539.318_03106	149539.318_00863	149539.318_00935	149539.318_03344	149539.318_01614	149539.318_00651	149539.318_01317	149539.318_01342	149539.318_02133	149539.318_01350	149539.318_01352	149539.318_01351	149539.318_02599	149539.318_01149	149539.318_01146	149539.318_01148	149539.318_01147	149539.318_01144	149539.318_01143	149539.318_04089	149539.318_00431	149539.318_00428	149539.318_00427	149539.318_00430	149539.318_00429	149539.318_03369	149539.318_03368	149539.318_01274	149539.318_01519	149539.318_03360	149539.318_03359	149539.318_03357	149539.318_03356
611.122	611.122_02513	611.122_02512	611.122_02507	611.122_02506	611.122_02509	611.122_01510	611.122_04285	611.122_02653	611.122_02650	611.122_02547	611.122_02545	611.122_02546	611.122_00987	611.122_04156	611.122_00840	611.122_02869	611.122_03162	611.122_00959	611.122_01034	611.122_04052	611.122_01501	611.122_00739	611.122_01781	611.122_01757	611.122_02180	611.122_01749	611.122_01747	611.122_01748	611.122_02655	611.122_01921	611.122_01924	611.122_01922	611.122_01923	611.122_01926	611.122_01927	611.122_04157	611.122_00514	611.122_00511	611.122_00510	611.122_00513	611.122_00512	611.122_04035	611.122_04036	611.122_01823	611.122_01605	611.122_04041	611.122_04042	611.122_04044	611.122_04045
1.41247e+06	1412469.3_02407	1412469.3_02406	1412469.3_02401	1412469.3_02400	1412469.3_02403	1412469.3_01592	1412469.3_04227	1412469.3_02550	1412469.3_02547	1412469.3_02443	1412469.3_02441	1412469.3_02442	1412469.3_00878	1412469.3_04098	1412469.3_00730	1412469.3_02777	1412469.3_03059	1412469.3_00852	1412469.3_00924	1412469.3_04018	1412469.3_01601	1412469.3_00642	1412469.3_01305	1412469.3_01329	1412469.3_02118	1412469.3_01337	1412469.3_01339	1412469.3_01338	1412469.3_02552	1412469.3_01138	1412469.3_01135	1412469.3_01137	1412469.3_01136	1412469.3_01133	1412469.3_01132	1412469.3_04099	1412469.3_00424	1412469.3_00421	1412469.3_00420	1412469.3_00423	1412469.3_00422	1412469.3_03993	1412469.3_03994	1412469.3_01262	1412469.3_01506	1412469.3_04002	1412469.3_04003	1412469.3_04005	1412469.3_04006
54388.9	54388.86_03700	54388.86_03701	54388.86_03706	54388.86_03707	54388.86_03704	54388.86_00264	54388.86_03078	54388.86_01427	54388.86_01424	54388.86_03664	54388.86_03666	54388.86_03665	54388.86_00729	54388.86_02950	54388.86_00871	54388.86_01688	54388.86_01968	54388.86_00761	54388.86_00679	54388.86_02870	54388.86_00273	54388.86_00963	54388.86_00014	54388.86_00039	54388.86_04008	54388.86_00047	54388.86_00049	54388.86_00048	54388.86_01428	54388.86_04276	54388.86_04273	54388.86_04275	54388.86_04274	54388.86_04271	54388.86_04270	54388.86_02951	54388.86_01168	54388.86_01171	54388.86_01172	54388.86_01169	54388.86_01170	54388.86_02850	54388.86_02851	54388.86_04351	54388.86_00183	54388.86_02860	54388.86_02861	54388.86_02862	54388.86_02863
54388.3	54388.26_01126	54388.26_01127	54388.26_01132	54388.26_01133	54388.26_01130	54388.26_02090	54388.26_00500	54388.26_03258	54388.26_03255	54388.26_01090	54388.26_01092	54388.26_01091	54388.26_02557	54388.26_00370	54388.26_02699	54388.26_03520	54388.26_03800	54388.26_02589	54388.26_02508	54388.26_00290	54388.26_02099	54388.26_02787	54388.26_01843	54388.26_01868	54388.26_01433	54388.26_01876	54388.26_01878	54388.26_01877	54388.26_03260	54388.26_01702	54388.26_01699	54388.26_01701	54388.26_01700	54388.26_01697	54388.26_01696	54388.26_00371	54388.26_02998	54388.26_03001	54388.26_03002	54388.26_02999	54388.26_03000	54388.26_00270	54388.26_00271	54388.26_01803	54388.26_02011	54388.26_00280	54388.26_00281	54388.26_00282	54388.26_00283
1.41251e+06	1412513.3_02435	1412513.3_02434	1412513.3_02429	1412513.3_02427	1412513.3_02431	1412513.3_01597	1412513.3_04162	1412513.3_02579	1412513.3_02576	1412513.3_02471	1412513.3_02469	1412513.3_02470	1412513.3_00882	1412513.3_04031	1412513.3_00734	1412513.3_02764	1412513.3_03045	1412513.3_00856	1412513.3_00928	1412513.3_03948	1412513.3_01606	1412513.3_00645	1412513.3_01311	1412513.3_01334	1412513.3_02126	1412513.3_01342	1412513.3_01344	1412513.3_01343	1412513.3_02581	1412513.3_01143	1412513.3_01140	1412513.3_01142	1412513.3_01141	1412513.3_01138	1412513.3_01137	1412513.3_04032	1412513.3_00427	1412513.3_00424	1412513.3_00423	1412513.3_00426	1412513.3_00425	1412513.3_03923	1412513.3_03924	1412513.3_01268	1412513.3_01511	1412513.3_03932	1412513.3_03933	1412513.3_03935	1412513.3_03936
224730	224729.9_01313	224729.9_01314	224729.9_01319	224729.9_01320	224729.9_01317	224729.9_02375	224729.9_04039	224729.9_01168	224729.9_01171	224729.9_01277	224729.9_01279	224729.9_01278	224729.9_02905	224729.9_04172	224729.9_03056	224729.9_00924	224729.9_00638	224729.9_02931	224729.9_02859	224729.9_04256	224729.9_02384	224729.9_03156	224729.9_02104	224729.9_02128	224729.9_01637	224729.9_02136	224729.9_02138	224729.9_02137	224729.9_01166	224729.9_01904	224729.9_01901	224729.9_01903	224729.9_01902	224729.9_01899	224729.9_01898	224729.9_04171	224729.9_03374	224729.9_03377	224729.9_03378	224729.9_03375	224729.9_03376	224729.9_04278	224729.9_04277	224729.9_02058	224729.9_02281	224729.9_04272	224729.9_04271	224729.9_04269	224729.9_04268
1.38251e+06						1382510.3_01260	1382510.3_03838	1382510.3_02328	1382510.3_02320	1382510.3_02227	1382510.3_02225	1382510.3_02226	1382510.3_00812	1382510.3_03694	1382510.3_00663	1382510.3_02493	1382510.3_02781	1382510.3_00782	1382510.3_00859	1382510.3_03616	1382510.3_01250	1382510.3_00568	1382510.3_01565	1382510.3_01541	1382510.3_01916	1382510.3_01534	1382510.3_01532	1382510.3_01533	1382510.3_02330	1382510.3_01688	1382510.3_01691	1382510.3_01689	1382510.3_01690	1382510.3_01693	1382510.3_01694	1382510.3_03695	1382510.3_00372	1382510.3_00369	1382510.3_00368	1382510.3_00371	1382510.3_00370	1382510.3_03602	1382510.3_03603	1382510.3_01608	1382510.3_01352	1382510.3_03607	1382510.3_03608	1382510.3_03609	1382510.3_03610
CP019413	CP019413_02686	CP019413_02685	CP019413_02680	CP019413_02679	CP019413_02682	CP019413_01782	CP019413_04431	CP019413_02831	CP019413_02828	CP019413_02723	CP019413_02720	CP019413_02722	CP019413_00924	CP019413_04303	CP019413_00757	CP019413_03015	CP019413_03302	CP019413_00877	CP019413_00969	CP019413_04199	CP019413_01791	CP019413_00657	CP019413_01456	CP019413_01480	CP019413_02372	CP019413_01488	CP019413_01490	CP019413_01489	CP019413_02833	CP019413_01257	CP019413_01254	CP019413_01256	CP019413_01255	CP019413_01252	CP019413_01251	CP019413_04304	CP019413_00434	CP019413_00431	CP019413_00430	CP019413_00433	CP019413_00432	CP019413_04177	CP019413_04178	CP019413_01412	CP019413_01678	CP019413_04183	CP019413_04184	CP019413_04186	CP019413_04187
1.41259e+06	1412588.3_02442	1412588.3_02441	1412588.3_02436	1412588.3_02435	1412588.3_02438	1412588.3_01596	1412588.3_04169	1412588.3_02587	1412588.3_02584	1412588.3_02478	1412588.3_02476	1412588.3_02477	1412588.3_00882	1412588.3_04039	1412588.3_00734	1412588.3_02772	1412588.3_03054	1412588.3_00856	1412588.3_00928	1412588.3_03956	1412588.3_01605	1412588.3_00646	1412588.3_01309	1412588.3_01333	1412588.3_02124	1412588.3_01341	1412588.3_01343	1412588.3_01342	1412588.3_02589	1412588.3_01142	1412588.3_01139	1412588.3_01141	1412588.3_01140	1412588.3_01137	1412588.3_01136	1412588.3_04040	1412588.3_00428	1412588.3_00425	1412588.3_00424	1412588.3_00427	1412588.3_00426	1412588.3_03931	1412588.3_03932	1412588.3_01267	1412588.3_01510	1412588.3_03940	1412588.3_03941	1412588.3_03943	1412588.3_03944
1.41261e+06	1412612.3_02429	1412612.3_02428	1412612.3_02423	1412612.3_02422	1412612.3_02425	1412612.3_01594	1412612.3_04151	1412612.3_02572	1412612.3_02569	1412612.3_02465	1412612.3_02463	1412612.3_02464	1412612.3_00879	1412612.3_04022	1412612.3_00731	1412612.3_02757	1412612.3_03038	1412612.3_00853	1412612.3_00925	1412612.3_03939	1412612.3_01603	1412612.3_00643	1412612.3_01307	1412612.3_01331	1412612.3_02119	1412612.3_01339	1412612.3_01341	1412612.3_01340	1412612.3_02574	1412612.3_01139	1412612.3_01136	1412612.3_01138	1412612.3_01137	1412612.3_01134	1412612.3_01133	1412612.3_04023	1412612.3_00426	1412612.3_00423	1412612.3_00422	1412612.3_00425	1412612.3_00424	1412612.3_03914	1412612.3_03915	1412612.3_01264	1412612.3_01508	1412612.3_03923	1412612.3_03924	1412612.3_03926	1412612.3_03927
1.41252e+06	1412515.3_02428	1412515.3_02427	1412515.3_02422	1412515.3_02421	1412515.3_02424	1412515.3_01596	1412515.3_04158	1412515.3_02572	1412515.3_02569	1412515.3_02464	1412515.3_02462	1412515.3_02463	1412515.3_00881	1412515.3_04028	1412515.3_00733	1412515.3_02756	1412515.3_03037	1412515.3_00855	1412515.3_00928	1412515.3_03944	1412515.3_01605	1412515.3_00643	1412515.3_01309	1412515.3_01333	1412515.3_02121	1412515.3_01341	1412515.3_01343	1412515.3_01342	1412515.3_02574	1412515.3_01142	1412515.3_01139	1412515.3_01141	1412515.3_01140	1412515.3_01137	1412515.3_01136	1412515.3_04029	1412515.3_00425	1412515.3_00422	1412515.3_00421	1412515.3_00424	1412515.3_00423	1412515.3_03919	1412515.3_03920	1412515.3_01266	1412515.3_01510	1412515.3_03928	1412515.3_03929	1412515.3_03931	1412515.3_03932
718275	718274.8_02488	718274.8_02487	718274.8_02482	718274.8_02481	718274.8_02484	718274.8_01504	718274.8_04502	718274.8_02719	718274.8_02683	718274.8_02523	718274.8_02521	718274.8_02522	718274.8_00984	718274.8_04374	718274.8_00830	718274.8_02977	718274.8_03254	718274.8_00956	718274.8_01031	718274.8_04273	718274.8_01495	718274.8_00727	718274.8_01773	718274.8_01749	718274.8_02167	718274.8_01742	718274.8_01740	718274.8_01741	718274.8_02721	718274.8_01910	718274.8_01913	718274.8_01911	718274.8_01912	718274.8_01915	718274.8_01916	718274.8_04375	718274.8_00503	718274.8_00500	718274.8_00499	718274.8_00502	718274.8_00501	718274.8_04251	718274.8_04252	718274.8_01815	718274.8_01598	718274.8_04257	718274.8_04258	718274.8_04260	718274.8_04261
1.45462e+06	1454620.4_03126	1454620.4_03125	1454620.4_03120	1454620.4_03119	1454620.4_03122	1454620.4_02112	1454620.4_00474	1454620.4_03329	1454620.4_03326	1454620.4_03164	1454620.4_03162	1454620.4_03163	1454620.4_01624	1454620.4_00344	1454620.4_01468	1454620.4_03515	1454620.4_03791	1454620.4_01597	1454620.4_01670	1454620.4_00240	1454620.4_02103	1454620.4_01365	1454620.4_02379	1454620.4_02355	1454620.4_02809	1454620.4_02348	1454620.4_02346	1454620.4_02347	1454620.4_03331	1454620.4_02527	1454620.4_02530	1454620.4_02528	1454620.4_02529	1454620.4_02532	1454620.4_02535	1454620.4_00345	1454620.4_01149	1454620.4_01146	1454620.4_01145	1454620.4_01148	1454620.4_01147	1454620.4_00218	1454620.4_00219	1454620.4_02423	1454620.4_02203	1454620.4_00224	1454620.4_00225	1454620.4_00227	1454620.4_00228
CP019412	CP019412_02361	CP019412_02360	CP019412_02355	CP019412_02354	CP019412_02357	CP019412_01337	CP019412_04069	CP019412_02510	CP019412_02507	CP019412_02397	CP019412_02395	CP019412_02396	CP019412_00867	CP019412_03938	CP019412_00723	CP019412_02705	CP019412_02976	CP019412_00841	CP019412_00910	CP019412_03857	CP019412_01328	CP019412_00631	CP019412_01610	CP019412_01586	CP019412_02069	CP019412_01578	CP019412_01576	CP019412_01577	CP019412_02512	CP019412_01812	CP019412_01815	CP019412_01813	CP019412_01814	CP019412_01817	CP019412_01818	CP019412_03939	CP019412_00437	CP019412_00434	CP019412_00433	CP019412_00436	CP019412_00435	CP019412_03842	CP019412_03843	CP019412_01651	CP019412_01429	CP019412_03847	CP019412_03848	CP019412_03849	CP019412_03850
1.41257e+06	1412574.3_02437	1412574.3_02436	1412574.3_02431	1412574.3_02430	1412574.3_02433	1412574.3_01597	1412574.3_04165	1412574.3_02582	1412574.3_02579	1412574.3_02473	1412574.3_02471	1412574.3_02472	1412574.3_00882	1412574.3_04035	1412574.3_00734	1412574.3_02768	1412574.3_03048	1412574.3_00856	1412574.3_00928	1412574.3_03951	1412574.3_01606	1412574.3_00645	1412574.3_01310	1412574.3_01334	1412574.3_02121	1412574.3_01342	1412574.3_01344	1412574.3_01343	1412574.3_02584	1412574.3_01142	1412574.3_01139	1412574.3_01141	1412574.3_01140	1412574.3_01137	1412574.3_01136	1412574.3_04036	1412574.3_00428	1412574.3_00425	1412574.3_00424	1412574.3_00427	1412574.3_00426	1412574.3_03926	1412574.3_03927	1412574.3_01267	1412574.3_01511	1412574.3_03935	1412574.3_03936	1412574.3_03938	1412574.3_03939
1.4125e+06	1412498.3_02433	1412498.3_02432	1412498.3_02427	1412498.3_02426	1412498.3_02429	1412498.3_01597	1412498.3_04158	1412498.3_02576	1412498.3_02573	1412498.3_02469	1412498.3_02467	1412498.3_02468	1412498.3_00881	1412498.3_04028	1412498.3_00733	1412498.3_02761	1412498.3_03043	1412498.3_00855	1412498.3_00927	1412498.3_03944	1412498.3_01606	1412498.3_00644	1412498.3_01310	1412498.3_01334	1412498.3_02123	1412498.3_01342	1412498.3_01344	1412498.3_01343	1412498.3_02578	1412498.3_01142	1412498.3_01139	1412498.3_01141	1412498.3_01140	1412498.3_01137	1412498.3_01136	1412498.3_04029	1412498.3_00426	1412498.3_00423	1412498.3_00422	1412498.3_00425	1412498.3_00424	1412498.3_03919	1412498.3_03920	1412498.3_01267	1412498.3_01511	1412498.3_03928	1412498.3_03929	1412498.3_03931	1412498.3_03932
59201.2	59201.158_02591	59201.158_02590	59201.158_02585	59201.158_02584	59201.158_02587	59201.158_01496	59201.158_04430	59201.158_02788	59201.158_02785	59201.158_02625	59201.158_02623	59201.158_02624	59201.158_00982	59201.158_04300	59201.158_00831	59201.158_03005	59201.158_03280	59201.158_00954	59201.158_01029	59201.158_04199	59201.158_01487	59201.158_00730	59201.158_01766	59201.158_01742	59201.158_02269	59201.158_01735	59201.158_01733	59201.158_01734	59201.158_02790	59201.158_01954	59201.158_01957	59201.158_01955	59201.158_01956	59201.158_01959	59201.158_01960	59201.158_04301	59201.158_00506	59201.158_00503	59201.158_00502	59201.158_00505	59201.158_00504	59201.158_04177	59201.158_04178	59201.158_01808	59201.158_01590	59201.158_04183	59201.158_04184	59201.158_04186	59201.158_04187
57743.6	57743.6_02684	57743.6_02683	57743.6_02678	57743.6_02677	57743.6_02680	57743.6_01275	57743.6_04507	57743.6_02830	57743.6_02827	57743.6_02720	57743.6_02718	57743.6_02719	57743.6_02030	57743.6_04362	57743.6_00839	57743.6_03061	57743.6_03354	57743.6_00963	57743.6_01982	57743.6_04280	57743.6_01266	57743.6_00738	57743.6_01555	57743.6_01531	57743.6_02374	57743.6_01523	57743.6_01521	57743.6_01522	57743.6_02832	57743.6_01698	57743.6_01701	57743.6_01699	57743.6_01700	57743.6_01703	57743.6_01706	57743.6_04363	57743.6_00460	57743.6_00457	57743.6_00456	57743.6_00459	57743.6_00458	57743.6_04263	57743.6_04264	57743.6_01600	57743.6_01365	57743.6_04269	57743.6_04270	57743.6_04272	57743.6_04273
54388.1	54388.123_02753	54388.123_02754	54388.123_02759	54388.123_02760	54388.123_02757	54388.123_03712	54388.123_02128	54388.123_00478	54388.123_00475	54388.123_02717	54388.123_02719	54388.123_02718	54388.123_04176	54388.123_02000		54388.123_00742	54388.123_01021	54388.123_04209	54388.123_04127	54388.123_01920	54388.123_03721	54388.123_00007	54388.123_03464	54388.123_03489	54388.123_03058	54388.123_03497	54388.123_03499	54388.123_03498	54388.123_00480	54388.123_03325	54388.123_03322	54388.123_03324	54388.123_03323	54388.123_03320	54388.123_03319	54388.123_02001	54388.123_00219	54388.123_00222	54388.123_00223	54388.123_00220	54388.123_00221	54388.123_01900	54388.123_01901	54388.123_03424	54388.123_03633	54388.123_01910	54388.123_01911	54388.123_01912	54388.123_01913
1.41252e+06	1412522.3_02429	1412522.3_02428	1412522.3_02423	1412522.3_02422	1412522.3_02425	1412522.3_01596	1412522.3_04152	1412522.3_02572	1412522.3_02569	1412522.3_02465	1412522.3_02463	1412522.3_02464	1412522.3_00880	1412522.3_04023	1412522.3_00732	1412522.3_02757	1412522.3_03038	1412522.3_00854	1412522.3_00926	1412522.3_03940	1412522.3_01605	1412522.3_00644	1412522.3_01309	1412522.3_01333	1412522.3_02121	1412522.3_01341	1412522.3_01343	1412522.3_01342	1412522.3_02574	1412522.3_01141	1412522.3_01138	1412522.3_01140	1412522.3_01139	1412522.3_01136	1412522.3_01135	1412522.3_04024	1412522.3_00426	1412522.3_00423	1412522.3_00422	1412522.3_00425	1412522.3_00424	1412522.3_03915	1412522.3_03916	1412522.3_01266	1412522.3_01510	1412522.3_03924	1412522.3_03925	1412522.3_03927	1412522.3_03928
CP016837	CP016837_01387	CP016837_01388	CP016837_01393	CP016837_01394	CP016837_01391	CP016837_02288	CP016837_04069	CP016837_01243	CP016837_01246	CP016837_01350	CP016837_01352	CP016837_01351	CP016837_02937	CP016837_04335	CP016837_03072	CP016837_01058	CP016837_00760	CP016837_02962	CP016837_02892	CP016837_04437	CP016837_02279	CP016837_03173	CP016837_02569	CP016837_02545	CP016837_01771	CP016837_02538	CP016837_02536	CP016837_02537	CP016837_01241	CP016837_02700	CP016837_02703	CP016837_02701	CP016837_02702	CP016837_02705	CP016837_02706	CP016837_04334	CP016837_03396	CP016837_03399	CP016837_03400	CP016837_03397	CP016837_03398	CP016837_04454	CP016837_04453	CP016837_02614	CP016837_02381	CP016837_04448	CP016837_04447	CP016837_04445	CP016837_04444
CP019406	CP019406_02516	CP019406_02515	CP019406_02510	CP019406_02509	CP019406_02512	CP019406_01650	CP019406_04246	CP019406_02660	CP019406_02657	CP019406_02552	CP019406_02550	CP019406_02551	CP019406_00886	CP019406_04117	CP019406_00738	CP019406_02847	CP019406_03130	CP019406_00860	CP019406_00932	CP019406_04033	CP019406_01659	CP019406_00649	CP019406_01363	CP019406_01388	CP019406_02199	CP019406_01396	CP019406_01398	CP019406_01397	CP019406_02662	CP019406_01197	CP019406_01194	CP019406_01196	CP019406_01195	CP019406_01192	CP019406_01191	CP019406_04118	CP019406_00430	CP019406_00427	CP019406_00426	CP019406_00429	CP019406_00428	CP019406_04008	CP019406_04009	CP019406_01320	CP019406_01568	CP019406_04017	CP019406_04018	CP019406_04020	CP019406_04021
568710	568709.5_02487	568709.5_02486	568709.5_02481	568709.5_02480	568709.5_02483	568709.5_01443	568709.5_04336	568709.5_02689	568709.5_02686	568709.5_02522	568709.5_02520	568709.5_02521	568709.5_00922	568709.5_04205	568709.5_00774	568709.5_02907	568709.5_03182	568709.5_00894	568709.5_00970	568709.5_04104	568709.5_01434	568709.5_00673	568709.5_01707	568709.5_01683	568709.5_02162	568709.5_01676	568709.5_01674	568709.5_01675	568709.5_02691	568709.5_01848	568709.5_01851	568709.5_01849	568709.5_01850	568709.5_01853	568709.5_01854	568709.5_04206	568709.5_00446	568709.5_00443	568709.5_00442	568709.5_00445	568709.5_00444	568709.5_04082	568709.5_04083	568709.5_01750	568709.5_01533	568709.5_04088	568709.5_04089	568709.5_04091	568709.5_04092
936158	936157.8_02587	936157.8_02586	936157.8_02581	936157.8_02580	936157.8_02583	936157.8_01690	936157.8_04334	936157.8_02721	936157.8_02718	936157.8_02625	936157.8_02623	936157.8_02624	936157.8_00882	936157.8_04190	936157.8_00731	936157.8_02949	936157.8_03239	936157.8_00856	936157.8_00933	936157.8_04079	936157.8_01699	936157.8_00634	936157.8_01418	936157.8_01442	936157.8_02222	936157.8_01450	936157.8_01452	936157.8_01451	936157.8_02723	936157.8_01282	936157.8_01279	936157.8_01281	936157.8_01280	936157.8_01277	936157.8_01169	936157.8_04191	936157.8_00417	936157.8_00414	936157.8_00413	936157.8_00416	936157.8_00415	936157.8_04062	936157.8_04063	936157.8_01375	936157.8_01600	936157.8_04068	936157.8_04069	936157.8_04071	936157.8_04072
1.41253e+06	1412533.3_02429	1412533.3_02428	1412533.3_02423	1412533.3_02422	1412533.3_02425	1412533.3_01595	1412533.3_04156	1412533.3_02572	1412533.3_02569	1412533.3_02465	1412533.3_02463	1412533.3_02464	1412533.3_00879	1412533.3_04025	1412533.3_00731	1412533.3_02757	1412533.3_03038	1412533.3_00853	1412533.3_00925	1412533.3_03942	1412533.3_01604	1412533.3_00643	1412533.3_01308	1412533.3_01332	1412533.3_02119	1412533.3_01340	1412533.3_01342	1412533.3_01341	1412533.3_02574	1412533.3_01140	1412533.3_01137	1412533.3_01139	1412533.3_01138	1412533.3_01135	1412533.3_01134	1412533.3_04026	1412533.3_00425	1412533.3_00422	1412533.3_00421	1412533.3_00424	1412533.3_00423	1412533.3_03917	1412533.3_03918	1412533.3_01265	1412533.3_01509	1412533.3_03926	1412533.3_03927	1412533.3_03929	1412533.3_03930
54388.1	54388.14_02164	54388.14_02165	54388.14_02170	54388.14_02171	54388.14_02168	54388.14_03130	54388.14_01542	54388.14_04293	54388.14_04290	54388.14_02128	54388.14_02130	54388.14_02129	54388.14_03594	54388.14_01414	54388.14_03737	54388.14_00154	54388.14_00433	54388.14_03626	54388.14_03544	54388.14_01333	54388.14_03139	54388.14_03822	54388.14_02879	54388.14_02904	54388.14_02470	54388.14_02912	54388.14_02914	54388.14_02913	54388.14_04295	54388.14_02739	54388.14_02736	54388.14_02738	54388.14_02737	54388.14_02734	54388.14_02733	54388.14_01415	54388.14_04034	54388.14_04037	54388.14_04038	54388.14_04035	54388.14_04036	54388.14_01313	54388.14_01314	54388.14_02838	54388.14_03049	54388.14_01323	54388.14_01324	54388.14_01325	54388.14_01326
CP007530	CP007530_02175	CP007530_02174	CP007530_02169	CP007530_02168	CP007530_02171	CP007530_01092	CP007530_03953	CP007530_02320	CP007530_02317	CP007530_02209	CP007530_02207	CP007530_02208	CP007530_00616	CP007530_03812	CP007530_00475	CP007530_02558	CP007530_02835	CP007530_00591	CP007530_00659	CP007530_03730	CP007530_01083	CP007530_00396	CP007530_01399	CP007530_01375	CP007530_01792	CP007530_01367	CP007530_01365	CP007530_01366	CP007530_02322	CP007530_01542	CP007530_01545	CP007530_01543	CP007530_01544	CP007530_01547	CP007530_01548	CP007530_03813	CP007530_00197	CP007530_00194	CP007530_00193	CP007530_00196	CP007530_00195	CP007530_03715	CP007530_03716	CP007530_01442	CP007530_01217	CP007530_03720	CP007530_03721	CP007530_03722	CP007530_03723
611.126	611.126_02511	611.126_02510	611.126_02505	611.126_02504	611.126_02507	611.126_01509	611.126_04283	611.126_02651	611.126_02648	611.126_02545	611.126_02543	611.126_02544	611.126_00987	611.126_04154	611.126_00840	611.126_02867	611.126_03161	611.126_00959	611.126_01034	611.126_04051	611.126_01500	611.126_00739	611.126_01780	611.126_01756	611.126_02178	611.126_01748	611.126_01746	611.126_01747	611.126_02653	611.126_01920	611.126_01923	611.126_01921	611.126_01922	611.126_01925	611.126_01926	611.126_04155	611.126_00514	611.126_00511	611.126_00510	611.126_00513	611.126_00512	611.126_04034	611.126_04035	611.126_01822	611.126_01604	611.126_04040	611.126_04041	611.126_04043	611.126_04044
1.45458e+06	1454584.3_01322	1454584.3_01323	1454584.3_01328	1454584.3_01329	1454584.3_01326	1454584.3_02386	1454584.3_04186	1454584.3_01180	1454584.3_01183	1454584.3_01286	1454584.3_01288	1454584.3_01287	1454584.3_02920	1454584.3_04384	1454584.3_03096	1454584.3_00940	1454584.3_00665	1454584.3_02973	1454584.3_02874	1454584.3_04486	1454584.3_02395	1454584.3_03195	1454584.3_02113	1454584.3_02137	1454584.3_01631	1454584.3_02145	1454584.3_02147	1454584.3_02146	1454584.3_01178	1454584.3_01904	1454584.3_01901	1454584.3_01903	1454584.3_01902	1454584.3_01899	1454584.3_01898	1454584.3_04383	1454584.3_03471	1454584.3_03474	1454584.3_03475	1454584.3_03472	1454584.3_03473	1454584.3_04503	1454584.3_04502	1454584.3_02069	1454584.3_02292	1454584.3_04497	1454584.3_04496	1454584.3_04494	1454584.3_04493
1.4125e+06	1412502.3_02425	1412502.3_02424	1412502.3_02419	1412502.3_02418	1412502.3_02421	1412502.3_01590	1412502.3_04151	1412502.3_02569	1412502.3_02566	1412502.3_02461	1412502.3_02459	1412502.3_02460	1412502.3_00877	1412502.3_04020	1412502.3_00729	1412502.3_02754	1412502.3_03035	1412502.3_00851	1412502.3_00922	1412502.3_03937	1412502.3_01599	1412502.3_00640	1412502.3_01304	1412502.3_01328	1412502.3_02115	1412502.3_01336	1412502.3_01338	1412502.3_01337	1412502.3_02571	1412502.3_01137	1412502.3_01134	1412502.3_01136	1412502.3_01135	1412502.3_01132	1412502.3_01131	1412502.3_04021	1412502.3_00424	1412502.3_00421	1412502.3_00420	1412502.3_00423	1412502.3_00422	1412502.3_03912	1412502.3_03913	1412502.3_01261	1412502.3_01504	1412502.3_03921	1412502.3_03922	1412502.3_03924	1412502.3_03925
54388.4	54388.40_02395	54388.40_02396	54388.40_02401	54388.40_02402	54388.40_02399	54388.40_03360	54388.40_01769	54388.40_00155	54388.40_00152	54388.40_02359	54388.40_02361	54388.40_02360	54388.40_03826	54388.40_01639		54388.40_00373	54388.40_00654	54388.40_03858	54388.40_03778	54388.40_01558	54388.40_03369	54388.40_04052	54388.40_03112	54388.40_03137	54388.40_02701	54388.40_03145	54388.40_03147	54388.40_03146	54388.40_00157	54388.40_02970	54388.40_02967	54388.40_02969	54388.40_02968	54388.40_02965	54388.40_02964	54388.40_01640	54388.40_04256	54388.40_04259	54388.40_04260	54388.40_04257	54388.40_04258	54388.40_01538	54388.40_01539	54388.40_03072	54388.40_03281	54388.40_01548	54388.40_01549	54388.40_01550	54388.40_01551
1.41259e+06	1412592.3_02436	1412592.3_02435	1412592.3_02430	1412592.3_02429	1412592.3_02432	1412592.3_01594	1412592.3_04206	1412592.3_02581	1412592.3_02578	1412592.3_02472	1412592.3_02470	1412592.3_02471	1412592.3_00879	1412592.3_04076	1412592.3_00731	1412592.3_02809	1412592.3_03090	1412592.3_00853	1412592.3_00925	1412592.3_03992	1412592.3_01604	1412592.3_00643	1412592.3_01307	1412592.3_01331	1412592.3_02121	1412592.3_01339	1412592.3_01341	1412592.3_01340	1412592.3_02583	1412592.3_01139	1412592.3_01136	1412592.3_01138	1412592.3_01137	1412592.3_01134	1412592.3_01133	1412592.3_04077	1412592.3_00425	1412592.3_00422	1412592.3_00421	1412592.3_00424	1412592.3_00423	1412592.3_03967	1412592.3_03968	1412592.3_01264	1412592.3_01508	1412592.3_03976	1412592.3_03977	1412592.3_03979	1412592.3_03980
1.41247e+06	1412474.3_02481	1412474.3_02480		1412474.3_02475	1412474.3_02477	1412474.3_01592	1412474.3_04210	1412474.3_02625	1412474.3_02622	1412474.3_02517	1412474.3_02515	1412474.3_02516	1412474.3_00878	1412474.3_04080	1412474.3_00730	1412474.3_02813	1412474.3_03095	1412474.3_00852	1412474.3_00925	1412474.3_03996	1412474.3_01601	1412474.3_00644	1412474.3_01306	1412474.3_01330	1412474.3_02174	1412474.3_01338	1412474.3_01340	1412474.3_01339	1412474.3_02627	1412474.3_01139	1412474.3_01136	1412474.3_01138	1412474.3_01137	1412474.3_01134	1412474.3_01133	1412474.3_04081	1412474.3_00427	1412474.3_00424	1412474.3_00423	1412474.3_00426	1412474.3_00425	1412474.3_03971	1412474.3_03972	1412474.3_01263	1412474.3_01506	1412474.3_03980	1412474.3_03981	1412474.3_03983	1412474.3_03984
CP007292	CP007292_02493	CP007292_02492	CP007292_02487	CP007292_02486	CP007292_02489	CP007292_01596	CP007292_04219	CP007292_02637	CP007292_02634	CP007292_02529	CP007292_02527	CP007292_02528	CP007292_00883	CP007292_04090	CP007292_00735	CP007292_02822	CP007292_03104	CP007292_00857	CP007292_00929	CP007292_04006	CP007292_01605	CP007292_00647	CP007292_01310	CP007292_01334	CP007292_02177	CP007292_01342	CP007292_01344	CP007292_01343	CP007292_02639	CP007292_01143	CP007292_01140	CP007292_01142	CP007292_01141	CP007292_01138	CP007292_01137	CP007292_04091	CP007292_00429	CP007292_00426	CP007292_00425	CP007292_00428	CP007292_00427	CP007292_03981	CP007292_03982	CP007292_01267	CP007292_01510	CP007292_03990	CP007292_03991	CP007292_03993	CP007292_03994
1.4125e+06	1412501.3_02428	1412501.3_02427	1412501.3_02422	1412501.3_02421	1412501.3_02424	1412501.3_01592	1412501.3_04155	1412501.3_02572	1412501.3_02569	1412501.3_02464	1412501.3_02462	1412501.3_02463	1412501.3_00878	1412501.3_04024	1412501.3_00730	1412501.3_02757	1412501.3_03038	1412501.3_00852	1412501.3_00923	1412501.3_03941	1412501.3_01601	1412501.3_00642	1412501.3_01306	1412501.3_01330	1412501.3_02117	1412501.3_01338	1412501.3_01340	1412501.3_01339	1412501.3_02574	1412501.3_01138	1412501.3_01135	1412501.3_01137	1412501.3_01136	1412501.3_01133	1412501.3_01132	1412501.3_04025	1412501.3_00426	1412501.3_00423	1412501.3_00422	1412501.3_00425	1412501.3_00424	1412501.3_03916	1412501.3_03917	1412501.3_01263	1412501.3_01506	1412501.3_03925	1412501.3_03926	1412501.3_03928	1412501.3_03929
CP019172	CP019172_01267	CP019172_01268	CP019172_01273	CP019172_01274	CP019172_01271	CP019172_02255	CP019172_03991	CP019172_01127	CP019172_01130	CP019172_01233	CP019172_01235	CP019172_01234	CP019172_02777	CP019172_04133	CP019172_02924	CP019172_00911	CP019172_00638	CP019172_02802	CP019172_02731	CP019172_04235	CP019172_02264	CP019172_03025	CP019172_01988	CP019172_02012	CP019172_01590	CP019172_02019	CP019172_02021	CP019172_02020	CP019172_01125	CP019172_01849	CP019172_01846	CP019172_01848	CP019172_01847	CP019172_01844	CP019172_01843	CP019172_04132	CP019172_03249	CP019172_03252	CP019172_03253	CP019172_03250	CP019172_03251	CP019172_04257	CP019172_04256	CP019172_01946	CP019172_02163	CP019172_04251	CP019172_04250	CP019172_04248	CP019172_04247
149539	149539.339_02439	149539.339_02438	149539.339_02433	149539.339_02432	149539.339_02435	149539.339_01596	149539.339_04204	149539.339_02583	149539.339_02580	149539.339_02475	149539.339_02473	149539.339_02474	149539.339_00883	149539.339_04074	149539.339_00735	149539.339_02808	149539.339_03086	149539.339_00857	149539.339_00929	149539.339_03989	149539.339_01605	149539.339_00646	149539.339_01309	149539.339_01333	149539.339_02122	149539.339_01341	149539.339_01343	149539.339_01342	149539.339_02585	149539.339_01141	149539.339_01138	149539.339_01140	149539.339_01139	149539.339_01136	149539.339_01135	149539.339_04075	149539.339_00429	149539.339_00426	149539.339_00425	149539.339_00428	149539.339_00427	149539.339_03964	149539.339_03965	149539.339_01266	149539.339_01510	149539.339_03973	149539.339_03974	149539.339_03976	149539.339_03977
1.41246e+06	1412461.3_02436	1412461.3_02435	1412461.3_02430	1412461.3_02429	1412461.3_02432	1412461.3_01595	1412461.3_04204	1412461.3_02581	1412461.3_02578	1412461.3_02472	1412461.3_02470	1412461.3_02471	1412461.3_00880	1412461.3_04074	1412461.3_00732	1412461.3_02767	1412461.3_03048	1412461.3_00854	1412461.3_00926	1412461.3_03990	1412461.3_01604	1412461.3_00644	1412461.3_01308	1412461.3_01332	1412461.3_02121	1412461.3_01340	1412461.3_01342	1412461.3_01341	1412461.3_02583	1412461.3_01140	1412461.3_01137	1412461.3_01139	1412461.3_01138	1412461.3_01135	1412461.3_01134	1412461.3_04075	1412461.3_00426	1412461.3_00423	1412461.3_00422	1412461.3_00425	1412461.3_00424	1412461.3_03965	1412461.3_03966	1412461.3_01264	1412461.3_01509	1412461.3_03974	1412461.3_03975	1412461.3_03977	1412461.3_03978
1.41255e+06	1412545.3_02479	1412545.3_02477	1412545.3_02472	1412545.3_02470	1412545.3_02474	1412545.3_01629	1412545.3_04241	1412545.3_02636	1412545.3_02633	1412545.3_02517	1412545.3_02515	1412545.3_02516	1412545.3_00888	1412545.3_04111	1412545.3_00738	1412545.3_02829	1412545.3_03111	1412545.3_00860	1412545.3_00936	1412545.3_04026	1412545.3_01639	1412545.3_00646	1412545.3_01333	1412545.3_01356			1412545.3_01366		1412545.3_02638	1412545.3_01160	1412545.3_01156	1412545.3_01159	1412545.3_01158	1412545.3_01154	1412545.3_01153	1412545.3_04112	1412545.3_00427	1412545.3_00424	1412545.3_00423	1412545.3_00426	1412545.3_00425	1412545.3_04001	1412545.3_04002	1412545.3_01288	1412545.3_01541	1412545.3_04010	1412545.3_04011	1412545.3_04013	1412545.3_04014
149539	149539.324_02441	149539.324_02440	149539.324_02435	149539.324_02434	149539.324_02437	149539.324_01599	149539.324_04207	149539.324_02585	149539.324_02582	149539.324_02477	149539.324_02475	149539.324_02476	149539.324_00883	149539.324_04078	149539.324_00734	149539.324_02811	149539.324_03092	149539.324_00857	149539.324_00929	149539.324_03994	149539.324_01609	149539.324_00646	149539.324_01311	149539.324_01335	149539.324_02126	149539.324_01343	149539.324_01345	149539.324_01344	149539.324_02587	149539.324_01143	149539.324_01140	149539.324_01142	149539.324_01141	149539.324_01138	149539.324_01137	149539.324_04079	149539.324_00428	149539.324_00425	149539.324_00424	149539.324_00427	149539.324_00426	149539.324_03969	149539.324_03970	149539.324_01268	149539.324_01513	149539.324_03978	149539.324_03979	149539.324_03981	149539.324_03982
1.41247e+06	1412466.3_02435	1412466.3_02434	1412466.3_02429	1412466.3_02428	1412466.3_02431	1412466.3_01593	1412466.3_04146	1412466.3_02577	1412466.3_02574	1412466.3_02471	1412466.3_02469	1412466.3_02470	1412466.3_00879	1412466.3_04017	1412466.3_00731	1412466.3_02763	1412466.3_03044	1412466.3_00853	1412466.3_00925	1412466.3_03938	1412466.3_01602	1412466.3_00643	1412466.3_01306	1412466.3_01330	1412466.3_02119	1412466.3_01338	1412466.3_01340	1412466.3_01339	1412466.3_02579	1412466.3_01139	1412466.3_01136	1412466.3_01138	1412466.3_01137	1412466.3_01134	1412466.3_01133	1412466.3_04018	1412466.3_00425	1412466.3_00422	1412466.3_00421	1412466.3_00424	1412466.3_00423	1412466.3_03913	1412466.3_03914	1412466.3_01263	1412466.3_01507	1412466.3_03922	1412466.3_03923	1412466.3_03925	1412466.3_03926
1.41256e+06	1412562.3_02438	1412562.3_02437	1412562.3_02432	1412562.3_02431	1412562.3_02434	1412562.3_01602	1412562.3_04161	1412562.3_00005	1412562.3_02579	1412562.3_02474	1412562.3_02472	1412562.3_02473	1412562.3_00887	1412562.3_04031	1412562.3_00739	1412562.3_02767	1412562.3_03049	1412562.3_00861	1412562.3_00933	1412562.3_03949	1412562.3_01611	1412562.3_00651	1412562.3_01315	1412562.3_01339	1412562.3_02128	1412562.3_01347	1412562.3_01349	1412562.3_01348	1412562.3_00003	1412562.3_01147	1412562.3_01144	1412562.3_01146	1412562.3_01145	1412562.3_01142	1412562.3_01141	1412562.3_04032	1412562.3_00433	1412562.3_00430	1412562.3_00429	1412562.3_00432	1412562.3_00431	1412562.3_03924	1412562.3_03925	1412562.3_01272	1412562.3_01516	1412562.3_03933	1412562.3_03934	1412562.3_03936	1412562.3_03937
149539	149539.319_02497	149539.319_02496	149539.319_02491	149539.319_02490	149539.319_02493	149539.319_01597	149539.319_04235	149539.319_02642	149539.319_02639	149539.319_02535	149539.319_02533	149539.319_02534	149539.319_00882	149539.319_04105	149539.319_00733	149539.319_02828	149539.319_03113	149539.319_00856	149539.319_00929	149539.319_04021	149539.319_01606	149539.319_00649	149539.319_01311	149539.319_01335	149539.319_02190	149539.319_01343	149539.319_01345	149539.319_01344	149539.319_02644	149539.319_01144	149539.319_01141	149539.319_01143	149539.319_01142	149539.319_01139	149539.319_01138	149539.319_04106	149539.319_00431	149539.319_00428	149539.319_00427	149539.319_00430	149539.319_00429	149539.319_03996	149539.319_03997	149539.319_01268	149539.319_01511	149539.319_04005	149539.319_04006	149539.319_04008	149539.319_04009
1.17394e+06	1173939.4_01323	1173939.4_01324	1173939.4_01329	1173939.4_01330	1173939.4_01327	1173939.4_02255	1173939.4_04353	1173939.4_01177	1173939.4_01180	1173939.4_01287	1173939.4_01289	1173939.4_01288	1173939.4_03058	1173939.4_04498	1173939.4_03273	1173939.4_00948	1173939.4_00656	1173939.4_03148	1173939.4_03010	1173939.4_04580	1173939.4_02246	1173939.4_03374	1173939.4_02531	1173939.4_02507	1173939.4_01631	1173939.4_02499	1173939.4_02497	1173939.4_02498	1173939.4_01175	1173939.4_02725	1173939.4_02728	1173939.4_02726	1173939.4_02727	1173939.4_02730	1173939.4_02733	1173939.4_04497	1173939.4_03648	1173939.4_03651	1173939.4_03652	1173939.4_03649	1173939.4_03650	1173939.4_04597	1173939.4_04596	1173939.4_02576	1173939.4_02345	1173939.4_04591	1173939.4_04590	1173939.4_04588	1173939.4_04587
1.41259e+06	1412585.3_02444	1412585.3_02443	1412585.3_02438	1412585.3_02437	1412585.3_02440	1412585.3_01609	1412585.3_04179	1412585.3_02592	1412585.3_02589	1412585.3_02480	1412585.3_02478	1412585.3_02479	1412585.3_00888	1412585.3_04050	1412585.3_00740	1412585.3_02783	1412585.3_03064	1412585.3_00862	1412585.3_00934	1412585.3_03966	1412585.3_01618	1412585.3_00648	1412585.3_01316	1412585.3_01340	1412585.3_02137	1412585.3_01348	1412585.3_01350	1412585.3_01349	1412585.3_02594	1412585.3_01150	1412585.3_01147	1412585.3_01149	1412585.3_01148	1412585.3_01145	1412585.3_01144	1412585.3_04051	1412585.3_00427	1412585.3_00424	1412585.3_00423	1412585.3_00426	1412585.3_00425	1412585.3_03941	1412585.3_03942	1412585.3_01273	1412585.3_01522	1412585.3_03950	1412585.3_03951	1412585.3_03953	1412585.3_03954
1.41247e+06	1412465.3_02434	1412465.3_02433	1412465.3_02428	1412465.3_02427	1412465.3_02430	1412465.3_01593	1412465.3_04197	1412465.3_02578	1412465.3_02575	1412465.3_02470	1412465.3_02468	1412465.3_02469	1412465.3_00879	1412465.3_04067	1412465.3_00731	1412465.3_02764	1412465.3_03046	1412465.3_00853	1412465.3_00925	1412465.3_03986	1412465.3_01602	1412465.3_00643	1412465.3_01306	1412465.3_01330	1412465.3_02119	1412465.3_01338	1412465.3_01340	1412465.3_01339	1412465.3_02580	1412465.3_01139	1412465.3_01136	1412465.3_01138	1412465.3_01137	1412465.3_01134	1412465.3_01133	1412465.3_04068	1412465.3_00425	1412465.3_00422	1412465.3_00421	1412465.3_00424	1412465.3_00423	1412465.3_03961	1412465.3_03962	1412465.3_01263	1412465.3_01507	1412465.3_03970	1412465.3_03971	1412465.3_03973	1412465.3_03974
1.41255e+06	1412552.3_02430	1412552.3_02429	1412552.3_02424	1412552.3_02423	1412552.3_02426	1412552.3_01595	1412552.3_04156	1412552.3_02573	1412552.3_02570	1412552.3_02466	1412552.3_02464	1412552.3_02465	1412552.3_00879	1412552.3_04025	1412552.3_00731	1412552.3_02758	1412552.3_03039	1412552.3_00853	1412552.3_00925	1412552.3_03942	1412552.3_01604	1412552.3_00643	1412552.3_01307	1412552.3_01331	1412552.3_02119	1412552.3_01339	1412552.3_01341	1412552.3_01340	1412552.3_02575	1412552.3_01139	1412552.3_01136	1412552.3_01138	1412552.3_01137	1412552.3_01134	1412552.3_01133	1412552.3_04026	1412552.3_00425	1412552.3_00422	1412552.3_00421	1412552.3_00424	1412552.3_00423	1412552.3_03917	1412552.3_03918	1412552.3_01264	1412552.3_01509	1412552.3_03926	1412552.3_03927	1412552.3_03929	1412552.3_03930
611.108	611.108_02512	611.108_02511	611.108_02506	611.108_02505	611.108_02508	611.108_01513	611.108_04286	611.108_02652	611.108_02649	611.108_02546	611.108_02544	611.108_02545	611.108_00991	611.108_04157	611.108_00844	611.108_02868	611.108_03161	611.108_00963	611.108_01038	611.108_04051	611.108_01504	611.108_00743	611.108_01776	611.108_01752	611.108_02175	611.108_01744	611.108_01742	611.108_01743	611.108_02654	611.108_01916	611.108_01919	611.108_01917	611.108_01918	611.108_01921	611.108_01922	611.108_04158	611.108_00518	611.108_00515	611.108_00514	611.108_00517	611.108_00516	611.108_04034	611.108_04035	611.108_01818	611.108_01601	611.108_04040	611.108_04041	611.108_04043	611.108_04044
1.41254e+06	1412539.3_02429	1412539.3_02428	1412539.3_02423	1412539.3_02422	1412539.3_02425	1412539.3_01594	1412539.3_04154	1412539.3_02572	1412539.3_02569	1412539.3_02465	1412539.3_02463	1412539.3_02464	1412539.3_00880	1412539.3_04024	1412539.3_00732	1412539.3_02757	1412539.3_03039	1412539.3_00854	1412539.3_00926	1412539.3_03941	1412539.3_01603	1412539.3_00643	1412539.3_01308	1412539.3_01332	1412539.3_02119	1412539.3_01340	1412539.3_01342	1412539.3_01341	1412539.3_02574	1412539.3_01140	1412539.3_01137	1412539.3_01139	1412539.3_01138	1412539.3_01135	1412539.3_01134	1412539.3_04025	1412539.3_00425	1412539.3_00422	1412539.3_00421	1412539.3_00424	1412539.3_00423	1412539.3_03916	1412539.3_03917	1412539.3_01265	1412539.3_01508	1412539.3_03925	1412539.3_03926	1412539.3_03928	1412539.3_03929
611.12	611.120_02510	611.120_02509	611.120_02504	611.120_02503	611.120_02506	611.120_01509	611.120_04282	611.120_02650	611.120_02647	611.120_02544	611.120_02542	611.120_02543	611.120_00987	611.120_04153	611.120_00840	611.120_02866	611.120_03160	611.120_00959	611.120_01034	611.120_04049	611.120_01500	611.120_00740	611.120_01780	611.120_01756	611.120_02178	611.120_01748	611.120_01746	611.120_01747	611.120_02652	611.120_01920	611.120_01923	611.120_01921	611.120_01922	611.120_01925	611.120_01926	611.120_04154	611.120_00514	611.120_00511	611.120_00510	611.120_00513	611.120_00512	611.120_04032	611.120_04033	611.120_01822	611.120_01604	611.120_04038	611.120_04039	611.120_04041	611.120_04042
CP017723	CP017723_01426	CP017723_01427	CP017723_01432	CP017723_01433	CP017723_01430	CP017723_02447	CP017723_04144	CP017723_01169	CP017723_01172	CP017723_01391	CP017723_01394	CP017723_01393	CP017723_02915	CP017723_04368	CP017723_03127	CP017723_00965	CP017723_00685	CP017723_02940	CP017723_02868	CP017723_04474	CP017723_02456	CP017723_03232	CP017723_02168	CP017723_02193	CP017723_01763	CP017723_02200	CP017723_02202	CP017723_02201	CP017723_01167	CP017723_02026	CP017723_02023	CP017723_02025	CP017723_02024	CP017723_02021	CP017723_02020	CP017723_04367	CP017723_03458	CP017723_03461	CP017723_03462	CP017723_03459	CP017723_03460	CP017723_04497	CP017723_04496	CP017723_02125	CP017723_02353	CP017723_04490	CP017723_04489	CP017723_04487	CP017723_04486
1.41257e+06	1412566.3_02429	1412566.3_02428	1412566.3_02423	1412566.3_02422	1412566.3_02425	1412566.3_01594	1412566.3_04158	1412566.3_02575	1412566.3_02572	1412566.3_02465	1412566.3_02463	1412566.3_02464	1412566.3_00880	1412566.3_04027	1412566.3_00732	1412566.3_02760	1412566.3_03041	1412566.3_00854	1412566.3_00926	1412566.3_03944	1412566.3_01603	1412566.3_00644	1412566.3_01307	1412566.3_01331	1412566.3_02119	1412566.3_01339	1412566.3_01341	1412566.3_01340	1412566.3_02577	1412566.3_01140	1412566.3_01137	1412566.3_01139	1412566.3_01138	1412566.3_01135	1412566.3_01134	1412566.3_04028	1412566.3_00425	1412566.3_00422	1412566.3_00421	1412566.3_00424	1412566.3_00423	1412566.3_03919	1412566.3_03920	1412566.3_01264	1412566.3_01508	1412566.3_03928	1412566.3_03929	1412566.3_03931	1412566.3_03932
1.19772e+06						1197719.3_01441	1197719.3_04195	1197719.3_02614	1197719.3_02607	1197719.3_02513	1197719.3_02511	1197719.3_02512	1197719.3_00844	1197719.3_04052	1197719.3_00700	1197719.3_02826	1197719.3_03091	1197719.3_00817	1197719.3_00888	1197719.3_03975	1197719.3_01432	1197719.3_00603	1197719.3_01757	1197719.3_01733	1197719.3_02180	1197719.3_01726	1197719.3_01724	1197719.3_01725	1197719.3_02616	1197719.3_01880	1197719.3_01883	1197719.3_01881	1197719.3_01882	1197719.3_01885	1197719.3_01886	1197719.3_04053	1197719.3_00374	1197719.3_00371	1197719.3_00370	1197719.3_00373	1197719.3_00372	1197719.3_03955	1197719.3_03956	1197719.3_01800	1197719.3_01530	1197719.3_03960	1197719.3_03961	1197719.3_03962	1197719.3_03963
321315	321314.9_02802	321314.9_02801	321314.9_02796	321314.9_02795	321314.9_02798	321314.9_01797	321314.9_04654	321314.9_03018	321314.9_03015	321314.9_02839	321314.9_02837	321314.9_02838	321314.9_01204	321314.9_04526	321314.9_01057	321314.9_03215	321314.9_03508	321314.9_01178	321314.9_01253	321314.9_04421	321314.9_01788	321314.9_00969	321314.9_02057	321314.9_02033	321314.9_02479	321314.9_02026	321314.9_02024	321314.9_02025	321314.9_03020	321314.9_02211	321314.9_02215	321314.9_02212	321314.9_02213	321314.9_02217	321314.9_02220	321314.9_04527	321314.9_00739	321314.9_00736	321314.9_00735	321314.9_00738	321314.9_00737	321314.9_04397	321314.9_04398	321314.9_02104	321314.9_01874	321314.9_04405	321314.9_04406	321314.9_04408	321314.9_04409
1.4546e+06	1454603.3_03042	1454603.3_03041	1454603.3_03036	1454603.3_03035	1454603.3_03038	1454603.3_02068	1454603.3_00457	1454603.3_03186	1454603.3_03183	1454603.3_03076	1454603.3_03074	1454603.3_03075	1454603.3_01529	1454603.3_00315	1454603.3_01388	1454603.3_03376	1454603.3_03653	1454603.3_01504	1454603.3_01572	1454603.3_00233	1454603.3_02059	1454603.3_01309	1454603.3_02343	1454603.3_02320	1454603.3_02737	1454603.3_02312	1454603.3_02310	1454603.3_02311	1454603.3_03188	1454603.3_02485	1454603.3_02488	1454603.3_02486	1454603.3_02487	1454603.3_02490	1454603.3_02491	1454603.3_00316	1454603.3_01109	1454603.3_01106	1454603.3_01105	1454603.3_01108	1454603.3_01107	1454603.3_00218	1454603.3_00219	1454603.3_02386	1454603.3_02163	1454603.3_00223	1454603.3_00224	1454603.3_00225	1454603.3_00226
1.26775e+06	1267753.3_04250	1267753.3_04251	1267753.3_04256	1267753.3_04257	1267753.3_04254	1267753.3_00822	1267753.3_02401	1267753.3_04068	1267753.3_04071	1267753.3_04213	1267753.3_04215	1267753.3_04214	1267753.3_01352	1267753.3_02534	1267753.3_01498	1267753.3_03781	1267753.3_03514	1267753.3_01377	1267753.3_01309	1267753.3_02617	1267753.3_00831	1267753.3_01590	1267753.3_00544	1267753.3_00570	1267753.3_00121	1267753.3_00578	1267753.3_00580	1267753.3_00579	1267753.3_04066	1267753.3_00404	1267753.3_00401	1267753.3_00403	1267753.3_00402	1267753.3_00399	1267753.3_00398	1267753.3_02533	1267753.3_01787	1267753.3_01790	1267753.3_01791	1267753.3_01788	1267753.3_01789	1267753.3_02639	1267753.3_02638	1267753.3_00503	1267753.3_00725	1267753.3_02632	1267753.3_02631	1267753.3_02630	1267753.3_02629
CP010281	CP010281_00510	CP010281_00511	CP010281_00516	CP010281_00517	CP010281_00514	CP010281_01509	CP010281_03217	CP010281_00309	CP010281_00312	CP010281_00474	CP010281_00476	CP010281_00475	CP010281_02082	CP010281_03360	CP010281_02229	CP010281_00112	CP010281_04432	CP010281_02108	CP010281_02036	CP010281_03462	CP010281_01518	CP010281_02330	CP010281_01239	CP010281_01264	CP010281_00820	CP010281_01272	CP010281_01274	CP010281_01273	CP010281_00307	CP010281_01089	CP010281_01086	CP010281_01088	CP010281_01087	CP010281_01084	CP010281_01083	CP010281_03359	CP010281_02553	CP010281_02556	CP010281_02557	CP010281_02554	CP010281_02555	CP010281_03484	CP010281_03483	CP010281_01195	CP010281_01419	CP010281_03478	CP010281_03477	CP010281_03475	CP010281_03474
1.41256e+06	1412555.3_02431	1412555.3_02430	1412555.3_02425	1412555.3_02424	1412555.3_02427	1412555.3_01593	1412555.3_04158	1412555.3_02575	1412555.3_02572	1412555.3_02467	1412555.3_02465	1412555.3_02466	1412555.3_00877	1412555.3_04028	1412555.3_00729	1412555.3_02760	1412555.3_03042	1412555.3_00851	1412555.3_00923	1412555.3_03945	1412555.3_01602	1412555.3_00641	1412555.3_01306	1412555.3_01330	1412555.3_02119	1412555.3_01338	1412555.3_01340	1412555.3_01339	1412555.3_02577	1412555.3_01138	1412555.3_01135	1412555.3_01137	1412555.3_01136	1412555.3_01133	1412555.3_01132	1412555.3_04029	1412555.3_00425	1412555.3_00422	1412555.3_00421	1412555.3_00424	1412555.3_00423	1412555.3_03919	1412555.3_03920	1412555.3_01263	1412555.3_01507	1412555.3_03929	1412555.3_03930	1412555.3_03932	1412555.3_03933
CP010282	CP010282_01175	CP010282_01176	CP010282_01181	CP010282_01182	CP010282_01179	CP010282_02185	CP010282_03909	CP010282_00971	CP010282_00974	CP010282_01139	CP010282_01141	CP010282_01140	CP010282_02764	CP010282_04050	CP010282_02910	CP010282_00767	CP010282_00480	CP010282_02790	CP010282_02718	CP010282_04152	CP010282_02194	CP010282_03011	CP010282_01913	CP010282_01938	CP010282_01491	CP010282_01948	CP010282_01950	CP010282_01949	CP010282_00969	CP010282_01765	CP010282_01762	CP010282_01764	CP010282_01763	CP010282_01760	CP010282_01759	CP010282_04049	CP010282_03236	CP010282_03239	CP010282_03240	CP010282_03237	CP010282_03238	CP010282_04175	CP010282_04174	CP010282_01869	CP010282_02094	CP010282_04169	CP010282_04168	CP010282_04166	CP010282_04165
1.24362e+06	1243621.3_02435	1243621.3_02434	1243621.3_02429	1243621.3_02428	1243621.3_02431	1243621.3_01595	1243621.3_04203	1243621.3_02580	1243621.3_02577	1243621.3_02471	1243621.3_02469	1243621.3_02470	1243621.3_00881	1243621.3_04074	1243621.3_00733	1243621.3_02807	1243621.3_03088	1243621.3_00855	1243621.3_00927	1243621.3_03990	1243621.3_01604	1243621.3_00645	1243621.3_01308	1243621.3_01332	1243621.3_02121	1243621.3_01340	1243621.3_01342	1243621.3_01341	1243621.3_02582	1243621.3_01141	1243621.3_01138	1243621.3_01140	1243621.3_01139	1243621.3_01136	1243621.3_01135	1243621.3_04075	1243621.3_00427	1243621.3_00424	1243621.3_00423	1243621.3_00426	1243621.3_00425	1243621.3_03965	1243621.3_03966	1243621.3_01265	1243621.3_01509	1243621.3_03974	1243621.3_03975	1243621.3_03977	1243621.3_03978
1.41255e+06	1412554.3_02430	1412554.3_02429	1412554.3_02424	1412554.3_02423	1412554.3_02426	1412554.3_01594	1412554.3_04155	1412554.3_02573	1412554.3_02570	1412554.3_02466	1412554.3_02464	1412554.3_02465	1412554.3_00879	1412554.3_04025	1412554.3_00731	1412554.3_02758	1412554.3_03039	1412554.3_00853	1412554.3_00925	1412554.3_03942	1412554.3_01603	1412554.3_00643	1412554.3_01307	1412554.3_01331	1412554.3_02119	1412554.3_01339	1412554.3_01341	1412554.3_01340	1412554.3_02575	1412554.3_01139	1412554.3_01136	1412554.3_01138	1412554.3_01137	1412554.3_01134	1412554.3_01133	1412554.3_04026	1412554.3_00426	1412554.3_00423	1412554.3_00422	1412554.3_00425	1412554.3_00424	1412554.3_03917	1412554.3_03918	1412554.3_01264	1412554.3_01508	1412554.3_03926	1412554.3_03927	1412554.3_03929	1412554.3_03930
CP017727	CP017727_01278	CP017727_01279	CP017727_01284	CP017727_01285	CP017727_01282	CP017727_02097	CP017727_03905	CP017727_01126	CP017727_01129	CP017727_01242	CP017727_01244	CP017727_01243	CP017727_02782	CP017727_04058	CP017727_02920	CP017727_00914	CP017727_00625	CP017727_02812	CP017727_02739	CP017727_04140	CP017727_02088	CP017727_03024	CP017727_02376	CP017727_02352	CP017727_01592	CP017727_02344	CP017727_02342	CP017727_02343	CP017727_01124	CP017727_02517	CP017727_02520	CP017727_02518	CP017727_02519	CP017727_02522	CP017727_02523	CP017727_04057	CP017727_03233	CP017727_03236	CP017727_03237	CP017727_03234	CP017727_03235	CP017727_04155	CP017727_04154	CP017727_02418	CP017727_02194	CP017727_04151	CP017727_04150	CP017727_04148	CP017727_04147
54388.7	54388.74_02170	54388.74_02171	54388.74_02176	54388.74_02177	54388.74_02174	54388.74_03131	54388.74_01547	54388.74_04296	54388.74_04293	54388.74_02134	54388.74_02136	54388.74_02135	54388.74_03594	54388.74_01419	54388.74_03736	54388.74_00155	54388.74_00436	54388.74_03626	54388.74_03545	54388.74_01337	54388.74_03140	54388.74_03825	54388.74_02884	54388.74_02909	54388.74_02479	54388.74_02917	54388.74_02919	54388.74_02918	54388.74_04298	54388.74_02747	54388.74_02744	54388.74_02746	54388.74_02745	54388.74_02742	54388.74_02741	54388.74_01420	54388.74_04036	54388.74_04039	54388.74_04040	54388.74_04037	54388.74_04038	54388.74_01317	54388.74_01318	54388.74_02848	54388.74_03052	54388.74_01327	54388.74_01328	54388.74_01329	54388.74_01330
1.41246e+06	1412460.3_02440	1412460.3_02439	1412460.3_02434	1412460.3_02433	1412460.3_02436	1412460.3_01597	1412460.3_04199	1412460.3_02585	1412460.3_02582	1412460.3_02476	1412460.3_02474	1412460.3_02475	1412460.3_00882	1412460.3_04070	1412460.3_00734	1412460.3_02771	1412460.3_03052	1412460.3_00856	1412460.3_00928	1412460.3_03986	1412460.3_01606	1412460.3_00644	1412460.3_01310	1412460.3_01334	1412460.3_02124	1412460.3_01342	1412460.3_01344	1412460.3_01343	1412460.3_02587	1412460.3_01142	1412460.3_01139	1412460.3_01141	1412460.3_01140	1412460.3_01137	1412460.3_01136	1412460.3_04071	1412460.3_00426	1412460.3_00423	1412460.3_00422	1412460.3_00425	1412460.3_00424	1412460.3_03961	1412460.3_03962	1412460.3_01267	1412460.3_01511	1412460.3_03970	1412460.3_03971	1412460.3_03973	1412460.3_03974
CP019204	CP019204_01267	CP019204_01268	CP019204_01273	CP019204_01274	CP019204_01271	CP019204_02255	CP019204_03991	CP019204_01127	CP019204_01130	CP019204_01233	CP019204_01235	CP019204_01234	CP019204_02777	CP019204_04133	CP019204_02924	CP019204_00911	CP019204_00638	CP019204_02802	CP019204_02731	CP019204_04235	CP019204_02264	CP019204_03025	CP019204_01988	CP019204_02012	CP019204_01590	CP019204_02019	CP019204_02021	CP019204_02020	CP019204_01125	CP019204_01849	CP019204_01846	CP019204_01848	CP019204_01847	CP019204_01844	CP019204_01843	CP019204_04132	CP019204_03249	CP019204_03252	CP019204_03253	CP019204_03250	CP019204_03251	CP019204_04257	CP019204_04256	CP019204_01946	CP019204_02163	CP019204_04251	CP019204_04250	CP019204_04248	CP019204_04247
1.4125e+06	1412503.3_02430	1412503.3_02429	1412503.3_02424	1412503.3_02423	1412503.3_02426	1412503.3_01593	1412503.3_04160	1412503.3_02576	1412503.3_02573	1412503.3_02466	1412503.3_02464	1412503.3_02465	1412503.3_00877	1412503.3_04029	1412503.3_00729	1412503.3_02761	1412503.3_03042	1412503.3_00851	1412503.3_00923	1412503.3_03945	1412503.3_01601	1412503.3_00640	1412503.3_01307	1412503.3_01331	1412503.3_02120	1412503.3_01339	1412503.3_01341	1412503.3_01340	1412503.3_02578	1412503.3_01137	1412503.3_01134	1412503.3_01136	1412503.3_01135	1412503.3_01132	1412503.3_01131	1412503.3_04030	1412503.3_00424	1412503.3_00421	1412503.3_00420	1412503.3_00423	1412503.3_00422	1412503.3_03920	1412503.3_03921	1412503.3_01264	1412503.3_01507	1412503.3_03929	1412503.3_03930	1412503.3_03932	1412503.3_03933
220342	220341.7_02551	220341.7_02550	220341.7_02546	220341.7_02545	220341.7_02548	220341.7_01497	220341.7_04531	220341.7_02705	220341.7_02702	220341.7_02590	220341.7_02588	220341.7_02589	220341.7_00903	220341.7_04248	220341.7_00762	220341.7_02896	220341.7_03197	220341.7_00876	220341.7_00952	220341.7_03584	220341.7_01556	220341.7_00671	220341.7_01232	220341.7_01256	220341.7_02227	220341.7_01264	220341.7_01266	220341.7_01265	220341.7_02707	220341.7_01956	220341.7_01959	220341.7_01957	220341.7_01958	220341.7_01961	220341.7_01962	220341.7_04249	220341.7_00454	220341.7_00451	220341.7_00450	220341.7_00453	220341.7_00452	220341.7_03602	220341.7_03601	220341.7_01798		220341.7_03594	220341.7_03593	220341.7_03592	220341.7_03591
CP019176	CP019176_01285	CP019176_01286	CP019176_01291	CP019176_01292	CP019176_01289	CP019176_02294	CP019176_04018	CP019176_01145	CP019176_01148	CP019176_01251	CP019176_01253	CP019176_01252	CP019176_02819	CP019176_04148	CP019176_02966	CP019176_00927	CP019176_00632	CP019176_02846	CP019176_02772	CP019176_04251	CP019176_02303	CP019176_03065	CP019176_02022	CP019176_02046	CP019176_01619	CP019176_02054	CP019176_02056	CP019176_02055	CP019176_01143	CP019176_01880	CP019176_01877	CP019176_01879	CP019176_01878	CP019176_01875	CP019176_01874	CP019176_04147	CP019176_03291	CP019176_03294	CP019176_03295	CP019176_03292	CP019176_03293	CP019176_04268	CP019176_04267	CP019176_01980	CP019176_02199	CP019176_04262	CP019176_04261	CP019176_04259	CP019176_04258
1.41256e+06	1412556.3_02431	1412556.3_02430	1412556.3_02425	1412556.3_02424	1412556.3_02427	1412556.3_01595	1412556.3_04155	1412556.3_02576	1412556.3_02573	1412556.3_02467	1412556.3_02465	1412556.3_02466	1412556.3_00880	1412556.3_04026	1412556.3_00732	1412556.3_02761	1412556.3_03042	1412556.3_00854	1412556.3_00926	1412556.3_03943	1412556.3_01604	1412556.3_00644	1412556.3_01308	1412556.3_01332	1412556.3_02121	1412556.3_01340	1412556.3_01342	1412556.3_01341	1412556.3_02578	1412556.3_01140	1412556.3_01137	1412556.3_01139	1412556.3_01138	1412556.3_01135	1412556.3_01134	1412556.3_04027	1412556.3_00426	1412556.3_00423	1412556.3_00422	1412556.3_00425	1412556.3_00424	1412556.3_03918	1412556.3_03919	1412556.3_01265	1412556.3_01509	1412556.3_03927	1412556.3_03928	1412556.3_03930	1412556.3_03931
CP007533	CP007533_02039	CP007533_02038	CP007533_02033	CP007533_02032	CP007533_02035	CP007533_01046	CP007533_03759	CP007533_02180	CP007533_02177	CP007533_02075	CP007533_02073	CP007533_02074	CP007533_00512	CP007533_03617	CP007533_00370	CP007533_02375	CP007533_02653	CP007533_00487	CP007533_00555	CP007533_03536	CP007533_01037	CP007533_00277	CP007533_01327	CP007533_01303	CP007533_01731	CP007533_01295	CP007533_01293	CP007533_01294	CP007533_02182	CP007533_01468	CP007533_01471	CP007533_01469	CP007533_01470	CP007533_01473	CP007533_01474	CP007533_03618	CP007533_00083	CP007533_00080	CP007533_00079	CP007533_00082	CP007533_00081	CP007533_03521	CP007533_03522	CP007533_01370	CP007533_01148	CP007533_03526	CP007533_03527	CP007533_03528	CP007533_03529
595.7	595.70_01524	595.70_01525	595.70_01530	595.70_01531	595.70_01528	595.70_02256	595.70_04220	595.70_01381	595.70_01384	595.70_01488	595.70_01490	595.70_01489	595.70_01790	595.70_04352	595.70_03241	595.70_01184	595.70_00882	595.70_01764	595.70_01838	595.70_04452	595.70_02247	595.70_03328	595.70_02527	595.70_02502	595.70_02917	595.70_02495	595.70_02493	595.70_02494	595.70_01379	595.70_02666	595.70_02669	595.70_02667	595.70_02668	595.70_02671	595.70_02672	595.70_04351	595.70_03551	595.70_03554	595.70_03555	595.70_03552	595.70_03553	595.70_04470	595.70_04469	595.70_02571	595.70_02351	595.70_04464	595.70_04463	595.70_04461	595.70_04460
600.9	600.9_02418	600.9_02417	600.9_02412	600.9_02411	600.9_02414	600.9_01436	600.9_04175	600.9_02562	600.9_02559	600.9_02454	600.9_02452	600.9_02453	600.9_00914	600.9_04045	600.9_00769	600.9_02756	600.9_03041	600.9_00889	600.9_00960	600.9_03944	600.9_01427	600.9_00686	600.9_01702	600.9_01678	600.9_02107	600.9_01671	600.9_01669	600.9_01670	600.9_02564	600.9_01839	600.9_01842	600.9_01840	600.9_01841	600.9_01844	600.9_01845	600.9_04046	600.9_00465	600.9_00462	600.9_00461	600.9_00464	600.9_00463	600.9_03922	600.9_03923	600.9_01744	600.9_01527	600.9_03928	600.9_03929	600.9_03931	600.9_03932
1.41261e+06	1412613.3_02435	1412613.3_02434	1412613.3_02429	1412613.3_02428	1412613.3_02431	1412613.3_01597	1412613.3_04166	1412613.3_02581	1412613.3_02578	1412613.3_02471	1412613.3_02469	1412613.3_02470	1412613.3_00881	1412613.3_04036	1412613.3_00733	1412613.3_02766	1412613.3_03049	1412613.3_00855	1412613.3_00927	1412613.3_03953	1412613.3_01606	1412613.3_00643	1412613.3_01310	1412613.3_01334	1412613.3_02123	1412613.3_01342	1412613.3_01344	1412613.3_01343	1412613.3_02583	1412613.3_01142	1412613.3_01139	1412613.3_01141	1412613.3_01140	1412613.3_01137	1412613.3_01136	1412613.3_04037	1412613.3_00425	1412613.3_00422	1412613.3_00421	1412613.3_00424	1412613.3_00423	1412613.3_03928	1412613.3_03929	1412613.3_01267	1412613.3_01511	1412613.3_03937	1412613.3_03938	1412613.3_03940	1412613.3_03941
90371.9	90371.883_02510	90371.883_02509	90371.883_02504	90371.883_02503	90371.883_02506	90371.883_01512	90371.883_04360	90371.883_02710	90371.883_02707	90371.883_02546	90371.883_02544	90371.883_02545	90371.883_00995	90371.883_04229	90371.883_00843	90371.883_02928	90371.883_03204	90371.883_00966	90371.883_01042	90371.883_04128	90371.883_01502	90371.883_00742	90371.883_01784	90371.883_01760	90371.883_02189	90371.883_01753	90371.883_01751	90371.883_01752	90371.883_02712	90371.883_01924	90371.883_01927	90371.883_01925	90371.883_01926	90371.883_01929	90371.883_01930	90371.883_04230	90371.883_00514	90371.883_00511	90371.883_00510	90371.883_00513	90371.883_00512	90371.883_04106	90371.883_04107	90371.883_01826	90371.883_01608	90371.883_04112	90371.883_04113	90371.883_04115	90371.883_04116
CP019442	CP019442_03173	CP019442_03174	CP019442_03179	CP019442_03180	CP019442_03177	CP019442_04222	CP019442_01213	CP019442_02972	CP019442_02975	CP019442_03139	CP019442_03141	CP019442_03140	CP019442_04732	CP019442_01430	CP019442_00113	CP019442_02764	CP019442_02488	CP019442_04760	CP019442_04685	CP019442_01531	CP019442_04231	CP019442_00213	CP019442_03954	CP019442_03978	CP019442_03499	CP019442_03985	CP019442_03987	CP019442_03986	CP019442_02970	CP019442_03814	CP019442_03811	CP019442_03813	CP019442_03812	CP019442_03809	CP019442_03808	CP019442_01429	CP019442_00439	CP019442_00442	CP019442_00443	CP019442_00440	CP019442_00441	CP019442_01553	CP019442_01552	CP019442_03912	CP019442_04128	CP019442_01547	CP019442_01546	CP019442_01544	CP019442_01543
1.41249e+06	1412494.3_02430	1412494.3_02429	1412494.3_02424	1412494.3_02423	1412494.3_02426	1412494.3_01596	1412494.3_04154	1412494.3_02573	1412494.3_02570	1412494.3_02466	1412494.3_02464	1412494.3_02465	1412494.3_00879	1412494.3_04023	1412494.3_00731	1412494.3_02758	1412494.3_03039	1412494.3_00853	1412494.3_00925	1412494.3_03940	1412494.3_01605	1412494.3_00643	1412494.3_01309	1412494.3_01333	1412494.3_02122	1412494.3_01341	1412494.3_01343	1412494.3_01342	1412494.3_02575	1412494.3_01140	1412494.3_01137	1412494.3_01139	1412494.3_01138	1412494.3_01135	1412494.3_01134	1412494.3_04024	1412494.3_00426	1412494.3_00423	1412494.3_00422	1412494.3_00425	1412494.3_00424	1412494.3_03915	1412494.3_03916	1412494.3_01266	1412494.3_01510	1412494.3_03924	1412494.3_03925	1412494.3_03927	1412494.3_03928
1.41254e+06	1412543.3_02432	1412543.3_02431	1412543.3_02426	1412543.3_02425	1412543.3_02428	1412543.3_01599	1412543.3_04155	1412543.3_02574	1412543.3_02571	1412543.3_02468	1412543.3_02466	1412543.3_02467	1412543.3_00883	1412543.3_04024	1412543.3_00735	1412543.3_02759	1412543.3_03040	1412543.3_00857	1412543.3_00929	1412543.3_03941	1412543.3_01608	1412543.3_00644	1412543.3_01312	1412543.3_01336	1412543.3_02124	1412543.3_01344	1412543.3_01346	1412543.3_01345	1412543.3_02576	1412543.3_01143	1412543.3_01140	1412543.3_01142	1412543.3_01141	1412543.3_01138	1412543.3_01137	1412543.3_04025	1412543.3_00426	1412543.3_00423	1412543.3_00422	1412543.3_00425	1412543.3_00424	1412543.3_03916	1412543.3_03917	1412543.3_01269	1412543.3_01513	1412543.3_03925	1412543.3_03926	1412543.3_03928	1412543.3_03929
1.4125e+06	1412495.3_02428	1412495.3_02427	1412495.3_02422	1412495.3_02421	1412495.3_02424	1412495.3_01594	1412495.3_04156	1412495.3_02571	1412495.3_02568	1412495.3_02464	1412495.3_02462	1412495.3_02463	1412495.3_00878	1412495.3_04024	1412495.3_00730	1412495.3_02756	1412495.3_03037	1412495.3_00852	1412495.3_00924	1412495.3_03941	1412495.3_01603	1412495.3_00643	1412495.3_01307	1412495.3_01331	1412495.3_02119	1412495.3_01339	1412495.3_01341	1412495.3_01340	1412495.3_02573	1412495.3_01138	1412495.3_01135	1412495.3_01137	1412495.3_01136	1412495.3_01133	1412495.3_01132	1412495.3_04025	1412495.3_00426	1412495.3_00423	1412495.3_00422	1412495.3_00425	1412495.3_00424	1412495.3_03915	1412495.3_03916	1412495.3_01264	1412495.3_01508	1412495.3_03925	1412495.3_03926	1412495.3_03928	1412495.3_03929
54388.2	54388.24_02165	54388.24_02166	54388.24_02171	54388.24_02172	54388.24_02169	54388.24_03133	54388.24_01543	54388.24_04301	54388.24_04298	54388.24_02129	54388.24_02131	54388.24_02130	54388.24_03601	54388.24_01413	54388.24_03744	54388.24_00152	54388.24_00432	54388.24_03634	54388.24_03553	54388.24_01332	54388.24_03142	54388.24_03831	54388.24_02885	54388.24_02910	54388.24_02473	54388.24_02918	54388.24_02920	54388.24_02919	54388.24_04303	54388.24_02744	54388.24_02741	54388.24_02743	54388.24_02742	54388.24_02739	54388.24_02738	54388.24_01414	54388.24_04042	54388.24_04045	54388.24_04046	54388.24_04043	54388.24_04044	54388.24_01312	54388.24_01313	54388.24_02845	54388.24_03054	54388.24_01322	54388.24_01323	54388.24_01324	54388.24_01325
CP019417	CP019417_02540	CP019417_02539	CP019417_02534	CP019417_02533	CP019417_02536	CP019417_01422	CP019417_04472	CP019417_02685	CP019417_02682	CP019417_02576	CP019417_02574	CP019417_02575	CP019417_00959	CP019417_04195	CP019417_00771	CP019417_02881	CP019417_03154	CP019417_00898	CP019417_01005	CP019417_04111	CP019417_01413	CP019417_00668	CP019417_01694	CP019417_01670	CP019417_02178	CP019417_01662	CP019417_01660	CP019417_01661	CP019417_02687	CP019417_01899	CP019417_01902	CP019417_01900	CP019417_01901	CP019417_01904	CP019417_01905	CP019417_04196	CP019417_00450	CP019417_00447	CP019417_00446	CP019417_00449	CP019417_00448	CP019417_04088	CP019417_04089	CP019417_01738	CP019417_01516	CP019417_04095	CP019417_04096	CP019417_04098	CP019417_04099
1.41254e+06	1412544.3_02521	1412544.3_02520		1412544.3_02514		1412544.3_01668	1412544.3_04387	1412544.3_02686	1412544.3_02683		1412544.3_02559	1412544.3_02560	1412544.3_00919	1412544.3_04243	1412544.3_00766	1412544.3_02889	1412544.3_03183	1412544.3_00889	1412544.3_00965	1412544.3_04150	1412544.3_01677	1412544.3_00670	1412544.3_01367			1412544.3_01397	1412544.3_01399		1412544.3_02688		1412544.3_01192	1412544.3_01194	1412544.3_01193	1412544.3_01190	1412544.3_01189	1412544.3_04244	1412544.3_00449	1412544.3_00446	1412544.3_00445	1412544.3_00448	1412544.3_00447	1412544.3_04125	1412544.3_04126	1412544.3_01321	1412544.3_01575	1412544.3_04135	1412544.3_04136	1412544.3_04138	1412544.3_04139
CP007598	CP007598_03957	CP007598_03956	CP007598_03951	CP007598_03950	CP007598_03953	CP007598_03115	CP007598_01292	CP007598_04101	CP007598_04098	CP007598_03993	CP007598_03991	CP007598_03992	CP007598_02401	CP007598_01162	CP007598_02253	CP007598_04328	CP007598_00176	CP007598_02375	CP007598_02447	CP007598_01078	CP007598_03124	CP007598_02163	CP007598_02828	CP007598_02852	CP007598_03641	CP007598_02860	CP007598_02862	CP007598_02861	CP007598_04103	CP007598_02661	CP007598_02658	CP007598_02660	CP007598_02659	CP007598_02656	CP007598_02655	CP007598_01163	CP007598_01945	CP007598_01942	CP007598_01941	CP007598_01944	CP007598_01943	CP007598_01053	CP007598_01054	CP007598_02785	CP007598_03029	CP007598_01062	CP007598_01063	CP007598_01065	CP007598_01066
600.8	600.8_02426	600.8_02425	600.8_02420	600.8_02419	600.8_02422	600.8_01444	600.8_04184	600.8_02570	600.8_02567	600.8_02462	600.8_02460	600.8_02461	600.8_00918	600.8_04053	600.8_00773	600.8_02764	600.8_03049	600.8_00893	600.8_00964	600.8_03952	600.8_01435	600.8_00686	600.8_01710	600.8_01686	600.8_02115	600.8_01679	600.8_01677	600.8_01678	600.8_02572	600.8_01847	600.8_01850	600.8_01848	600.8_01849	600.8_01852	600.8_01853	600.8_04054	600.8_00465	600.8_00462	600.8_00461	600.8_00464	600.8_00463	600.8_03930	600.8_03931	600.8_01752	600.8_01535	600.8_03936	600.8_03937	600.8_03939	600.8_03940
108619	108619.36_01345	108619.36_01346	108619.36_01351	108619.36_01352	108619.36_01349	108619.36_02340	108619.36_03944	108619.36_01202	108619.36_01205	108619.36_01309	108619.36_01311	108619.36_01310	108619.36_02802	108619.36_04076	108619.36_02945	108619.36_01013	108619.36_00627	108619.36_02828	108619.36_02756	108619.36_04178	108619.36_02349	108619.36_03046	108619.36_02073	108619.36_02097	108619.36_01666	108619.36_02104	108619.36_02106	108619.36_02105	108619.36_01200	108619.36_01927	108619.36_01924	108619.36_01926	108619.36_01925	108619.36_01922	108619.36_01921	108619.36_04075	108619.36_03260	108619.36_03263	108619.36_03264	108619.36_03261	108619.36_03262	108619.36_04200	108619.36_04199	108619.36_02031	108619.36_02249	108619.36_04194	108619.36_04193	108619.36_04191	108619.36_04190
CP019411	CP019411_02402	CP019411_02401	CP019411_02396	CP019411_02395	CP019411_02398	CP019411_01366	CP019411_04209	CP019411_02595	CP019411_02592	CP019411_02438	CP019411_02436	CP019411_02437	CP019411_00902	CP019411_04067	CP019411_00723	CP019411_02825	CP019411_03093	CP019411_00877	CP019411_00948	CP019411_03985	CP019411_01357	CP019411_00632	CP019411_01664	CP019411_01640	CP019411_02050	CP019411_01633	CP019411_01631	CP019411_01632	CP019411_02597	CP019411_01805	CP019411_01808	CP019411_01806	CP019411_01807	CP019411_01810	CP019411_01811	CP019411_04068	CP019411_00446	CP019411_00443	CP019411_00442	CP019411_00445	CP019411_00444	CP019411_03970	CP019411_03971	CP019411_01706	CP019411_01486	CP019411_03975	CP019411_03976	CP019411_03977	CP019411_03978
1.41258e+06	1412583.3_02430	1412583.3_02429	1412583.3_02424	1412583.3_02423	1412583.3_02426	1412583.3_01596	1412583.3_04155	1412583.3_02573	1412583.3_02570	1412583.3_02466	1412583.3_02464	1412583.3_02465	1412583.3_00882	1412583.3_04026	1412583.3_00734	1412583.3_02758	1412583.3_03039	1412583.3_00856	1412583.3_00928	1412583.3_03943	1412583.3_01605	1412583.3_00644	1412583.3_01309	1412583.3_01333	1412583.3_02121	1412583.3_01341	1412583.3_01343	1412583.3_01342	1412583.3_02575	1412583.3_01142	1412583.3_01139	1412583.3_01141	1412583.3_01140	1412583.3_01137	1412583.3_01136	1412583.3_04027	1412583.3_00426	1412583.3_00423	1412583.3_00422	1412583.3_00425	1412583.3_00424	1412583.3_03918	1412583.3_03919	1412583.3_01266	1412583.3_01510	1412583.3_03927	1412583.3_03928	1412583.3_03930	1412583.3_03931
1.45458e+06	1454583.3_01303	1454583.3_01304	1454583.3_01309	1454583.3_01310	1454583.3_01307	1454583.3_02295	1454583.3_03959	1454583.3_01128	1454583.3_01164	1454583.3_01267	1454583.3_01269	1454583.3_01268	1454583.3_02816	1454583.3_04103	1454583.3_02989	1454583.3_00934	1454583.3_00660	1454583.3_02868	1454583.3_02770	1454583.3_04205	1454583.3_02304	1454583.3_03088	1454583.3_02024	1454583.3_02048	1454583.3_01611	1454583.3_02057	1454583.3_02059	1454583.3_02058	1454583.3_01126	1454583.3_01880	1454583.3_01877	1454583.3_01879	1454583.3_01878	1454583.3_01875	1454583.3_01874	1454583.3_04102	1454583.3_03302	1454583.3_03305	1454583.3_03306	1454583.3_03303	1454583.3_03304	1454583.3_04222	1454583.3_04221	1454583.3_01980	1454583.3_02201	1454583.3_04216	1454583.3_04215	1454583.3_04213	1454583.3_04212
1.38697e+06	1386967.3_00371	1386967.3_00372	1386967.3_00377	1386967.3_00378	1386967.3_00375	1386967.3_01443	1386967.3_03021	1386967.3_00229	1386967.3_00233	1386967.3_00333	1386967.3_00335	1386967.3_00334	1386967.3_01920	1386967.3_03194	1386967.3_02067	1386967.3_00028	1386967.3_04109	1386967.3_01950	1386967.3_01876	1386967.3_03273	1386967.3_01451	1386967.3_02156	1386967.3_01183	1386967.3_01210	1386967.3_00696	1386967.3_01217	1386967.3_01219	1386967.3_01218	1386967.3_00227	1386967.3_01048	1386967.3_01045	1386967.3_01047	1386967.3_01046	1386967.3_01043	1386967.3_01042	1386967.3_03193	1386967.3_02348	1386967.3_02351	1386967.3_02352	1386967.3_02349	1386967.3_02350	1386967.3_03287	1386967.3_03286	1386967.3_01130	1386967.3_01356	1386967.3_03282	1386967.3_03281	1386967.3_03280	1386967.3_03279
CP019184	CP019184_01224	CP019184_01225	CP019184_01230	CP019184_01231	CP019184_01228	CP019184_02209	CP019184_03842	CP019184_01083	CP019184_01086	CP019184_01188	CP019184_01190	CP019184_01189	CP019184_02688	CP019184_03983	CP019184_02845	CP019184_00890	CP019184_00613	CP019184_02713	CP019184_02642	CP019184_04063	CP019184_02218	CP019184_02937	CP019184_01928	CP019184_01952	CP019184_01528	CP019184_01960	CP019184_01962	CP019184_01961	CP019184_01081	CP019184_01786	CP019184_01783	CP019184_01785	CP019184_01784	CP019184_01781	CP019184_01780	CP019184_03982	CP019184_03193	CP019184_03196	CP019184_03197	CP019184_03194	CP019184_03195	CP019184_04078	CP019184_04077	CP019184_01885	CP019184_02109	CP019184_04073	CP019184_04072	CP019184_04071	CP019184_04070
1.41254e+06	1412538.3_02429	1412538.3_02428	1412538.3_02423	1412538.3_02422	1412538.3_02425	1412538.3_01595	1412538.3_04156	1412538.3_02572	1412538.3_02569	1412538.3_02465	1412538.3_02463	1412538.3_02464	1412538.3_00880	1412538.3_04025	1412538.3_00732	1412538.3_02757	1412538.3_03038	1412538.3_00854	1412538.3_00926	1412538.3_03941	1412538.3_01604	1412538.3_00643	1412538.3_01308	1412538.3_01332	1412538.3_02119	1412538.3_01340	1412538.3_01342	1412538.3_01341	1412538.3_02574	1412538.3_01141	1412538.3_01138	1412538.3_01140	1412538.3_01139	1412538.3_01136	1412538.3_01135	1412538.3_04026	1412538.3_00425	1412538.3_00422	1412538.3_00421	1412538.3_00424	1412538.3_00423	1412538.3_03916	1412538.3_03917	1412538.3_01265	1412538.3_01509	1412538.3_03925	1412538.3_03926	1412538.3_03928	1412538.3_03929
1.41259e+06	1412587.3_02427	1412587.3_02426	1412587.3_02421	1412587.3_02420	1412587.3_02423	1412587.3_01591	1412587.3_04154	1412587.3_02570	1412587.3_02567	1412587.3_02463	1412587.3_02461	1412587.3_02462	1412587.3_00878	1412587.3_04024	1412587.3_00730	1412587.3_02755	1412587.3_03037	1412587.3_00852	1412587.3_00923	1412587.3_03941	1412587.3_01600	1412587.3_00642	1412587.3_01305	1412587.3_01328	1412587.3_02116	1412587.3_01336	1412587.3_01338	1412587.3_01337	1412587.3_02572	1412587.3_01138	1412587.3_01135	1412587.3_01137	1412587.3_01136	1412587.3_01133	1412587.3_01132	1412587.3_04025	1412587.3_00425	1412587.3_00422	1412587.3_00421	1412587.3_00424	1412587.3_00423	1412587.3_03916	1412587.3_03917	1412587.3_01262	1412587.3_01505	1412587.3_03925	1412587.3_03926	1412587.3_03928	1412587.3_03929
54388.1	54388.134_02270	54388.134_02271	54388.134_02276	54388.134_02277	54388.134_02274	54388.134_03235	54388.134_01649	54388.134_04394	54388.134_04391	54388.134_02234	54388.134_02236	54388.134_02235	54388.134_03699	54388.134_01521		54388.134_00260	54388.134_00539	54388.134_03731	54388.134_03652	54388.134_01440	54388.134_03244	54388.134_03923	54388.134_02987	54388.134_03012	54388.134_02578	54388.134_03020	54388.134_03022	54388.134_03021	54388.134_04396	54388.134_02846	54388.134_02843	54388.134_02845	54388.134_02844	54388.134_02841	54388.134_02840	54388.134_01522	54388.134_04135	54388.134_04138	54388.134_04139	54388.134_04136	54388.134_04137	54388.134_01420	54388.134_01421	54388.134_02947	54388.134_03156	54388.134_01430	54388.134_01431	54388.134_01432	54388.134_01433
90371.9	90371.903_02496	90371.903_02495	90371.903_02490	90371.903_02489	90371.903_02492	90371.903_01438	90371.903_04312	90371.903_02652	90371.903_02649	90371.903_02533	90371.903_02531	90371.903_02532	90371.903_00966	90371.903_04167	90371.903_00781	90371.903_02904	90371.903_03176	90371.903_00939	90371.903_01011	90371.903_04063	90371.903_01429	90371.903_00692	90371.903_01716	90371.903_01692	90371.903_02125	90371.903_01684	90371.903_01682	90371.903_01683	90371.903_02654	90371.903_01855	90371.903_01858	90371.903_01856	90371.903_01857	90371.903_01860	90371.903_01861	90371.903_04168	90371.903_00461	90371.903_00458	90371.903_00457	90371.903_00460	90371.903_00459	90371.903_04046	90371.903_04047	90371.903_01761	90371.903_01536	90371.903_04052	90371.903_04053	90371.903_04055	90371.903_04056
54388.8	54388.78_02169	54388.78_02170	54388.78_02175	54388.78_02176	54388.78_02173	54388.78_03136	54388.78_01545	54388.78_04303	54388.78_04300	54388.78_02133	54388.78_02135	54388.78_02134	54388.78_03599	54388.78_01417	54388.78_03742	54388.78_00154	54388.78_00435	54388.78_03631	54388.78_03551	54388.78_01335	54388.78_03145	54388.78_03833	54388.78_02888	54388.78_02913	54388.78_02478	54388.78_02921	54388.78_02923	54388.78_02922	54388.78_04305	54388.78_02746	54388.78_02743	54388.78_02745	54388.78_02744	54388.78_02741	54388.78_02740	54388.78_01418	54388.78_04044	54388.78_04047	54388.78_04048	54388.78_04045	54388.78_04046	54388.78_01315	54388.78_01316	54388.78_02846	54388.78_03057	54388.78_01325	54388.78_01326	54388.78_01327	54388.78_01328
1.41246e+06	1412459.3_02435	1412459.3_02434	1412459.3_02429	1412459.3_02428	1412459.3_02431	1412459.3_01594	1412459.3_04202	1412459.3_02579	1412459.3_02576	1412459.3_02471	1412459.3_02469	1412459.3_02470	1412459.3_00880	1412459.3_04071	1412459.3_00732	1412459.3_02765	1412459.3_03047	1412459.3_00854	1412459.3_00926	1412459.3_03987	1412459.3_01603	1412459.3_00644	1412459.3_01307	1412459.3_01331	1412459.3_02120	1412459.3_01339	1412459.3_01341	1412459.3_01340	1412459.3_02581	1412459.3_01140	1412459.3_01137	1412459.3_01139	1412459.3_01138	1412459.3_01135	1412459.3_01134	1412459.3_04072	1412459.3_00426	1412459.3_00423	1412459.3_00422	1412459.3_00425	1412459.3_00424	1412459.3_03962	1412459.3_03963	1412459.3_01264	1412459.3_01508	1412459.3_03971	1412459.3_03972	1412459.3_03974	1412459.3_03975
454167	454166.8_02473	454166.8_02472	454166.8_02467	454166.8_02466	454166.8_02469	454166.8_01612	454166.8_04336	454166.8_02652	454166.8_02616	454166.8_02510	454166.8_02508	454166.8_02509	454166.8_00937	454166.8_04193	454166.8_00796	454166.8_02882	454166.8_03173	454166.8_00907	454166.8_00982	454166.8_04088	454166.8_01621	454166.8_00705	454166.8_01335	454166.8_01358	454166.8_02165	454166.8_01366	454166.8_01368	454166.8_01367	454166.8_02654	454166.8_01197	454166.8_01194	454166.8_01196	454166.8_01195	454166.8_01192	454166.8_01191	454166.8_04194	454166.8_00484	454166.8_00481	454166.8_00480	454166.8_00483	454166.8_00482	454166.8_04071	454166.8_04072	454166.8_01291	454166.8_01516	454166.8_04077	454166.8_04078	454166.8_04080	454166.8_04081
1.45464e+06	1454642.3_03132	1454642.3_03131	1454642.3_03126	1454642.3_03125	1454642.3_03128	1454642.3_02145	1454642.3_00473	1454642.3_03275	1454642.3_03272	1454642.3_03167	1454642.3_03165	1454642.3_03166	1454642.3_01625	1454642.3_00342	1454642.3_01477	1454642.3_03532	1454642.3_03808	1454642.3_01597	1454642.3_01672	1454642.3_00241	1454642.3_02136	1454642.3_01376	1454642.3_02413	1454642.3_02389	1454642.3_02809	1454642.3_02382	1454642.3_02380	1454642.3_02381	1454642.3_03277	1454642.3_02552	1454642.3_02555	1454642.3_02553	1454642.3_02554	1454642.3_02557	1454642.3_02558	1454642.3_00343	1454642.3_01151	1454642.3_01148	1454642.3_01147	1454642.3_01150	1454642.3_01149	1454642.3_00219	1454642.3_00220	1454642.3_02455	1454642.3_02239	1454642.3_00225	1454642.3_00226	1454642.3_00228	1454642.3_00229
1.017e+06	1016998.12_00387	1016998.12_00388	1016998.12_00393	1016998.12_00394	1016998.12_00391	1016998.12_01470	1016998.12_04417	1016998.12_02721	1016998.12_02718	1016998.12_00351	1016998.12_00353	1016998.12_00352	1016998.12_02053	1016998.12_04185	1016998.12_02202	1016998.12_02926	1016998.12_03201	1016998.12_02079	1016998.12_02007	1016998.12_04101	1016998.12_01479	1016998.12_02306	1016998.12_01202	1016998.12_01226	1016998.12_00710	1016998.12_01233	1016998.12_01235	1016998.12_01234	1016998.12_02723	1016998.12_01051	1016998.12_01048	1016998.12_01050	1016998.12_01049	1016998.12_01046	1016998.12_01045	1016998.12_04186	1016998.12_02523	1016998.12_02526	1016998.12_02527	1016998.12_02524	1016998.12_02525	1016998.12_04079	1016998.12_04080	1016998.12_01157	1016998.12_01381	1016998.12_04085	1016998.12_04086	1016998.12_04088	1016998.12_04089
CP010283	CP010283_01091	CP010283_01092	CP010283_01097	CP010283_01098	CP010283_01095	CP010283_02078	CP010283_03781	CP010283_00890	CP010283_00893	CP010283_01055	CP010283_01057	CP010283_01056	CP010283_02649	CP010283_03922	CP010283_02795	CP010283_00690	CP010283_00404	CP010283_02675	CP010283_02603	CP010283_04024	CP010283_02087	CP010283_02897	CP010283_01813	CP010283_01837	CP010283_01398	CP010283_01845	CP010283_01847	CP010283_01846	CP010283_00888	CP010283_01665	CP010283_01662	CP010283_01664	CP010283_01663	CP010283_01660	CP010283_01659	CP010283_03921	CP010283_03120	CP010283_03123	CP010283_03124	CP010283_03121	CP010283_03122	CP010283_04046	CP010283_04045	CP010283_01769	CP010283_01989	CP010283_04040	CP010283_04039	CP010283_04037	CP010283_04036
1.41249e+06		1412492.3_03773		1412492.3_03765	1412492.3_03770		1412492.3_06670	1412492.3_04046	1412492.3_04043	1412492.3_03845		1412492.3_03842		1412492.3_06435		1412492.3_04323		1412492.3_01355	1412492.3_01473	1412492.3_06284	1412492.3_02496		1412492.3_02034	1412492.3_02065	1412492.3_03305	1412492.3_02085		1412492.3_02086	1412492.3_04048	1412492.3_01803	1412492.3_01797	1412492.3_01801	1412492.3_01800		1412492.3_01789	1412492.3_06436	1412492.3_00699		1412492.3_00692			1412492.3_06234	1412492.3_06237		1412492.3_02350	1412492.3_06252		1412492.3_06255	1412492.3_06256
CP012344	CP012344_01313	CP012344_01314	CP012344_01319	CP012344_01320	CP012344_01317	CP012344_02349	CP012344_04085	CP012344_01168	CP012344_01171	CP012344_01277	CP012344_01279	CP012344_01278	CP012344_02875	CP012344_04218	CP012344_03032	CP012344_00928	CP012344_00648	CP012344_02913	CP012344_02829	CP012344_04319	CP012344_02358	CP012344_03168	CP012344_02084	CP012344_02108	CP012344_01693	CP012344_02115	CP012344_02117	CP012344_02116	CP012344_01166	CP012344_01945	CP012344_01942	CP012344_01944	CP012344_01943	CP012344_01940	CP012344_01939	CP012344_04217	CP012344_03398	CP012344_03401	CP012344_03402	CP012344_03399	CP012344_03400	CP012344_04341	CP012344_04340	CP012344_02042	CP012344_02259	CP012344_04335	CP012344_04334	CP012344_04332	CP012344_04331
1.41251e+06	1412512.3_02433	1412512.3_02432	1412512.3_02427	1412512.3_02426	1412512.3_02429	1412512.3_01597	1412512.3_04159	1412512.3_02576	1412512.3_02573	1412512.3_02469	1412512.3_02467	1412512.3_02468	1412512.3_00881	1412512.3_04028	1412512.3_00733	1412512.3_02761	1412512.3_03042	1412512.3_00855	1412512.3_00928	1412512.3_03945	1412512.3_01606	1412512.3_00643	1412512.3_01310	1412512.3_01334	1412512.3_02122	1412512.3_01342	1412512.3_01344	1412512.3_01343	1412512.3_02578	1412512.3_01142	1412512.3_01139	1412512.3_01141	1412512.3_01140	1412512.3_01137	1412512.3_01136	1412512.3_04029	1412512.3_00426	1412512.3_00423	1412512.3_00422	1412512.3_00425	1412512.3_00424	1412512.3_03920	1412512.3_03921	1412512.3_01267	1412512.3_01511	1412512.3_03929	1412512.3_03930	1412512.3_03932	1412512.3_03933
1.41258e+06	1412578.3_02427	1412578.3_02426	1412578.3_02421	1412578.3_02420	1412578.3_02423	1412578.3_01595	1412578.3_04155	1412578.3_02570	1412578.3_02567	1412578.3_02463	1412578.3_02461	1412578.3_02462	1412578.3_00880	1412578.3_04024	1412578.3_00732	1412578.3_02755	1412578.3_03036	1412578.3_00854	1412578.3_00926	1412578.3_03940	1412578.3_01604	1412578.3_00644	1412578.3_01308	1412578.3_01332	1412578.3_02119	1412578.3_01340	1412578.3_01342	1412578.3_01341	1412578.3_02572	1412578.3_01140	1412578.3_01137	1412578.3_01139	1412578.3_01138	1412578.3_01135	1412578.3_01134	1412578.3_04025	1412578.3_00426	1412578.3_00423	1412578.3_00422	1412578.3_00425	1412578.3_00424	1412578.3_03915	1412578.3_03916	1412578.3_01265	1412578.3_01509	1412578.3_03924	1412578.3_03925	1412578.3_03927	1412578.3_03928
CP019035	CP019035_01545	CP019035_01546	CP019035_01551	CP019035_01552	CP019035_01549	CP019035_02395	CP019035_04268	CP019035_01395	CP019035_01398	CP019035_01508	CP019035_01510	CP019035_01509	CP019035_03142	CP019035_04401	CP019035_03264	CP019035_01208	CP019035_00932	CP019035_03168	CP019035_03096	CP019035_00637	CP019035_02385	CP019035_03350	CP019035_02668	CP019035_02644	CP019035_01870	CP019035_02636	CP019035_02634	CP019035_02635	CP019035_01393	CP019035_02869	CP019035_02872	CP019035_02870	CP019035_02871	CP019035_02874	CP019035_02875	CP019035_04400	CP019035_03574	CP019035_03577	CP019035_03578	CP019035_03575	CP019035_03576	CP019035_00610	CP019035_00611	CP019035_02710	CP019035_02481	CP019035_00619	CP019035_00620	CP019035_00622	CP019035_00623
1.45464e+06	1454643.3_01412	1454643.3_01413	1454643.3_01418	1454643.3_01419	1454643.3_01416	1454643.3_02524	1454643.3_04202	1454643.3_01213	1454643.3_01216	1454643.3_01376	1454643.3_01378	1454643.3_01377	1454643.3_03046	1454643.3_04332	1454643.3_03195	1454643.3_00995	1454643.3_00721	1454643.3_03074	1454643.3_02998	1454643.3_04435	1454643.3_02533	1454643.3_03297	1454643.3_02256	1454643.3_02280	1454643.3_01736	1454643.3_02287	1454643.3_02289	1454643.3_02288	1454643.3_01211	1454643.3_02052	1454643.3_02049	1454643.3_02051	1454643.3_02050	1454643.3_02047	1454643.3_02046	1454643.3_04331	1454643.3_03512	1454643.3_03515	1454643.3_03516	1454643.3_03513	1454643.3_03514	1454643.3_04457	1454643.3_04456	1454643.3_02213	1454643.3_02430	1454643.3_04451	1454643.3_04450	1454643.3_04448	1454643.3_04447
CP019192	CP019192_01216	CP019192_01217	CP019192_01222	CP019192_01223	CP019192_01220	CP019192_02246	CP019192_03819	CP019192_01068	CP019192_01071	CP019192_01180	CP019192_01182	CP019192_01181	CP019192_02718	CP019192_03947	CP019192_02859	CP019192_00886	CP019192_00618	CP019192_02743	CP019192_02673	CP019192_04030	CP019192_02255	CP019192_02952	CP019192_01962	CP019192_01986	CP019192_01515	CP019192_01994	CP019192_01996	CP019192_01995	CP019192_01066	CP019192_01821	CP019192_01818	CP019192_01820	CP019192_01819	CP019192_01816	CP019192_01815	CP019192_03946	CP019192_03146	CP019192_03149	CP019192_03150	CP019192_03147	CP019192_03148	CP019192_04045	CP019192_04044	CP019192_01918	CP019192_02148	CP019192_04040	CP019192_04039	CP019192_04038	CP019192_04037
90371.1	90371.1185_02603	90371.1185_02602	90371.1185_02597	90371.1185_02596	90371.1185_02599	90371.1185_01491	90371.1185_04487	90371.1185_02802	90371.1185_02799	90371.1185_02639	90371.1185_02637	90371.1185_02638	90371.1185_00969	90371.1185_04356	90371.1185_00820	90371.1185_03020	90371.1185_03294	90371.1185_00941	90371.1185_01017	90371.1185_04253	90371.1185_01482	90371.1185_00719	90371.1185_01759	90371.1185_01735	90371.1185_02279	90371.1185_01728	90371.1185_01726	90371.1185_01727	90371.1185_02804	90371.1185_01962	90371.1185_01965	90371.1185_01963	90371.1185_01964	90371.1185_01967	90371.1185_01968	90371.1185_04357	90371.1185_00505	90371.1185_00502	90371.1185_00501	90371.1185_00504	90371.1185_00503	90371.1185_04231	90371.1185_04232	90371.1185_01802	90371.1185_01585	90371.1185_04237	90371.1185_04238	90371.1185_04240	90371.1185_04241
149539	149539.320_02443	149539.320_02442	149539.320_02437	149539.320_02436	149539.320_02439	149539.320_01598	149539.320_04254	149539.320_02588	149539.320_02585	149539.320_02479	149539.320_02477	149539.320_02478	149539.320_00883	149539.320_04125	149539.320_00735	149539.320_02815	149539.320_03098	149539.320_00857	149539.320_00929	149539.320_04041	149539.320_01607	149539.320_00645	149539.320_01311	149539.320_01335	149539.320_02128	149539.320_01343	149539.320_01345	149539.320_01344	149539.320_02590	149539.320_01143	149539.320_01140	149539.320_01142	149539.320_01141	149539.320_01138	149539.320_01137	149539.320_04126	149539.320_00427	149539.320_00424	149539.320_00423	149539.320_00426	149539.320_00425	149539.320_04016	149539.320_04017	149539.320_01268	149539.320_01512	149539.320_04025	149539.320_04026	149539.320_04028	149539.320_04029
1.4126e+06	1412603.3_02426	1412603.3_02425	1412603.3_02420	1412603.3_02419	1412603.3_02422	1412603.3_01596	1412603.3_04165	1412603.3_02571	1412603.3_02568	1412603.3_02461	1412603.3_02459	1412603.3_02460	1412603.3_00880	1412603.3_04026	1412603.3_00731	1412603.3_02759	1412603.3_03043	1412603.3_00853	1412603.3_00927	1412603.3_03945	1412603.3_01605	1412603.3_00641	1412603.3_01312	1412603.3_01335	1412603.3_02118	1412603.3_01343	1412603.3_01345	1412603.3_01344	1412603.3_02573	1412603.3_01144	1412603.3_01140	1412603.3_01143	1412603.3_01142	1412603.3_01138	1412603.3_01137	1412603.3_04027	1412603.3_00425	1412603.3_00422	1412603.3_00421	1412603.3_00424	1412603.3_00423	1412603.3_03920	1412603.3_03921	1412603.3_01269	1412603.3_01512	1412603.3_03929	1412603.3_03930	1412603.3_03932	1412603.3_03933
1.4125e+06	1412500.3_02434	1412500.3_02433	1412500.3_02428	1412500.3_02427	1412500.3_02430	1412500.3_01595	1412500.3_04163	1412500.3_02578	1412500.3_02575	1412500.3_02470	1412500.3_02468	1412500.3_02469	1412500.3_00880	1412500.3_04031	1412500.3_00732	1412500.3_02765	1412500.3_03046	1412500.3_00854	1412500.3_00926	1412500.3_03947	1412500.3_01604	1412500.3_00642	1412500.3_01308	1412500.3_01331	1412500.3_02124	1412500.3_01339	1412500.3_01341	1412500.3_01340	1412500.3_02580	1412500.3_01140	1412500.3_01137	1412500.3_01139	1412500.3_01138	1412500.3_01135	1412500.3_01134	1412500.3_04032	1412500.3_00425	1412500.3_00422	1412500.3_00421	1412500.3_00424	1412500.3_00423	1412500.3_03921	1412500.3_03922	1412500.3_01265	1412500.3_01508	1412500.3_03931	1412500.3_03932	1412500.3_03934	1412500.3_03935
611.64	611.64_02513	611.64_02512	611.64_02507	611.64_02506	611.64_02509	611.64_01510	611.64_04286	611.64_02653	611.64_02650	611.64_02547	611.64_02545	611.64_02546	611.64_00987	611.64_04157	611.64_00840	611.64_02869	611.64_03163	611.64_00959	611.64_01034	611.64_04053	611.64_01501	611.64_00739	611.64_01780	611.64_01756	611.64_02179	611.64_01748	611.64_01746	611.64_01747	611.64_02655	611.64_01920	611.64_01923	611.64_01921	611.64_01922	611.64_01925	611.64_01926	611.64_04158	611.64_00514	611.64_00511	611.64_00510	611.64_00513	611.64_00512	611.64_04036	611.64_04037	611.64_01822	611.64_01605	611.64_04042	611.64_04043	611.64_04045	611.64_04046
54388.1	54388.128_01127	54388.128_01128	54388.128_01133	54388.128_01134	54388.128_01131	54388.128_03664	54388.128_00501	54388.128_02491	54388.128_02494	54388.128_01091	54388.128_01093	54388.128_01092	54388.128_03199	54388.128_00371	54388.128_03057	54388.128_02228	54388.128_01947	54388.128_03167	54388.128_03247	54388.128_00289	54388.128_03655	54388.128_02967	54388.128_03907	54388.128_03882	54388.128_04317	54388.128_03874	54388.128_03872	54388.128_03873	54388.128_02489	54388.128_04048	54388.128_04051	54388.128_04049	54388.128_04050	54388.128_04053	54388.128_04054	54388.128_00372	54388.128_02753	54388.128_02750	54388.128_02749	54388.128_02752	54388.128_02751	54388.128_00269	54388.128_00270	54388.128_03947	54388.128_03738	54388.128_00279	54388.128_00280	54388.128_00281	54388.128_00282
90371.7	90371.686_02622	90371.686_02621	90371.686_02616	90371.686_02615	90371.686_02618	90371.686_01500	90371.686_04516	90371.686_02822	90371.686_02819	90371.686_02659	90371.686_02657	90371.686_02658	90371.686_00974	90371.686_04385	90371.686_00823	90371.686_03043	90371.686_03318	90371.686_00946	90371.686_01022	90371.686_04282	90371.686_01491	90371.686_00722	90371.686_01770	90371.686_01745	90371.686_02296	90371.686_01738	90371.686_01736	90371.686_01737	90371.686_02824	90371.686_01974	90371.686_01977	90371.686_01975	90371.686_01976	90371.686_01979	90371.686_01980	90371.686_04386	90371.686_00508	90371.686_00505	90371.686_00504	90371.686_00507	90371.686_00506	90371.686_04260	90371.686_04261	90371.686_01813	90371.686_01594	90371.686_04266	90371.686_04267	90371.686_04269	90371.686_04270
1.41252e+06	1412519.3_02433	1412519.3_02432	1412519.3_02427	1412519.3_02426	1412519.3_02429	1412519.3_01597	1412519.3_04159	1412519.3_02576		1412519.3_02469	1412519.3_02467	1412519.3_02468	1412519.3_00881	1412519.3_04029	1412519.3_00733	1412519.3_02761	1412519.3_03042	1412519.3_00855	1412519.3_00927	1412519.3_03945	1412519.3_01606	1412519.3_00645	1412519.3_01310	1412519.3_01334	1412519.3_02122	1412519.3_01342	1412519.3_01344	1412519.3_01343	1412519.3_02578	1412519.3_01142	1412519.3_01139	1412519.3_01141	1412519.3_01140	1412519.3_01137	1412519.3_01136	1412519.3_04030	1412519.3_00427	1412519.3_00424	1412519.3_00423	1412519.3_00426	1412519.3_00425	1412519.3_03920	1412519.3_03921	1412519.3_01267	1412519.3_01511	1412519.3_03929	1412519.3_03930	1412519.3_03932	1412519.3_03933
1.45464e+06	1454640.3_01361	1454640.3_01362	1454640.3_01367	1454640.3_01368	1454640.3_01365	1454640.3_02475	1454640.3_04199	1454640.3_01219	1454640.3_01222	1454640.3_01325	1454640.3_01327	1454640.3_01326	1454640.3_02997	1454640.3_04329	1454640.3_03146	1454640.3_01001	1454640.3_00727	1454640.3_03025	1454640.3_02949	1454640.3_04432	1454640.3_02484	1454640.3_03247	1454640.3_02207	1454640.3_02231	1454640.3_01686	1454640.3_02238	1454640.3_02240	1454640.3_02239	1454640.3_01217	1454640.3_02002	1454640.3_01999	1454640.3_02001	1454640.3_02000	1454640.3_01997	1454640.3_01996	1454640.3_04328	1454640.3_03461	1454640.3_03464	1454640.3_03465	1454640.3_03462	1454640.3_03463	1454640.3_04454	1454640.3_04453	1454640.3_02164	1454640.3_02381	1454640.3_04448	1454640.3_04447	1454640.3_04445	1454640.3_04444
1.41251e+06	1412509.3_02431	1412509.3_02430	1412509.3_02425	1412509.3_02424	1412509.3_02427	1412509.3_01598	1412509.3_04160	1412509.3_02576	1412509.3_02573	1412509.3_02467	1412509.3_02465	1412509.3_02466	1412509.3_00882	1412509.3_04029	1412509.3_00734	1412509.3_02761	1412509.3_03042	1412509.3_00856	1412509.3_00928	1412509.3_03946	1412509.3_01607	1412509.3_00644	1412509.3_01311	1412509.3_01335	1412509.3_02122	1412509.3_01343	1412509.3_01345	1412509.3_01344	1412509.3_02578	1412509.3_01143	1412509.3_01140	1412509.3_01142	1412509.3_01141	1412509.3_01138	1412509.3_01137	1412509.3_04030	1412509.3_00426	1412509.3_00423	1412509.3_00422	1412509.3_00425	1412509.3_00424	1412509.3_03921	1412509.3_03922	1412509.3_01268	1412509.3_01512	1412509.3_03930	1412509.3_03931	1412509.3_03933	1412509.3_03934
90371.2	90371.2025_02622	90371.2025_02621	90371.2025_02616	90371.2025_02615	90371.2025_02618	90371.2025_01570	90371.2025_04508	90371.2025_02767	90371.2025_02764	90371.2025_02657	90371.2025_02655	90371.2025_02656	90371.2025_01044	90371.2025_04377	90371.2025_00891	90371.2025_02985	90371.2025_03360	90371.2025_01015	90371.2025_01094	90371.2025_03605	90371.2025_01561	90371.2025_00795	90371.2025_01846	90371.2025_01822	90371.2025_02306	90371.2025_01815	90371.2025_01813	90371.2025_01814	90371.2025_02769	90371.2025_01988	90371.2025_01991	90371.2025_01989	90371.2025_01990	90371.2025_01993	90371.2025_01995	90371.2025_04378	90371.2025_00569	90371.2025_00566	90371.2025_00565	90371.2025_00568	90371.2025_00567	90371.2025_03627	90371.2025_03626	90371.2025_01889	90371.2025_01667	90371.2025_03621	90371.2025_03620	90371.2025_03618	90371.2025_03617
340188	340188.13_01493	340188.13_01492	340188.13_01487	340188.13_01486	340188.13_01489	340188.13_00683	340188.13_03191	340188.13_01637	340188.13_01634	340188.13_01529	340188.13_01527	340188.13_01528	340188.13_04323	340188.13_03049	340188.13_04188	340188.13_01830	340188.13_02100	340188.13_04296	340188.13_00024	340188.13_02966	340188.13_00692	340188.13_04098	340188.13_00420	340188.13_00444	340188.13_01196	340188.13_00451	340188.13_00453	340188.13_00452	340188.13_01639	340188.13_00290	340188.13_00287	340188.13_00289	340188.13_00288	340188.13_00285	340188.13_00284	340188.13_03050	340188.13_03841	340188.13_03838	340188.13_03837	340188.13_03840	340188.13_03839	340188.13_02950	340188.13_02951	340188.13_00376	340188.13_00595	340188.13_02956	340188.13_02957	340188.13_02958	340188.13_02959
1.24411e+06	1244111.3_02438	1244111.3_02437	1244111.3_02432	1244111.3_02431	1244111.3_02434	1244111.3_01596	1244111.3_04203	1244111.3_02582	1244111.3_02579	1244111.3_02474	1244111.3_02472	1244111.3_02473	1244111.3_00882	1244111.3_04075	1244111.3_00733	1244111.3_02809	1244111.3_03090	1244111.3_00855	1244111.3_00928	1244111.3_03991	1244111.3_01605	1244111.3_00649	1244111.3_01309	1244111.3_01333	1244111.3_02122	1244111.3_01341	1244111.3_01343	1244111.3_01342	1244111.3_02584	1244111.3_01142	1244111.3_01139	1244111.3_01141	1244111.3_01140	1244111.3_01137	1244111.3_01136	1244111.3_04076	1244111.3_00432	1244111.3_00429	1244111.3_00428	1244111.3_00431	1244111.3_00430	1244111.3_03966	1244111.3_03967	1244111.3_01266	1244111.3_01510	1244111.3_03975	1244111.3_03976	1244111.3_03978	1244111.3_03979
90371.9	90371.906_01265	90371.906_01266	90371.906_01271	90371.906_01272	90371.906_01269	90371.906_02273	90371.906_04015	90371.906_01121	90371.906_01124	90371.906_01229	90371.906_01231	90371.906_01230	90371.906_02855	90371.906_04144	90371.906_02998	90371.906_00887	90371.906_00620	90371.906_02880	90371.906_02808	90371.906_04246	90371.906_02282	90371.906_03098	90371.906_02003	90371.906_02027	90371.906_01580	90371.906_02035	90371.906_02037	90371.906_02036	90371.906_01119	90371.906_01852	90371.906_01849	90371.906_01851	90371.906_01850	90371.906_01847	90371.906_01846	90371.906_04143	90371.906_03311	90371.906_03314	90371.906_03315	90371.906_03312	90371.906_03313	90371.906_04268	90371.906_04267	90371.906_01959	90371.906_02180	90371.906_04262	90371.906_04261	90371.906_04259	90371.906_04258
CP003836	CP003836_01726	CP003836_01725	CP003836_01720	CP003836_01719	CP003836_01722	CP003836_00739	CP003836_04368	CP003836_02685	CP003836_02682	CP003836_01760	CP003836_01758	CP003836_01759	CP003836_01948	CP003836_04237	CP003836_02097	CP003836_02942	CP003836_03219	CP003836_01976	CP003836_01901	CP003836_04136	CP003836_00730	CP003836_02199	CP003836_01008	CP003836_00984	CP003836_01403	CP003836_00977	CP003836_00975	CP003836_00976	CP003836_02687	CP003836_01147	CP003836_01150	CP003836_01148	CP003836_01149	CP003836_01152	CP003836_01153	CP003836_04238	CP003836_02423	CP003836_02426	CP003836_02427	CP003836_02424	CP003836_02425	CP003836_04114	CP003836_04115	CP003836_01050	CP003836_00833	CP003836_04120	CP003836_04121	CP003836_04123	CP003836_04124
909946	909946.3_02484	909946.3_02483	909946.3_02478	909946.3_02477	909946.3_02480	909946.3_01439	909946.3_04400	909946.3_02686	909946.3_02683	909946.3_02519	909946.3_02517	909946.3_02518	909946.3_00918	909946.3_04270	909946.3_00770	909946.3_02974	909946.3_03248	909946.3_00890	909946.3_00966	909946.3_04169	909946.3_01430	909946.3_00668	909946.3_01707	909946.3_01683	909946.3_02162	909946.3_01676	909946.3_01674	909946.3_01675	909946.3_02688	909946.3_01847	909946.3_01850	909946.3_01848	909946.3_01849	909946.3_01852	909946.3_01853	909946.3_04271	909946.3_00444	909946.3_00441	909946.3_00440	909946.3_00443	909946.3_00442	909946.3_04147	909946.3_04148	909946.3_01749	909946.3_01533	909946.3_04153	909946.3_04154	909946.3_04156	909946.3_04157
1.45459e+06	1454586.3_01318	1454586.3_01319	1454586.3_01324	1454586.3_01325	1454586.3_01322	1454586.3_02310	1454586.3_03974	1454586.3_01175	1454586.3_01178	1454586.3_01282	1454586.3_01284	1454586.3_01283	1454586.3_02829	1454586.3_04116	1454586.3_03003	1454586.3_00936	1454586.3_00661	1454586.3_02882	1454586.3_02783	1454586.3_04218	1454586.3_02319	1454586.3_03102	1454586.3_02041	1454586.3_02065	1454586.3_01627	1454586.3_02073	1454586.3_02075	1454586.3_02074	1454586.3_01173	1454586.3_01896	1454586.3_01893	1454586.3_01895	1454586.3_01894	1454586.3_01891	1454586.3_01890	1454586.3_04115	1454586.3_03318	1454586.3_03321	1454586.3_03322	1454586.3_03319	1454586.3_03320	1454586.3_04235	1454586.3_04234	1454586.3_01997	1454586.3_02216	1454586.3_04229	1454586.3_04228	1454586.3_04226	1454586.3_04225
CP007528	CP007528_01608	CP007528_01609	CP007528_01614	CP007528_01615	CP007528_01612	CP007528_02451	CP007528_04273	CP007528_01464	CP007528_01467	CP007528_01572	CP007528_01574	CP007528_01573	CP007528_03165	CP007528_04404	CP007528_03314	CP007528_01237	CP007528_00956	CP007528_03191	CP007528_03119	CP007528_00051	CP007528_02442	CP007528_03403	CP007528_02738	CP007528_02714	CP007528_01923	CP007528_02706	CP007528_02704	CP007528_02705	CP007528_01462	CP007528_02905	CP007528_02908	CP007528_02906	CP007528_02907	CP007528_02910	CP007528_02911	CP007528_04403	CP007528_03621	CP007528_03624	CP007528_03625	CP007528_03622	CP007528_03623	CP007528_00077	CP007528_00076	CP007528_02781	CP007528_02537	CP007528_00067	CP007528_00066	CP007528_00064	CP007528_00063
1.27186e+06	1271863.3_03509	1271863.3_03508	1271863.3_03503	1271863.3_03502	1271863.3_03505	1271863.3_02412	1271863.3_00715	1271863.3_03652	1271863.3_03649	1271863.3_03545	1271863.3_03543	1271863.3_03544	1271863.3_01890	1271863.3_00471	1271863.3_01746	1271863.3_03841	1271863.3_04250	1271863.3_01863	1271863.3_01935	1271863.3_00370	1271863.3_02403	1271863.3_01658	1271863.3_02691	1271863.3_02667	1271863.3_03194	1271863.3_02659	1271863.3_02657	1271863.3_02658	1271863.3_03654	1271863.3_02829	1271863.3_02832	1271863.3_02830	1271863.3_02831	1271863.3_02834	1271863.3_02835	1271863.3_00472	1271863.3_01432	1271863.3_01429	1271863.3_01428	1271863.3_01431	1271863.3_01430	1271863.3_00348	1271863.3_00349	1271863.3_02736	1271863.3_02504	1271863.3_00354	1271863.3_00355	1271863.3_00357	1271863.3_00358
1.4126e+06	1412600.3_02489	1412600.3_02488	1412600.3_02483	1412600.3_02482	1412600.3_02485	1412600.3_01597	1412600.3_04210	1412600.3_02632	1412600.3_02629	1412600.3_02525	1412600.3_02523	1412600.3_02524	1412600.3_00883	1412600.3_04081	1412600.3_00734	1412600.3_02817	1412600.3_03099	1412600.3_00856	1412600.3_00929	1412600.3_03997	1412600.3_01606	1412600.3_00646	1412600.3_01311	1412600.3_01335	1412600.3_02179	1412600.3_01343	1412600.3_01345	1412600.3_01344	1412600.3_02634	1412600.3_01144	1412600.3_01141	1412600.3_01143	1412600.3_01142	1412600.3_01139	1412600.3_01138	1412600.3_04082	1412600.3_00428	1412600.3_00425	1412600.3_00424	1412600.3_00427	1412600.3_00426	1412600.3_03972	1412600.3_03973	1412600.3_01268	1412600.3_01511	1412600.3_03981	1412600.3_03982	1412600.3_03984	1412600.3_03985
1.41257e+06	1412565.3_02430	1412565.3_02429	1412565.3_02424	1412565.3_02423	1412565.3_02426	1412565.3_01596	1412565.3_04162	1412565.3_02575	1412565.3_02572	1412565.3_02466	1412565.3_02464	1412565.3_02465	1412565.3_00880	1412565.3_04031	1412565.3_00732	1412565.3_02764	1412565.3_03045	1412565.3_00854	1412565.3_00926	1412565.3_03948	1412565.3_01605	1412565.3_00644	1412565.3_01309	1412565.3_01333	1412565.3_02122	1412565.3_01341	1412565.3_01343	1412565.3_01342	1412565.3_02577	1412565.3_01141	1412565.3_01138	1412565.3_01140	1412565.3_01139	1412565.3_01136	1412565.3_01135	1412565.3_04032	1412565.3_00426	1412565.3_00423	1412565.3_00422	1412565.3_00425	1412565.3_00424	1412565.3_03923	1412565.3_03924	1412565.3_01266	1412565.3_01510	1412565.3_03932	1412565.3_03933	1412565.3_03935	1412565.3_03936
98360.5	98360.51_02417	98360.51_02416	98360.51_02411	98360.51_02410	98360.51_02413	98360.51_01508	98360.51_04190	98360.51_02561	98360.51_02558	98360.51_02453	98360.51_02451	98360.51_02452	98360.51_00724	98360.51_04057	98360.51_00575	98360.51_02790	98360.51_03075	98360.51_00698	98360.51_00770	98360.51_03976	98360.51_01518	98360.51_00486	98360.51_01246	98360.51_01270	98360.51_02099	98360.51_01278	98360.51_01280	98360.51_01279	98360.51_02563	98360.51_01047	98360.51_01044	98360.51_01046	98360.51_01045	98360.51_01042	98360.51_01041	98360.51_04058	98360.51_00198	98360.51_00195	98360.51_00194	98360.51_00197	98360.51_00196	98360.51_03950	98360.51_03951	98360.51_01203	98360.51_01423	98360.51_03960	98360.51_03961	98360.51_03963	98360.51_03964
59201.1	59201.121_02175	59201.121_02174	59201.121_02169	59201.121_02168	59201.121_02171	59201.121_01092	59201.121_03953	59201.121_02320	59201.121_02317	59201.121_02209	59201.121_02207	59201.121_02208	59201.121_00616	59201.121_03812	59201.121_00475	59201.121_02558	59201.121_02835	59201.121_00591	59201.121_00659	59201.121_03730	59201.121_01083	59201.121_00396	59201.121_01399	59201.121_01375	59201.121_01792	59201.121_01367	59201.121_01365	59201.121_01366	59201.121_02322	59201.121_01542	59201.121_01545	59201.121_01543	59201.121_01544	59201.121_01547	59201.121_01548	59201.121_03813	59201.121_00197	59201.121_00194	59201.121_00193	59201.121_00196	59201.121_00195	59201.121_03715	59201.121_03716	59201.121_01442	59201.121_01217	59201.121_03720	59201.121_03721	59201.121_03722	59201.121_03723
59201.3	59201.251_02603	59201.251_02602	59201.251_02597	59201.251_02596	59201.251_02599	59201.251_01492	59201.251_04446	59201.251_02802	59201.251_02799	59201.251_02639	59201.251_02637	59201.251_02638	59201.251_00969	59201.251_04316	59201.251_00820	59201.251_03020	59201.251_03294	59201.251_00941	59201.251_01017	59201.251_04213	59201.251_01483	59201.251_00717	59201.251_01760	59201.251_01736	59201.251_02280	59201.251_01729	59201.251_01727	59201.251_01728	59201.251_02804	59201.251_01964	59201.251_01967	59201.251_01965	59201.251_01966	59201.251_01969	59201.251_01970	59201.251_04317	59201.251_00503	59201.251_00500	59201.251_00499	59201.251_00502	59201.251_00501	59201.251_04191	59201.251_04192	59201.251_01803	59201.251_01586	59201.251_04197	59201.251_04198	59201.251_04200	59201.251_04201
59204.1	59204.14_03330	59204.14_03329	59204.14_03324	59204.14_03323	59204.14_03326	59204.14_02226	59204.14_00598	59204.14_03468	59204.14_03465	59204.14_03369	59204.14_03367	59204.14_03368	59204.14_01682	59204.14_00437	59204.14_01542	59204.14_03668	59204.14_03954	59204.14_01656	59204.14_01724	59204.14_00362	59204.14_02217	59204.14_01454	59204.14_02556	59204.14_02533	59204.14_03023	59204.14_02526	59204.14_02524	59204.14_02525	59204.14_03470	59204.14_02748	59204.14_02751	59204.14_02749	59204.14_02750	59204.14_02753	59204.14_02755	59204.14_00438	59204.14_01271	59204.14_01268	59204.14_01267	59204.14_01270	59204.14_01269	59204.14_00350	59204.14_00351	59204.14_02632	59204.14_02363	59204.14_00353	59204.14_00354	59204.14_00355	59204.14_00356
1.41246e+06	1412462.3_02437	1412462.3_02436	1412462.3_02431	1412462.3_02430	1412462.3_02433	1412462.3_01595	1412462.3_04159	1412462.3_02581	1412462.3_02578	1412462.3_02473	1412462.3_02471	1412462.3_02472	1412462.3_00880	1412462.3_04030	1412462.3_00732	1412462.3_02767	1412462.3_03048	1412462.3_00854	1412462.3_00926	1412462.3_03946	1412462.3_01604	1412462.3_00644	1412462.3_01308	1412462.3_01332	1412462.3_02122	1412462.3_01340	1412462.3_01342	1412462.3_01341	1412462.3_02583	1412462.3_01140	1412462.3_01137	1412462.3_01139	1412462.3_01138	1412462.3_01135	1412462.3_01134	1412462.3_04031	1412462.3_00426	1412462.3_00423	1412462.3_00422	1412462.3_00425	1412462.3_00424	1412462.3_03921	1412462.3_03922	1412462.3_01265	1412462.3_01509	1412462.3_03930	1412462.3_03931	1412462.3_03933	1412462.3_03934
54388.5	54388.49_02155	54388.49_02156	54388.49_02161	54388.49_02162	54388.49_02159	54388.49_03128	54388.49_01542	54388.49_04291	54388.49_04288	54388.49_02119	54388.49_02121	54388.49_02120	54388.49_03593	54388.49_01414	54388.49_03735	54388.49_00154	54388.49_00433	54388.49_03625	54388.49_03543	54388.49_01334	54388.49_03137	54388.49_03820	54388.49_02878	54388.49_02903	54388.49_02466	54388.49_02911	54388.49_02913	54388.49_02912	54388.49_04293	54388.49_02736	54388.49_02733	54388.49_02735	54388.49_02734	54388.49_02731	54388.49_02730	54388.49_01415	54388.49_04032	54388.49_04035	54388.49_04036	54388.49_04033	54388.49_04034	54388.49_01314	54388.49_01315	54388.49_02836	54388.49_03048	54388.49_01324	54388.49_01325	54388.49_01326	54388.49_01327
149539	149539.392_02435	149539.392_02434	149539.392_02429	149539.392_02428	149539.392_02431	149539.392_01594	149539.392_04205	149539.392_02579	149539.392_02576	149539.392_02471	149539.392_02469	149539.392_02470	149539.392_00880	149539.392_04076	149539.392_00732	149539.392_02807	149539.392_03088	149539.392_00854	149539.392_00926	149539.392_03992	149539.392_01603	149539.392_00642	149539.392_01307	149539.392_01331	149539.392_02120	149539.392_01339	149539.392_01341	149539.392_01340	149539.392_02581	149539.392_01140	149539.392_01137	149539.392_01139	149539.392_01138	149539.392_01135	149539.392_01134	149539.392_04077	149539.392_00424	149539.392_00421	149539.392_00420	149539.392_00423	149539.392_00422	149539.392_03967	149539.392_03968	149539.392_01264	149539.392_01508	149539.392_03976	149539.392_03977	149539.392_03979	149539.392_03980
1.41248e+06	1412475.3_02428	1412475.3_02427	1412475.3_02422	1412475.3_02421	1412475.3_02424	1412475.3_02330	1412475.3_01514	1412475.3_03456	1412475.3_03453	1412475.3_02756	1412475.3_02758	1412475.3_02757	1412475.3_01685	1412475.3_01381	1412475.3_04167	1412475.3_00289	1412475.3_00963	1412475.3_01711	1412475.3_00686	1412475.3_01200	1412475.3_02340	1412475.3_03663	1412475.3_04483	1412475.3_00015	1412475.3_03794	1412475.3_00024	1412475.3_00026	1412475.3_00025	1412475.3_03458	1412475.3_02014	1412475.3_02018	1412475.3_02015	1412475.3_02016	1412475.3_02020	1412475.3_02022	1412475.3_01382	1412475.3_01074	1412475.3_01071	1412475.3_01070	1412475.3_01073	1412475.3_01072	1412475.3_04397	1412475.3_04396	1412475.3_04039	1412475.3_01175	1412475.3_01183	1412475.3_01184	1412475.3_01186	1412475.3_01187
1.41248e+06	1412480.3_02190	1412480.3_02191	1412480.3_02196	1412480.3_02197	1412480.3_02194	1412480.3_00778	1412480.3_03980	1412480.3_01387	1412480.3_01384	1412480.3_02154	1412480.3_02156	1412480.3_02155	1412480.3_03106	1412480.3_03061	1412480.3_03462	1412480.3_01614	1412480.3_00195	1412480.3_03339	1412480.3_03152	1412480.3_03683	1412480.3_00787	1412480.3_02515	1412480.3_02819	1412480.3_02843	1412480.3_01305	1412480.3_02851	1412480.3_02853	1412480.3_02852	1412480.3_01389	1412480.3_02005	1412480.3_02008	1412480.3_02006	1412480.3_02007	1412480.3_02010	1412480.3_02011	1412480.3_03062	1412480.3_02731	1412480.3_02734	1412480.3_02735	1412480.3_02732	1412480.3_02733	1412480.3_03658	1412480.3_03659	1412480.3_01881	1412480.3_00692	1412480.3_03667	1412480.3_03668	1412480.3_03670	1412480.3_03671
1.4126e+06	1412596.3_03824	1412596.3_03823	1412596.3_04638	1412596.3_04637	1412596.3_04869	1412596.3_04487	1412596.3_01611	1412596.3_01883	1412596.3_02788	1412596.3_01661	1412596.3_01659	1412596.3_01660	1412596.3_04524	1412596.3_00952	1412596.3_01727	1412596.3_01150	1412596.3_03412	1412596.3_02662	1412596.3_01045	1412596.3_02369	1412596.3_03123	1412596.3_04339	1412596.3_01667	1412596.3_03537	1412596.3_03273	1412596.3_01326	1412596.3_01324	1412596.3_01325	1412596.3_01881	1412596.3_01845	1412596.3_01842	1412596.3_01844	1412596.3_01843	1412596.3_01840	1412596.3_01839	1412596.3_00951	1412596.3_03566	1412596.3_01798	1412596.3_01799		1412596.3_01797	1412596.3_04030	1412596.3_03719	1412596.3_04586	1412596.3_00637	1412596.3_03616	1412596.3_02570	1412596.3_04179	1412596.3_03988
1.45463e+06	1454627.3_01278	1454627.3_01279	1454627.3_01284	1454627.3_01285	1454627.3_01282	1454627.3_02266	1454627.3_03972	1454627.3_01136	1454627.3_01139	1454627.3_01242	1454627.3_01244	1454627.3_01243	1454627.3_02844	1454627.3_04171	1454627.3_02991	1454627.3_00948	1454627.3_00671	1454627.3_02870	1454627.3_02797	1454627.3_04274	1454627.3_02275	1454627.3_03093	1454627.3_02002	1454627.3_02026	1454627.3_01586	1454627.3_02034	1454627.3_02036	1454627.3_02035	1454627.3_01134	1454627.3_01854	1454627.3_01851	1454627.3_01853	1454627.3_01852	1454627.3_01849	1454627.3_01848	1454627.3_04170	1454627.3_03316	1454627.3_03319	1454627.3_03320	1454627.3_03317	1454627.3_03318	1454627.3_04296	1454627.3_04295	1454627.3_01957	1454627.3_02177	1454627.3_04290	1454627.3_04289	1454627.3_04287	1454627.3_04286
1.41257e+06	1412568.3_02431	1412568.3_02430	1412568.3_02425	1412568.3_02424	1412568.3_02427	1412568.3_01595	1412568.3_04156	1412568.3_02574	1412568.3_02571	1412568.3_02467	1412568.3_02465	1412568.3_02466	1412568.3_00879	1412568.3_04026	1412568.3_00731	1412568.3_02759	1412568.3_03040	1412568.3_00853	1412568.3_00925	1412568.3_03943	1412568.3_01604	1412568.3_00643	1412568.3_01308	1412568.3_01332	1412568.3_02120	1412568.3_01340	1412568.3_01342	1412568.3_01341	1412568.3_02576	1412568.3_01139	1412568.3_01136	1412568.3_01138	1412568.3_01137	1412568.3_01134	1412568.3_01133	1412568.3_04027	1412568.3_00426	1412568.3_00423	1412568.3_00422	1412568.3_00425	1412568.3_00424	1412568.3_03918	1412568.3_03919	1412568.3_01265	1412568.3_01509	1412568.3_03927	1412568.3_03928	1412568.3_03930	1412568.3_03931
1.41253e+06	1412532.3_02430	1412532.3_02429	1412532.3_02424	1412532.3_02423	1412532.3_02426	1412532.3_01595	1412532.3_04157	1412532.3_02573	1412532.3_02570	1412532.3_02466	1412532.3_02464	1412532.3_02465	1412532.3_00880	1412532.3_04026	1412532.3_00732	1412532.3_02758	1412532.3_03039	1412532.3_00854	1412532.3_00926	1412532.3_03943	1412532.3_01604	1412532.3_00644	1412532.3_01308	1412532.3_01332	1412532.3_02120	1412532.3_01340	1412532.3_01342	1412532.3_01341	1412532.3_02575	1412532.3_01140	1412532.3_01137	1412532.3_01139	1412532.3_01138	1412532.3_01135	1412532.3_01134	1412532.3_04027	1412532.3_00425	1412532.3_00422	1412532.3_00421	1412532.3_00424	1412532.3_00423	1412532.3_03918	1412532.3_03919	1412532.3_01265	1412532.3_01509	1412532.3_03927	1412532.3_03928	1412532.3_03930	1412532.3_03931
1.24412e+06	1244122.3_02442	1244122.3_02441	1244122.3_02436	1244122.3_02435	1244122.3_02438	1244122.3_01597	1244122.3_04213	1244122.3_02588	1244122.3_02585	1244122.3_02478	1244122.3_02476	1244122.3_02477	1244122.3_00882	1244122.3_04083	1244122.3_00734	1244122.3_02815	1244122.3_03096	1244122.3_00856	1244122.3_00928	1244122.3_03999	1244122.3_01607	1244122.3_00646	1244122.3_01310	1244122.3_01334	1244122.3_02125	1244122.3_01342	1244122.3_01344	1244122.3_01343	1244122.3_02590	1244122.3_01142	1244122.3_01139	1244122.3_01141	1244122.3_01140	1244122.3_01137	1244122.3_01136	1244122.3_04084	1244122.3_00427	1244122.3_00424	1244122.3_00423	1244122.3_00426	1244122.3_00425	1244122.3_03974	1244122.3_03975	1244122.3_01267	1244122.3_01511	1244122.3_03983	1244122.3_03984	1244122.3_03986	1244122.3_03987
1.45463e+06	1454634.3_01415	1454634.3_01416	1454634.3_01421	1454634.3_01422	1454634.3_01419	1454634.3_02404	1454634.3_04080	1454634.3_01214	1454634.3_01217	1454634.3_01380	1454634.3_01382	1454634.3_01381	1454634.3_02924	1454634.3_04211	1454634.3_03073	1454634.3_00957	1454634.3_00681	1454634.3_02952	1454634.3_02877	1454634.3_04312	1454634.3_02413	1454634.3_03174	1454634.3_02135	1454634.3_02159	1454634.3_01738	1454634.3_02166	1454634.3_02168	1454634.3_02167	1454634.3_01212	1454634.3_01995	1454634.3_01992	1454634.3_01994	1454634.3_01993	1454634.3_01990	1454634.3_01989	1454634.3_04210	1454634.3_03399	1454634.3_03402	1454634.3_03403	1454634.3_03400	1454634.3_03401	1454634.3_04334	1454634.3_04333	1454634.3_02093	1454634.3_02310	1454634.3_04328	1454634.3_04327	1454634.3_04325	1454634.3_04324
1.41254e+06	1412536.3_02432	1412536.3_02431	1412536.3_02426	1412536.3_02425	1412536.3_02428	1412536.3_01598	1412536.3_04155	1412536.3_02575	1412536.3_02572	1412536.3_02468	1412536.3_02466	1412536.3_02467	1412536.3_00880	1412536.3_04026	1412536.3_00732	1412536.3_02760	1412536.3_03041	1412536.3_00854	1412536.3_00926	1412536.3_03943	1412536.3_01607	1412536.3_00644	1412536.3_01311	1412536.3_01335	1412536.3_02123	1412536.3_01343	1412536.3_01345	1412536.3_01344	1412536.3_02577	1412536.3_01141	1412536.3_01138	1412536.3_01140	1412536.3_01139	1412536.3_01136	1412536.3_01135	1412536.3_04027	1412536.3_00426	1412536.3_00423	1412536.3_00422	1412536.3_00425	1412536.3_00424	1412536.3_03918	1412536.3_03919	1412536.3_01267	1412536.3_01512	1412536.3_03927	1412536.3_03928	1412536.3_03930	1412536.3_03931
CP010284	CP010284_00217	CP010284_00216	CP010284_00211	CP010284_00210	CP010284_00213	CP010284_03813	CP010284_02112	CP010284_01911	CP010284_01914	CP010284_00253	CP010284_00251	CP010284_00252	CP010284_03242	CP010284_01970	CP010284_03096	CP010284_01712	CP010284_01426	CP010284_03216	CP010284_03288	CP010284_00461	CP010284_03804	CP010284_02995	CP010284_04078	CP010284_04054	CP010284_04493	CP010284_04046	CP010284_04044	CP010284_04045	CP010284_01909	CP010284_04226	CP010284_04229	CP010284_04227	CP010284_04228	CP010284_04231	CP010284_04232	CP010284_01971	CP010284_02773	CP010284_02770	CP010284_02769	CP010284_02772	CP010284_02771	CP010284_00483	CP010284_00482	CP010284_04122	CP010284_03902	CP010284_00477	CP010284_00476	CP010284_00474	CP010284_00473
CP019408	CP019408_02532	CP019408_02531	CP019408_02526	CP019408_02525	CP019408_02528	CP019408_01525	CP019408_04398	CP019408_02672	CP019408_02669	CP019408_02566	CP019408_02564	CP019408_02565	CP019408_00939	CP019408_04179	CP019408_00793	CP019408_02884	CP019408_03179	CP019408_00912	CP019408_00986	CP019408_04073	CP019408_01516	CP019408_00692	CP019408_01798	CP019408_01774	CP019408_02198	CP019408_01766	CP019408_01764	CP019408_01765	CP019408_02674	CP019408_01939	CP019408_01942	CP019408_01940	CP019408_01941	CP019408_01944	CP019408_01945	CP019408_04180	CP019408_00467	CP019408_00464	CP019408_00463	CP019408_00466	CP019408_00465	CP019408_04054	CP019408_04055	CP019408_01841	CP019408_01622	CP019408_04062	CP019408_04063	CP019408_04065	CP019408_04066
1.0083e+06	1008297.7_02504	1008297.7_02503	1008297.7_02498	1008297.7_02497	1008297.7_02500	1008297.7_01452	1008297.7_04428	1008297.7_02706	1008297.7_02703	1008297.7_02539	1008297.7_02537	1008297.7_02538	1008297.7_00927	1008297.7_04299	1008297.7_00777	1008297.7_02995	1008297.7_03269	1008297.7_00899	1008297.7_00976	1008297.7_04198	1008297.7_01443	1008297.7_00674	1008297.7_01722	1008297.7_01698	1008297.7_02179	1008297.7_01691	1008297.7_01689	1008297.7_01690	1008297.7_02708	1008297.7_01863	1008297.7_01866	1008297.7_01864	1008297.7_01865	1008297.7_01868	1008297.7_01869	1008297.7_04300	1008297.7_00451	1008297.7_00448	1008297.7_00447	1008297.7_00450	1008297.7_00449	1008297.7_04176	1008297.7_04177	1008297.7_01764	1008297.7_01547	1008297.7_04182	1008297.7_04183	1008297.7_04185	1008297.7_04186
1.41262e+06	1412619.3_02435	1412619.3_02434	1412619.3_02429	1412619.3_02428	1412619.3_02431	1412619.3_01591	1412619.3_04183	1412619.3_02581	1412619.3_02578	1412619.3_02472	1412619.3_02470	1412619.3_02471	1412619.3_00879	1412619.3_04050	1412619.3_00731	1412619.3_02771	1412619.3_03051	1412619.3_00852	1412619.3_00925	1412619.3_03966	1412619.3_01600	1412619.3_00643	1412619.3_01306	1412619.3_01330	1412619.3_02124	1412619.3_01338	1412619.3_01340	1412619.3_01339	1412619.3_02583	1412619.3_01140	1412619.3_01137	1412619.3_01139	1412619.3_01138	1412619.3_01135	1412619.3_01134	1412619.3_04051	1412619.3_00428	1412619.3_00425	1412619.3_00424	1412619.3_00427	1412619.3_00426	1412619.3_03939	1412619.3_03940	1412619.3_01262	1412619.3_01506	1412619.3_03950	1412619.3_03951	1412619.3_03953	1412619.3_03954
1.45464e+06	1454638.3_01370	1454638.3_01371	1454638.3_01376	1454638.3_01377	1454638.3_01374	1454638.3_02365	1454638.3_04035	1454638.3_01170	1454638.3_01173	1454638.3_01335	1454638.3_01337	1454638.3_01336	1454638.3_02883	1454638.3_04166	1454638.3_03033	1454638.3_00954	1454638.3_00678	1454638.3_02911	1454638.3_02836	1454638.3_04268	1454638.3_02374	1454638.3_03132	1454638.3_02092	1454638.3_02116	1454638.3_01695	1454638.3_02123	1454638.3_02125	1454638.3_02124	1454638.3_01168	1454638.3_01952	1454638.3_01949	1454638.3_01951	1454638.3_01950	1454638.3_01947	1454638.3_01946	1454638.3_04165	1454638.3_03356	1454638.3_03359	1454638.3_03360	1454638.3_03357	1454638.3_03358	1454638.3_04290	1454638.3_04289	1454638.3_02050	1454638.3_02269	1454638.3_04284	1454638.3_04283	1454638.3_04281	1454638.3_04280
CP010280	CP010280_01929	CP010280_01928	CP010280_01923	CP010280_01922	CP010280_01925	CP010280_00942	CP010280_03827	CP010280_02130	CP010280_02127	CP010280_01965	CP010280_01963	CP010280_01964	CP010280_00369	CP010280_03686	CP010280_00164	CP010280_02371	CP010280_02657	CP010280_00343	CP010280_00416	CP010280_03584	CP010280_00933	CP010280_00063	CP010280_01207	CP010280_01183	CP010280_01622	CP010280_01175	CP010280_01173	CP010280_01174	CP010280_02132	CP010280_01354	CP010280_01357	CP010280_01355	CP010280_01356	CP010280_01359	CP010280_01360	CP010280_03687	CP010280_04488	CP010280_04485	CP010280_04484	CP010280_04487	CP010280_04486	CP010280_03562	CP010280_03563	CP010280_01251	CP010280_01031	CP010280_03568	CP010280_03569	CP010280_03571	CP010280_03572
1.41257e+06	1412573.3_02440	1412573.3_02439	1412573.3_02434	1412573.3_02433	1412573.3_02436	1412573.3_01598	1412573.3_04171	1412573.3_02585	1412573.3_02582	1412573.3_02476	1412573.3_02474	1412573.3_02475	1412573.3_00882	1412573.3_04040	1412573.3_00734	1412573.3_02771	1412573.3_03053	1412573.3_00856	1412573.3_00928	1412573.3_03956	1412573.3_01607	1412573.3_00646	1412573.3_01311	1412573.3_01335	1412573.3_02124	1412573.3_01343	1412573.3_01345	1412573.3_01344	1412573.3_02587	1412573.3_01142	1412573.3_01139	1412573.3_01141	1412573.3_01140	1412573.3_01137	1412573.3_01136	1412573.3_04041	1412573.3_00428	1412573.3_00425	1412573.3_00424	1412573.3_00427	1412573.3_00426	1412573.3_03931	1412573.3_03932	1412573.3_01267	1412573.3_01512	1412573.3_03940	1412573.3_03941	1412573.3_03943	1412573.3_03944
611.129	611.129_02512	611.129_02511	611.129_02506	611.129_02505	611.129_02508	611.129_01511	611.129_04283	611.129_02652	611.129_02649	611.129_02546	611.129_02544	611.129_02545	611.129_00988	611.129_04154	611.129_00841	611.129_02868	611.129_03161	611.129_00960	611.129_01035	611.129_04051	611.129_01502	611.129_00740	611.129_01782	611.129_01758	611.129_02180	611.129_01750	611.129_01748	611.129_01749	611.129_02654	611.129_01922	611.129_01925	611.129_01923	611.129_01924	611.129_01927	611.129_01928	611.129_04155	611.129_00514	611.129_00511	611.129_00510	611.129_00513	611.129_00512	611.129_04034	611.129_04035	611.129_01824	611.129_01606	611.129_04040	611.129_04041	611.129_04043	611.129_04044
1.41254e+06	1412540.3_02435	1412540.3_02434	1412540.3_02429	1412540.3_02428	1412540.3_02431	1412540.3_01601	1412540.3_04164	1412540.3_02582	1412540.3_02579	1412540.3_02471	1412540.3_02469	1412540.3_02470	1412540.3_00884	1412540.3_04035	1412540.3_00736	1412540.3_02767	1412540.3_03048	1412540.3_00858	1412540.3_00930	1412540.3_03951	1412540.3_01610	1412540.3_00646	1412540.3_01314	1412540.3_01338	1412540.3_02125	1412540.3_01346	1412540.3_01348	1412540.3_01347	1412540.3_02584	1412540.3_01146	1412540.3_01143	1412540.3_01145	1412540.3_01144	1412540.3_01141	1412540.3_01140	1412540.3_04036	1412540.3_00428	1412540.3_00425	1412540.3_00424	1412540.3_00427	1412540.3_00426	1412540.3_03926	1412540.3_03927	1412540.3_01271	1412540.3_01515	1412540.3_03935	1412540.3_03936	1412540.3_03938	1412540.3_03939
90371.7	90371.688_02459	90371.688_02458	90371.688_02453	90371.688_02452	90371.688_02455	90371.688_01405	90371.688_04300	90371.688_02657	90371.688_02654	90371.688_02494	90371.688_02492	90371.688_02493	90371.688_00885	90371.688_04170	90371.688_00737	90371.688_02872	90371.688_03146	90371.688_00857	90371.688_00932	90371.688_04068	90371.688_01396	90371.688_00636	90371.688_01674	90371.688_01650	90371.688_02133	90371.688_01643	90371.688_01641	90371.688_01642	90371.688_02659	90371.688_01815	90371.688_01818	90371.688_01816	90371.688_01817	90371.688_01820	90371.688_01821	90371.688_04171	90371.688_00411	90371.688_00408	90371.688_00407	90371.688_00410	90371.688_00409	90371.688_04045	90371.688_04046	90371.688_01716	90371.688_01499	90371.688_04051	90371.688_04053	90371.688_04055	90371.688_04056
1.24412e+06	1244121.3_02438	1244121.3_02437	1244121.3_02432	1244121.3_02431	1244121.3_02434	1244121.3_01596	1244121.3_04206	1244121.3_02583	1244121.3_02580	1244121.3_02474	1244121.3_02472	1244121.3_02473	1244121.3_00880	1244121.3_04077	1244121.3_00732	1244121.3_02810	1244121.3_03091	1244121.3_00854	1244121.3_00926	1244121.3_03993	1244121.3_01606	1244121.3_00643	1244121.3_01308	1244121.3_01333	1244121.3_02123	1244121.3_01341	1244121.3_01343	1244121.3_01342	1244121.3_02585	1244121.3_01140	1244121.3_01137	1244121.3_01139	1244121.3_01138	1244121.3_01135	1244121.3_01134	1244121.3_04078	1244121.3_00425	1244121.3_00422	1244121.3_00421	1244121.3_00424	1244121.3_00423	1244121.3_03968	1244121.3_03969	1244121.3_01265	1244121.3_01510	1244121.3_03977	1244121.3_03978	1244121.3_03980	1244121.3_03981
1.45459e+06	1454589.3_01359	1454589.3_01360	1454589.3_01365	1454589.3_01366	1454589.3_01363	1454589.3_02350	1454589.3_04070	1454589.3_01217	1454589.3_01220	1454589.3_01323	1454589.3_01325	1454589.3_01324	1454589.3_02926	1454589.3_04212	1454589.3_03100	1454589.3_00977	1454589.3_00663	1454589.3_02979	1454589.3_02880	1454589.3_04314	1454589.3_02359	1454589.3_03199	1454589.3_02081	1454589.3_02105	1454589.3_01667	1454589.3_02113	1454589.3_02115	1454589.3_02114	1454589.3_01215	1454589.3_01936	1454589.3_01933	1454589.3_01935	1454589.3_01934	1454589.3_01931	1454589.3_01930	1454589.3_04211	1454589.3_03414	1454589.3_03417	1454589.3_03418	1454589.3_03415	1454589.3_03416	1454589.3_04331	1454589.3_04330	1454589.3_02037	1454589.3_02257	1454589.3_04325	1454589.3_04324	1454589.3_04322	1454589.3_04321
CP009565	CP009565_00188	CP009565_00189	CP009565_00194	CP009565_00197	CP009565_00192	CP009565_01485	CP009565_03669	CP009565_05734	CP009565_00002	CP009565_00136	CP009565_00139	CP009565_00138	CP009565_02229	CP009565_03860	CP009565_02423	CP009565_05467	CP009565_05093	CP009565_02261	CP009565_02162	CP009565_03980	CP009565_01496	CP009565_02551	CP009565_01124	CP009565_01153	CP009565_00581	CP009565_01162	CP009565_01164	CP009565_01163	CP009565_05732	CP009565_00945	CP009565_00941	CP009565_00944	CP009565_00942	CP009565_00938	CP009565_00935	CP009565_03859	CP009565_02836	CP009565_02839	CP009565_02840	CP009565_02837	CP009565_02838	CP009565_04007	CP009565_04005	CP009565_01070	CP009565_01365	CP009565_04000	CP009565_03998	CP009565_03995	CP009565_03993
CP012347	CP012347_01252	CP012347_01253	CP012347_01258	CP012347_01259	CP012347_01256	CP012347_02126	CP012347_00615	CP012347_03517	CP012347_03514	CP012347_01213	CP012347_01215	CP012347_01214	CP012347_02850	CP012347_00484	CP012347_02996	CP012347_03751	CP012347_04037	CP012347_02876	CP012347_02801	CP012347_04373	CP012347_02116	CP012347_03082	CP012347_02388	CP012347_02365	CP012347_01586	CP012347_02357	CP012347_02355	CP012347_02356	CP012347_03519	CP012347_02577	CP012347_02580	CP012347_02578	CP012347_02579	CP012347_02582	CP012347_02583	CP012347_00485	CP012347_03305	CP012347_03308	CP012347_03309	CP012347_03306	CP012347_03307	CP012347_04399	CP012347_04398	CP012347_02433	CP012347_02217	CP012347_04390	CP012347_04389	CP012347_04387	CP012347_04386
1.41256e+06	1412558.3_02433	1412558.3_02432	1412558.3_02427	1412558.3_02426	1412558.3_02429	1412558.3_01595	1412558.3_04160	1412558.3_02576	1412558.3_02573	1412558.3_02469	1412558.3_02467	1412558.3_02468	1412558.3_00880	1412558.3_04029	1412558.3_00732	1412558.3_02761	1412558.3_03042	1412558.3_00854	1412558.3_00926	1412558.3_03946	1412558.3_01604	1412558.3_00644	1412558.3_01308	1412558.3_01332	1412558.3_02123	1412558.3_01340	1412558.3_01342	1412558.3_01341	1412558.3_02578	1412558.3_01140	1412558.3_01137	1412558.3_01139	1412558.3_01138	1412558.3_01135	1412558.3_01134	1412558.3_04030	1412558.3_00426	1412558.3_00423	1412558.3_00422	1412558.3_00425	1412558.3_00424	1412558.3_03921	1412558.3_03922	1412558.3_01265	1412558.3_01509	1412558.3_03930	1412558.3_03931	1412558.3_03933	1412558.3_03934
611.121	611.121_02509	611.121_02508	611.121_02503	611.121_02502	611.121_02505	611.121_01510	611.121_04281	611.121_02649	611.121_02646	611.121_02543	611.121_02541	611.121_02542	611.121_00988	611.121_04152	611.121_00841	611.121_02865	611.121_03158	611.121_00960	611.121_01035	611.121_04048	611.121_01501	611.121_00740	611.121_01781	611.121_01757	611.121_02179	611.121_01749	611.121_01747	611.121_01748	611.121_02651	611.121_01921	611.121_01924	611.121_01922	611.121_01923	611.121_01926	611.121_01927	611.121_04153	611.121_00514	611.121_00511	611.121_00510	611.121_00513	611.121_00512	611.121_04031	611.121_04032	611.121_01823	611.121_01605	611.121_04037	611.121_04038	611.121_04040	611.121_04041
1.41248e+06	1412483.3_02430	1412483.3_02429	1412483.3_02424	1412483.3_02423	1412483.3_02426	1412483.3_01595	1412483.3_04153	1412483.3_02573	1412483.3_02570	1412483.3_02466	1412483.3_02464	1412483.3_02465	1412483.3_00879	1412483.3_04022	1412483.3_00731	1412483.3_02758	1412483.3_03039	1412483.3_00853	1412483.3_00926	1412483.3_03939	1412483.3_01604	1412483.3_00644	1412483.3_01308	1412483.3_01332	1412483.3_02120	1412483.3_01340	1412483.3_01342	1412483.3_01341	1412483.3_02575	1412483.3_01140	1412483.3_01137	1412483.3_01139	1412483.3_01138	1412483.3_01135	1412483.3_01134	1412483.3_04023	1412483.3_00426	1412483.3_00423	1412483.3_00422	1412483.3_00425	1412483.3_00424	1412483.3_03914	1412483.3_03915	1412483.3_01265	1412483.3_01509	1412483.3_03923	1412483.3_03924	1412483.3_03926	1412483.3_03927
1.41248e+06		1412477.3_02436	1412477.3_02431	1412477.3_02430	1412477.3_02433	1412477.3_01602	1412477.3_04181	1412477.3_02590	1412477.3_02587	1412477.3_02472	1412477.3_02470	1412477.3_02471	1412477.3_00891	1412477.3_04048	1412477.3_00741	1412477.3_02782	1412477.3_03061	1412477.3_00864	1412477.3_00938	1412477.3_03965	1412477.3_01611	1412477.3_00647	1412477.3_01319	1412477.3_01342		1412477.3_01350	1412477.3_01352	1412477.3_01351	1412477.3_02592	1412477.3_01154	1412477.3_01151	1412477.3_01153	1412477.3_01152	1412477.3_01149	1412477.3_01148	1412477.3_04049	1412477.3_00429	1412477.3_00426	1412477.3_00425	1412477.3_00428	1412477.3_00427	1412477.3_03940	1412477.3_03941	1412477.3_01278	1412477.3_01517	1412477.3_03949	1412477.3_03950	1412477.3_03952	1412477.3_03953
1.4546e+06	1454596.3_01274	1454596.3_01275	1454596.3_01280	1454596.3_01281	1454596.3_01278	1454596.3_02280	1454596.3_03897	1454596.3_01132	1454596.3_01135	1454596.3_01238	1454596.3_01240	1454596.3_01239	1454596.3_02742	1454596.3_04041	1454596.3_02915	1454596.3_00936	1454596.3_00661	1454596.3_02795	1454596.3_02696	1454596.3_04143	1454596.3_02289	1454596.3_03016	1454596.3_02010	1454596.3_02034	1454596.3_01595	1454596.3_02042	1454596.3_02044	1454596.3_02043	1454596.3_01130	1454596.3_01865	1454596.3_01862	1454596.3_01864	1454596.3_01863	1454596.3_01860	1454596.3_01859	1454596.3_04040	1454596.3_03232	1454596.3_03235	1454596.3_03236	1454596.3_03233	1454596.3_03234	1454596.3_04160	1454596.3_04159	1454596.3_01966	1454596.3_02186	1454596.3_04154	1454596.3_04153	1454596.3_04151	1454596.3_04150
1.41262e+06	1412615.3_02429	1412615.3_02428	1412615.3_02423	1412615.3_02422	1412615.3_02425	1412615.3_01593	1412615.3_04157	1412615.3_02572	1412615.3_02569	1412615.3_02465	1412615.3_02463	1412615.3_02464	1412615.3_00878	1412615.3_04026	1412615.3_00730	1412615.3_02757	1412615.3_03040	1412615.3_00852	1412615.3_00924	1412615.3_03942	1412615.3_01602	1412615.3_00640	1412615.3_01306	1412615.3_01330	1412615.3_02119	1412615.3_01338	1412615.3_01340	1412615.3_01339	1412615.3_02574	1412615.3_01138	1412615.3_01135	1412615.3_01137	1412615.3_01136	1412615.3_01133	1412615.3_01132	1412615.3_04027	1412615.3_00424	1412615.3_00421	1412615.3_00420	1412615.3_00423	1412615.3_00422	1412615.3_03917	1412615.3_03918	1412615.3_01263	1412615.3_01507	1412615.3_03926	1412615.3_03927	1412615.3_03929	1412615.3_03930
1.41245e+06	1412454.3_02432	1412454.3_02431	1412454.3_02426	1412454.3_02425	1412454.3_02428	1412454.3_01591	1412454.3_04196	1412454.3_02576	1412454.3_02573	1412454.3_02468	1412454.3_02466	1412454.3_02467	1412454.3_00877	1412454.3_04068	1412454.3_00729	1412454.3_02801	1412454.3_03082	1412454.3_00851	1412454.3_00923	1412454.3_03984	1412454.3_01600	1412454.3_00646	1412454.3_01304	1412454.3_01328	1412454.3_02117	1412454.3_01336	1412454.3_01338	1412454.3_01337	1412454.3_02578	1412454.3_01137	1412454.3_01134	1412454.3_01136	1412454.3_01135	1412454.3_01132	1412454.3_01131	1412454.3_04069	1412454.3_00428	1412454.3_00425	1412454.3_00424	1412454.3_00427	1412454.3_00426	1412454.3_03959	1412454.3_03960	1412454.3_01261	1412454.3_01505	1412454.3_03968	1412454.3_03969	1412454.3_03971	1412454.3_03972
149539	149539.316_02448	149539.316_02447	149539.316_02442	149539.316_02441	149539.316_02444	149539.316_01600	149539.316_04213	149539.316_02591	149539.316_02588	149539.316_02484	149539.316_02482	149539.316_02483	149539.316_00886	149539.316_04084	149539.316_00738	149539.316_02817	149539.316_03099	149539.316_00860	149539.316_00932	149539.316_04000	149539.316_01609	149539.316_00649	149539.316_01313	149539.316_01337	149539.316_02129	149539.316_01345	149539.316_01347	149539.316_01346	149539.316_02593	149539.316_01145	149539.316_01142	149539.316_01144	149539.316_01143	149539.316_01140	149539.316_01139	149539.316_04085	149539.316_00430	149539.316_00427	149539.316_00426	149539.316_00429	149539.316_00428	149539.316_03975	149539.316_03976	149539.316_01270	149539.316_01514	149539.316_03984	149539.316_03985	149539.316_03987	149539.316_03988
866913	866913.3_03673	866913.3_03672	866913.3_03667	866913.3_03666	866913.3_03669	866913.3_02626	866913.3_00954	866913.3_03873	866913.3_03870	866913.3_03708	866913.3_03706	866913.3_03707	866913.3_02107	866913.3_00824	866913.3_01958	866913.3_04105	866913.3_04380	866913.3_02079	866913.3_02154	866913.3_00051	866913.3_02617	866913.3_01857	866913.3_02896	866913.3_02872	866913.3_03351	866913.3_02865	866913.3_02863	866913.3_02864	866913.3_03875	866913.3_03036	866913.3_03039	866913.3_03037	866913.3_03038	866913.3_03041	866913.3_03042	866913.3_00825	866913.3_01632	866913.3_01629	866913.3_01628	866913.3_01631	866913.3_01630	866913.3_00073	866913.3_00072	866913.3_02938	866913.3_02721	866913.3_00067	866913.3_00066	866913.3_00064	866913.3_00063
54388.5	54388.50_01176	54388.50_01177	54388.50_01182	54388.50_01183	54388.50_01180	54388.50_03714	54388.50_00501	54388.50_02539	54388.50_02542	54388.50_01140	54388.50_01142	54388.50_01141	54388.50_03251	54388.50_00371	54388.50_03109	54388.50_02277	54388.50_01997	54388.50_03219	54388.50_03300	54388.50_00289	54388.50_03705	54388.50_03018	54388.50_03960	54388.50_03935	54388.50_04371	54388.50_03927	54388.50_03925	54388.50_03926	54388.50_02537	54388.50_04101	54388.50_04104	54388.50_04102	54388.50_04103	54388.50_04106	54388.50_04107	54388.50_00372	54388.50_02807	54388.50_02804	54388.50_02803	54388.50_02806	54388.50_02805	54388.50_00269	54388.50_00270	54388.50_04000	54388.50_03793	54388.50_00279	54388.50_00280	54388.50_00281	54388.50_00282
1.41252e+06	1412516.3_02430	1412516.3_02429	1412516.3_02424	1412516.3_02423	1412516.3_02426	1412516.3_01596	1412516.3_04157	1412516.3_02575	1412516.3_02572	1412516.3_02466	1412516.3_02464	1412516.3_02465	1412516.3_00880	1412516.3_04027	1412516.3_00732	1412516.3_02760	1412516.3_03042	1412516.3_00854	1412516.3_00926	1412516.3_03944	1412516.3_01605	1412516.3_00641	1412516.3_01310	1412516.3_01334	1412516.3_02121	1412516.3_01342	1412516.3_01344	1412516.3_01343	1412516.3_02577	1412516.3_01141	1412516.3_01138	1412516.3_01140	1412516.3_01139	1412516.3_01136	1412516.3_01135	1412516.3_04028	1412516.3_00424	1412516.3_00421	1412516.3_00420	1412516.3_00423	1412516.3_00422	1412516.3_03919	1412516.3_03920	1412516.3_01266	1412516.3_01510	1412516.3_03928	1412516.3_03929	1412516.3_03931	1412516.3_03932
1.27186e+06	1271864.3_03958	1271864.3_03959	1271864.3_03964	1271864.3_03965	1271864.3_03962	1271864.3_00433	1271864.3_02158	1271864.3_03818	1271864.3_03821	1271864.3_03924	1271864.3_03926	1271864.3_03925	1271864.3_00958	1271864.3_02288	1271864.3_01105	1271864.3_03602	1271864.3_03308	1271864.3_00986	1271864.3_00910	1271864.3_02391	1271864.3_00442	1271864.3_01205	1271864.3_00162	1271864.3_00186	1271864.3_04292	1271864.3_00194	1271864.3_00196	1271864.3_00195	1271864.3_03816	1271864.3_04550	1271864.3_04547	1271864.3_04549	1271864.3_04548	1271864.3_04545	1271864.3_04544	1271864.3_02287	1271864.3_01431	1271864.3_01434	1271864.3_01435	1271864.3_01432	1271864.3_01433	1271864.3_02408	1271864.3_02407	1271864.3_00120	1271864.3_00338	1271864.3_02402	1271864.3_02401	1271864.3_02399	1271864.3_02398
149539	149539.327_02457	149539.327_02456	149539.327_02451	149539.327_02450	149539.327_02453	149539.327_01604	149539.327_04226	149539.327_02601	149539.327_02598	149539.327_02493	149539.327_02491	149539.327_02492	149539.327_00885	149539.327_04096	149539.327_00737	149539.327_02827	149539.327_03108	149539.327_00859	149539.327_00931	149539.327_04012	149539.327_01614	149539.327_00649	149539.327_01314	149539.327_01338	149539.327_02140	149539.327_01346	149539.327_01348	149539.327_01347	149539.327_02603	149539.327_01146	149539.327_01143	149539.327_01145	149539.327_01144	149539.327_01141	149539.327_01140	149539.327_04097	149539.327_00430	149539.327_00427	149539.327_00426	149539.327_00429	149539.327_00428	149539.327_03987	149539.327_03988	149539.327_01270	149539.327_01518	149539.327_03996	149539.327_03997	149539.327_03999	149539.327_04000
1.45464e+06	1454639.3_03196	1454639.3_03195	1454639.3_03190	1454639.3_03189	1454639.3_03192	1454639.3_02148	1454639.3_00472	1454639.3_03395	1454639.3_03392	1454639.3_03231	1454639.3_03229	1454639.3_03230	1454639.3_01629	1454639.3_00342	1454639.3_01480	1454639.3_03653	1454639.3_03929	1454639.3_01601	1454639.3_01676	1454639.3_00241	1454639.3_02139	1454639.3_01379	1454639.3_02418	1454639.3_02394	1454639.3_02873	1454639.3_02387	1454639.3_02385	1454639.3_02386	1454639.3_03397	1454639.3_02558	1454639.3_02561	1454639.3_02559	1454639.3_02560	1454639.3_02563	1454639.3_02564	1454639.3_00343	1454639.3_01154	1454639.3_01151	1454639.3_01150	1454639.3_01153	1454639.3_01152	1454639.3_00218	1454639.3_00219	1454639.3_02460	1454639.3_02243	1454639.3_00224	1454639.3_00225	1454639.3_00227	1454639.3_00228
554291	554290.9_00400	554290.9_00401	554290.9_00406	554290.9_00407	554290.9_00404	554290.9_01375	554290.9_04203	554290.9_02544	554290.9_02541	554290.9_00364	554290.9_00366	554290.9_00365	554290.9_01840	554290.9_04073	554290.9_01982	554290.9_02807	554290.9_03088	554290.9_01872	554290.9_01792	554290.9_03991	554290.9_01384	554290.9_02073	554290.9_01125	554290.9_01150	554290.9_00709	554290.9_01158	554290.9_01160	554290.9_01159	554290.9_02546	554290.9_00982	554290.9_00979	554290.9_00981	554290.9_00980	554290.9_00977	554290.9_00976	554290.9_04074	554290.9_02284	554290.9_02287	554290.9_02288	554290.9_02285	554290.9_02286	554290.9_03971	554290.9_03972	554290.9_01083	554290.9_01296	554290.9_03981	554290.9_03982	554290.9_03983	554290.9_03984
54388.9	54388.94_04146	54388.94_04147	54388.94_04152	54388.94_04153	54388.94_04150	54388.94_00744	54388.94_03524	54388.94_01912	54388.94_01909	54388.94_04110	54388.94_04112	54388.94_04111	54388.94_01209	54388.94_03394	54388.94_01351	54388.94_02131	54388.94_02412	54388.94_01241	54388.94_01161	54388.94_03313	54388.94_00753	54388.94_01442	54388.94_00496	54388.94_00521	54388.94_00088	54388.94_00529	54388.94_00531	54388.94_00530	54388.94_01914	54388.94_00356	54388.94_00353	54388.94_00355	54388.94_00354	54388.94_00351	54388.94_00350	54388.94_03395	54388.94_01653	54388.94_01656	54388.94_01657	54388.94_01654	54388.94_01655	54388.94_03293	54388.94_03294	54388.94_00456	54388.94_00664	54388.94_03303	54388.94_03304	54388.94_03305	54388.94_03306
218494						218493.5_01325	218493.5_03931	218493.5_02420	218493.5_02414	218493.5_02319	218493.5_02317	218493.5_02318	218493.5_00830	218493.5_03792	218493.5_00668	218493.5_02586	218493.5_02847	218493.5_00803	218493.5_00875	218493.5_03715	218493.5_01316	218493.5_00573	218493.5_01624	218493.5_01600	218493.5_01989	218493.5_01593	218493.5_01591	218493.5_01592	218493.5_02422	218493.5_01748	218493.5_01751	218493.5_01749	218493.5_01750	218493.5_01753	218493.5_01754	218493.5_03793	218493.5_00392	218493.5_00389	218493.5_00388	218493.5_00391	218493.5_00390	218493.5_03701	218493.5_03702	218493.5_01667	218493.5_01413	218493.5_03706	218493.5_03707	218493.5_03708	218493.5_03709
611.128	611.128_02515	611.128_02514	611.128_02509	611.128_02508	611.128_02511	611.128_01513	611.128_04288	611.128_02655	611.128_02652	611.128_02549	611.128_02547	611.128_02548	611.128_00987	611.128_04159	611.128_00840	611.128_02871	611.128_03165	611.128_00959	611.128_01034	611.128_04055	611.128_01504	611.128_00739	611.128_01784	611.128_01760	611.128_02182	611.128_01752	611.128_01750	611.128_01751	611.128_02657	611.128_01924	611.128_01927	611.128_01925	611.128_01926	611.128_01929	611.128_01930	611.128_04160	611.128_00514	611.128_00511	611.128_00510	611.128_00513	611.128_00512	611.128_04038	611.128_04039	611.128_01826	611.128_01608	611.128_04044	611.128_04045	611.128_04047	611.128_04048
1.22552e+06	1225522.3_00408	1225522.3_00409	1225522.3_00414	1225522.3_00415	1225522.3_00412	1225522.3_01276	1225522.3_04257	1225522.3_02649	1225522.3_02646	1225522.3_00369	1225522.3_00371	1225522.3_00370	1225522.3_01984	1225522.3_04125	1225522.3_02130	1225522.3_02842	1225522.3_03114	1225522.3_02010	1225522.3_01936	1225522.3_03450	1225522.3_01267	1225522.3_02215	1225522.3_01531	1225522.3_01508	1225522.3_00739	1225522.3_01500	1225522.3_01498	1225522.3_01499	1225522.3_02651	1225522.3_01716	1225522.3_01719	1225522.3_01717	1225522.3_01718	1225522.3_01721	1225522.3_01722	1225522.3_04126	1225522.3_02438	1225522.3_02441	1225522.3_02442	1225522.3_02439	1225522.3_02440	1225522.3_03476	1225522.3_03475	1225522.3_01575	1225522.3_01360	1225522.3_03467	1225522.3_03466	1225522.3_03464	1225522.3_03463
28901.9	28901.866_02976	28901.866_02977	28901.866_02982	28901.866_02983	28901.866_02980	28901.866_03966	28901.866_01089	28901.866_02778	28901.866_02781	28901.866_02941	28901.866_02943	28901.866_02942	28901.866_04486	28901.866_01220	28901.866_04692	28901.866_02520	28901.866_02243	28901.866_04571	28901.866_04439	28901.866_01321	28901.866_03975	28901.866_00187	28901.866_03696	28901.866_03721	28901.866_03298	28901.866_03728	28901.866_03730	28901.866_03729	28901.866_02776	28901.866_03555	28901.866_03552	28901.866_03554	28901.866_03553	28901.866_03550	28901.866_03549	28901.866_01219	28901.866_00411	28901.866_00414	28901.866_00415	28901.866_00412	28901.866_00413	28901.866_01344	28901.866_01343	28901.866_03653	28901.866_03872	28901.866_01338	28901.866_01336	28901.866_01334	28901.866_01333
1.4126e+06	1412598.3_02441	1412598.3_02440	1412598.3_02435	1412598.3_02434	1412598.3_02437	1412598.3_01601	1412598.3_04177	1412598.3_02590	1412598.3_02587	1412598.3_02476	1412598.3_02474	1412598.3_02475	1412598.3_00880	1412598.3_04048	1412598.3_00729	1412598.3_02777	1412598.3_03058	1412598.3_00852	1412598.3_00927	1412598.3_03964	1412598.3_01610	1412598.3_00640	1412598.3_01309	1412598.3_01333	1412598.3_02130	1412598.3_01341	1412598.3_01343	1412598.3_01342	1412598.3_02592	1412598.3_01141	1412598.3_01138	1412598.3_01140	1412598.3_01139	1412598.3_01136	1412598.3_01135	1412598.3_04049	1412598.3_00423	1412598.3_00420	1412598.3_00419	1412598.3_00422	1412598.3_00421	1412598.3_03939	1412598.3_03940	1412598.3_01266	1412598.3_01512	1412598.3_03948	1412598.3_03949	1412598.3_03951	1412598.3_03952
605.11	605.11_02450	605.11_02449	605.11_02444	605.11_02443	605.11_02446	605.11_01586	605.11_04208	605.11_02600	605.11_02597	605.11_02488	605.11_02486	605.11_02487	605.11_00858	605.11_04076	605.11_00712	605.11_02788	605.11_03074	605.11_00832	605.11_00906	605.11_03284	605.11_01596	605.11_00628	605.11_01331	605.11_01354	605.11_02127	605.11_01362	605.11_01364	605.11_01363	605.11_02602	605.11_01128	605.11_01125	605.11_01127	605.11_01126	605.11_01123	605.11_01122	605.11_04077	605.11_00407	605.11_00404	605.11_00403	605.11_00406	605.11_00405	605.11_03310	605.11_03309	605.11_01286	605.11_01498	605.11_03301	605.11_03300	605.11_03298	605.11_03297
1.45459e+06	1454585.3_02631	1454585.3_02630	1454585.3_02625	1454585.3_02624	1454585.3_02627	1454585.3_01518	1454585.3_04426	1454585.3_02821	1454585.3_02818	1454585.3_02667	1454585.3_02665	1454585.3_02666	1454585.3_00997	1454585.3_04284	1454585.3_00825	1454585.3_03016	1454585.3_03291	1454585.3_00944	1454585.3_01044	1454585.3_04182	1454585.3_01509	1454585.3_00723	1454585.3_01787	1454585.3_01763	1454585.3_02324	1454585.3_01755	1454585.3_01753	1454585.3_01754	1454585.3_02823	1454585.3_01997	1454585.3_02000	1454585.3_01998	1454585.3_01999	1454585.3_02002	1454585.3_02003	1454585.3_04285	1454585.3_00442	1454585.3_00439	1454585.3_00438	1454585.3_00441	1454585.3_00440	1454585.3_04165	1454585.3_04166	1454585.3_01831	1454585.3_01612	1454585.3_04171	1454585.3_04172	1454585.3_04174	1454585.3_04175
90371.2	90371.1871_02602	90371.1871_02601	90371.1871_02596	90371.1871_02595	90371.1871_02598	90371.1871_01491	90371.1871_04509	90371.1871_02822	90371.1871_02819	90371.1871_02638	90371.1871_02636	90371.1871_02637	90371.1871_00969	90371.1871_04379	90371.1871_00820	90371.1871_03040	90371.1871_03315	90371.1871_00941	90371.1871_01017	90371.1871_04276	90371.1871_01482	90371.1871_00719	90371.1871_01759	90371.1871_01735	90371.1871_02279	90371.1871_01728	90371.1871_01726	90371.1871_01727	90371.1871_02824	90371.1871_01963	90371.1871_01966	90371.1871_01964	90371.1871_01965	90371.1871_01968	90371.1871_01969	90371.1871_04380	90371.1871_00505	90371.1871_00502	90371.1871_00501	90371.1871_00504	90371.1871_00503	90371.1871_04254	90371.1871_04255	90371.1871_01802	90371.1871_01585	90371.1871_04260	90371.1871_04261	90371.1871_04263	90371.1871_04264
54388.6	54388.6_00394	54388.6_00393	54388.6_00388	54388.6_00387	54388.6_00390	54388.6_03879	54388.6_01024	54388.6_02688	54388.6_02691	54388.6_00430	54388.6_00428	54388.6_00429	54388.6_03408	54388.6_01155	54388.6_03266	54388.6_02421	54388.6_02138	54388.6_03376	54388.6_03456	54388.6_01238	54388.6_03870	54388.6_03169	54388.6_04127	54388.6_04102	54388.6_00080	54388.6_04094	54388.6_04092	54388.6_04093	54388.6_02686	54388.6_04273	54388.6_04276	54388.6_04274	54388.6_04275	54388.6_04278	54388.6_04279	54388.6_01154	54388.6_02958	54388.6_02955	54388.6_02954	54388.6_02957	54388.6_02956	54388.6_01258	54388.6_01257	54388.6_04172	54388.6_03959	54388.6_01248	54388.6_01247	54388.6_01246	54388.6_01245
1.24412e+06	1244118.3_02436	1244118.3_02435	1244118.3_02430	1244118.3_02429	1244118.3_02432	1244118.3_01594	1244118.3_04204	1244118.3_02580	1244118.3_02577	1244118.3_02472	1244118.3_02470	1244118.3_02471	1244118.3_00880	1244118.3_04074	1244118.3_00732	1244118.3_02806	1244118.3_03087	1244118.3_00854	1244118.3_00926	1244118.3_03990	1244118.3_01604	1244118.3_00644	1244118.3_01307	1244118.3_01331	1244118.3_02121	1244118.3_01339	1244118.3_01341	1244118.3_01340	1244118.3_02582	1244118.3_01140	1244118.3_01137	1244118.3_01139	1244118.3_01138	1244118.3_01135	1244118.3_01134	1244118.3_04075	1244118.3_00426	1244118.3_00423	1244118.3_00422	1244118.3_00425	1244118.3_00424	1244118.3_03965	1244118.3_03966	1244118.3_01265	1244118.3_01508	1244118.3_03974	1244118.3_03975	1244118.3_03977	1244118.3_03978
1.41251e+06	1412511.3_02430	1412511.3_02429	1412511.3_02424	1412511.3_02423	1412511.3_02426	1412511.3_01595	1412511.3_04155	1412511.3_02573	1412511.3_02570	1412511.3_02466	1412511.3_02464	1412511.3_02465	1412511.3_00880	1412511.3_04025	1412511.3_00732	1412511.3_02758	1412511.3_03039	1412511.3_00854	1412511.3_00926	1412511.3_03942	1412511.3_01604	1412511.3_00644	1412511.3_01308	1412511.3_01332	1412511.3_02120	1412511.3_01340	1412511.3_01342	1412511.3_01341	1412511.3_02575	1412511.3_01140	1412511.3_01137	1412511.3_01139	1412511.3_01138	1412511.3_01135	1412511.3_01134	1412511.3_04026	1412511.3_00426	1412511.3_00423	1412511.3_00422	1412511.3_00425	1412511.3_00424	1412511.3_03917	1412511.3_03918	1412511.3_01265	1412511.3_01509	1412511.3_03926	1412511.3_03927	1412511.3_03929	1412511.3_03930
90371.1	90371.1187_02530	90371.1187_02529	90371.1187_02524	90371.1187_02523	90371.1187_02526	90371.1187_01498	90371.1187_04454	90371.1187_02732	90371.1187_02729	90371.1187_02565	90371.1187_02563	90371.1187_02564	90371.1187_00979	90371.1187_04324	90371.1187_00833	90371.1187_02989	90371.1187_03264	90371.1187_00953	90371.1187_01027	90371.1187_04223	90371.1187_01489	90371.1187_00732	90371.1187_01763	90371.1187_01739	90371.1187_02207	90371.1187_01732	90371.1187_01730	90371.1187_01731	90371.1187_02734	90371.1187_01891	90371.1187_01894	90371.1187_01892	90371.1187_01893	90371.1187_01896	90371.1187_01897	90371.1187_04325	90371.1187_00508	90371.1187_00505	90371.1187_00504	90371.1187_00507	90371.1187_00506	90371.1187_04201	90371.1187_04202	90371.1187_01805	90371.1187_01589	90371.1187_04207	90371.1187_04208	90371.1187_04210	90371.1187_04211
1.32031e+06	1320309.3_02452	1320309.3_02451	1320309.3_02446	1320309.3_02445	1320309.3_02448	1320309.3_01456	1320309.3_04239	1320309.3_02651	1320309.3_02648	1320309.3_02488	1320309.3_02486	1320309.3_02487	1320309.3_00875	1320309.3_04109	1320309.3_00728	1320309.3_02849	1320309.3_03128	1320309.3_00849	1320309.3_00923	1320309.3_04011	1320309.3_01447	1320309.3_00638	1320309.3_01727	1320309.3_01703	1320309.3_02139	1320309.3_01695	1320309.3_01693	1320309.3_01694	1320309.3_02653	1320309.3_01876	1320309.3_01879	1320309.3_01877	1320309.3_01878	1320309.3_01881	1320309.3_01882	1320309.3_04110	1320309.3_00424	1320309.3_00421	1320309.3_00420	1320309.3_00423	1320309.3_00422	1320309.3_03988	1320309.3_03989	1320309.3_01771	1320309.3_01550	1320309.3_03995	1320309.3_03996	1320309.3_03998	1320309.3_03999
476213	476213.4_01236	476213.4_01237	476213.4_01242	476213.4_01243	476213.4_01240	476213.4_02313	476213.4_04560	476213.4_02836	476213.4_02833	476213.4_01199	476213.4_01201	476213.4_01200	476213.4_01003	476213.4_04342	476213.4_00819	476213.4_03026	476213.4_03320	476213.4_00977	476213.4_01051	476213.4_04279	476213.4_02322	476213.4_00734	476213.4_02046	476213.4_02070	476213.4_01626	476213.4_02077	476213.4_02079	476213.4_02078	476213.4_02838	476213.4_01896	476213.4_01893	476213.4_01895	476213.4_01894	476213.4_01891	476213.4_01888	476213.4_04343	476213.4_00510	476213.4_00507	476213.4_00506	476213.4_00509	476213.4_00508	476213.4_04257	476213.4_04258	476213.4_02001	476213.4_02228	476213.4_04263	476213.4_04264	476213.4_04266	476213.4_04267
149539	149539.441_02438	149539.441_02437	149539.441_02432	149539.441_02431	149539.441_02434	149539.441_01597	149539.441_04207	149539.441_02582	149539.441_02579	149539.441_02474	149539.441_02472	149539.441_02473	149539.441_00883	149539.441_04078	149539.441_00734	149539.441_02809	149539.441_03091	149539.441_00857	149539.441_00929	149539.441_03994	149539.441_01606	149539.441_00646	149539.441_01310	149539.441_01334	149539.441_02123	149539.441_01342	149539.441_01344	149539.441_01343	149539.441_02584	149539.441_01143	149539.441_01140	149539.441_01142	149539.441_01141	149539.441_01138	149539.441_01137	149539.441_04079	149539.441_00427	149539.441_00424	149539.441_00423	149539.441_00426	149539.441_00425	149539.441_03969	149539.441_03970	149539.441_01267	149539.441_01511	149539.441_03978	149539.441_03979	149539.441_03981	149539.441_03982
57743.7	57743.7_02624	57743.7_02623	57743.7_02618	57743.7_02617	57743.7_02620	57743.7_01687	57743.7_04667	57743.7_02876	57743.7_02873	57743.7_02660	57743.7_02658	57743.7_02659	57743.7_00992	57743.7_04462	57743.7_00838	57743.7_03103	57743.7_03490	57743.7_00963	57743.7_01040	57743.7_04380	57743.7_01678	57743.7_00738	57743.7_01963	57743.7_01939	57743.7_02315	57743.7_01931	57743.7_01929	57743.7_01930	57743.7_02878	57743.7_02105	57743.7_02108	57743.7_02106	57743.7_02107	57743.7_02110	57743.7_02113	57743.7_04463	57743.7_00468	57743.7_00465	57743.7_00464	57743.7_00467	57743.7_00466	57743.7_04363	57743.7_04364	57743.7_02008	57743.7_01777	57743.7_04369	57743.7_04370	57743.7_04372	57743.7_04373
1.41249e+06	1412491.3_02486	1412491.3_02485	1412491.3_02480	1412491.3_02479	1412491.3_02482	1412491.3_01594	1412491.3_04212	1412491.3_02630	1412491.3_02627	1412491.3_02522	1412491.3_02520	1412491.3_02521	1412491.3_00880	1412491.3_04082	1412491.3_00732	1412491.3_02815	1412491.3_03097	1412491.3_00854	1412491.3_00926	1412491.3_03998	1412491.3_01603	1412491.3_00644	1412491.3_01308	1412491.3_01332	1412491.3_02176	1412491.3_01340	1412491.3_01342	1412491.3_01341	1412491.3_02632	1412491.3_01140	1412491.3_01137	1412491.3_01139	1412491.3_01138	1412491.3_01135	1412491.3_01134	1412491.3_04083	1412491.3_00426	1412491.3_00423	1412491.3_00422	1412491.3_00425	1412491.3_00424	1412491.3_03973	1412491.3_03974	1412491.3_01264	1412491.3_01508	1412491.3_03982	1412491.3_03983	1412491.3_03985	1412491.3_03986
90371.2	90371.2024_02540	90371.2024_02539	90371.2024_02534	90371.2024_02533	90371.2024_02536	90371.2024_01478	90371.2024_04488	90371.2024_02737	90371.2024_02734	90371.2024_02575	90371.2024_02573	90371.2024_02574	90371.2024_00942	90371.2024_04356	90371.2024_00788	90371.2024_02959	90371.2024_03238	90371.2024_00915	90371.2024_00993	90371.2024_03521	90371.2024_01469	90371.2024_00690	90371.2024_01751	90371.2024_01728	90371.2024_02216	90371.2024_01721	90371.2024_01719	90371.2024_01720	90371.2024_02739	90371.2024_01892	90371.2024_01895	90371.2024_01893	90371.2024_01894	90371.2024_01897	90371.2024_01898	90371.2024_04357	90371.2024_00455	90371.2024_00452	90371.2024_00451	90371.2024_00454	90371.2024_00453	90371.2024_03543	90371.2024_03542	90371.2024_01794	90371.2024_01573	90371.2024_03537	90371.2024_03536	90371.2024_03534	90371.2024_03533
CP019183	CP019183_01371	CP019183_01372	CP019183_01377	CP019183_01378	CP019183_01375	CP019183_02481	CP019183_04072	CP019183_01228	CP019183_01231	CP019183_01335	CP019183_01337	CP019183_01336	CP019183_02943	CP019183_04302	CP019183_03085	CP019183_00991	CP019183_00635	CP019183_02971	CP019183_02900	CP019183_04397	CP019183_02490	CP019183_03175	CP019183_02185	CP019183_02209	CP019183_01694	CP019183_02216	CP019183_02218	CP019183_02217	CP019183_01226	CP019183_02040	CP019183_02037	CP019183_02039	CP019183_02038	CP019183_02035	CP019183_02034	CP019183_04301	CP019183_03398	CP019183_03401	CP019183_03402	CP019183_03399	CP019183_03400	CP019183_04414	CP019183_04413	CP019183_02141	CP019183_02367	CP019183_04408	CP019183_04407	CP019183_04405	CP019183_04404
CP019198	CP019198_01382	CP019198_01383	CP019198_01388	CP019198_01389	CP019198_01386	CP019198_02438	CP019198_04174	CP019198_01234	CP019198_01237	CP019198_01348	CP019198_01350	CP019198_01349	CP019198_02936	CP019198_04316	CP019198_03086	CP019198_01008	CP019198_00732	CP019198_02961	CP019198_02893	CP019198_04397	CP019198_02447	CP019198_03181	CP019198_02158	CP019198_02182	CP019198_01682	CP019198_02190	CP019198_02192	CP019198_02191	CP019198_01232	CP019198_02018	CP019198_02015	CP019198_02017	CP019198_02016	CP019198_02013	CP019198_02012	CP019198_04315	CP019198_03500	CP019198_03503	CP019198_03504	CP019198_03501	CP019198_03502	CP019198_04412	CP019198_04411	CP019198_02116	CP019198_02344	CP019198_04407	CP019198_04406	CP019198_04405	CP019198_04404
54388.1	54388.102_02167	54388.102_02168	54388.102_02173	54388.102_02174	54388.102_02171	54388.102_03128	54388.102_01545	54388.102_04298	54388.102_04295	54388.102_02131	54388.102_02133	54388.102_02132	54388.102_03591	54388.102_01417	54388.102_03733	54388.102_00153	54388.102_00435	54388.102_03623	54388.102_03543	54388.102_01336	54388.102_03137	54388.102_03827	54388.102_02881	54388.102_02906	54388.102_02475	54388.102_02914	54388.102_02916	54388.102_02915	54388.102_04300	54388.102_02744	54388.102_02741	54388.102_02743	54388.102_02742	54388.102_02739	54388.102_02738	54388.102_01418	54388.102_04038	54388.102_04041	54388.102_04042	54388.102_04039	54388.102_04040	54388.102_01316	54388.102_01317	54388.102_02845	54388.102_03049	54388.102_01326	54388.102_01327	54388.102_01328	54388.102_01329
1.41253e+06				1412528.3_02555		1412528.3_01703	1412528.3_04397	1412528.3_02724	1412528.3_02720	1412528.3_02599	1412528.3_02597	1412528.3_02598	1412528.3_00945	1412528.3_04252	1412528.3_00786	1412528.3_02920	1412528.3_03215	1412528.3_00915	1412528.3_00990	1412528.3_04159			1412528.3_01400	1412528.3_01425		1412528.3_01434	1412528.3_01435		1412528.3_02726	1412528.3_01226	1412528.3_01222			1412528.3_01219	1412528.3_01218	1412528.3_04253	1412528.3_00456	1412528.3_00453	1412528.3_00452	1412528.3_00455		1412528.3_04131	1412528.3_04132		1412528.3_01606	1412528.3_04140	1412528.3_04141	1412528.3_04143	1412528.3_04144
CP019196	CP019196_01260	CP019196_01261	CP019196_01266	CP019196_01267	CP019196_01264	CP019196_02245	CP019196_03938	CP019196_01116	CP019196_01119	CP019196_01224	CP019196_01226	CP019196_01225	CP019196_02773	CP019196_04069	CP019196_02918	CP019196_00922	CP019196_00637	CP019196_02798	CP019196_02727	CP019196_04170	CP019196_02254	CP019196_03007	CP019196_01978	CP019196_02002	CP019196_01572	CP019196_02009	CP019196_02011	CP019196_02010	CP019196_01114	CP019196_01840	CP019196_01837	CP019196_01839	CP019196_01838	CP019196_01835	CP019196_01834	CP019196_04068	CP019196_03231	CP019196_03234	CP019196_03235	CP019196_03232	CP019196_03233	CP019196_04192	CP019196_04191	CP019196_01936	CP019196_02154	CP019196_04186	CP019196_04185	CP019196_04183	CP019196_04182
1.41261e+06	1412614.3_02427	1412614.3_02426	1412614.3_02421	1412614.3_02420	1412614.3_02423	1412614.3_01591	1412614.3_04156	1412614.3_02570	1412614.3_02567	1412614.3_02463	1412614.3_02461	1412614.3_02462	1412614.3_00877	1412614.3_04025	1412614.3_00729	1412614.3_02755	1412614.3_03038	1412614.3_00851	1412614.3_00923	1412614.3_03942	1412614.3_01600	1412614.3_00640	1412614.3_01304	1412614.3_01328	1412614.3_02118	1412614.3_01336	1412614.3_01338	1412614.3_01337	1412614.3_02572	1412614.3_01138	1412614.3_01135	1412614.3_01137	1412614.3_01136	1412614.3_01133	1412614.3_01132	1412614.3_04026	1412614.3_00424	1412614.3_00421	1412614.3_00420	1412614.3_00423	1412614.3_00422	1412614.3_03917	1412614.3_03918	1412614.3_01261	1412614.3_01505	1412614.3_03926	1412614.3_03927	1412614.3_03929	1412614.3_03930
54388.4	54388.43_02159	54388.43_02160	54388.43_02165	54388.43_02166	54388.43_02163	54388.43_03124	54388.43_01539	54388.43_04289	54388.43_04286	54388.43_02123	54388.43_02125	54388.43_02124	54388.43_03592	54388.43_01409	54388.43_03734	54388.43_00153	54388.43_00431	54388.43_03624	54388.43_03544	54388.43_01330	54388.43_03133	54388.43_03821	54388.43_02878	54388.43_02903	54388.43_02470	54388.43_02911	54388.43_02913	54388.43_02912	54388.43_04291	54388.43_02738	54388.43_02735	54388.43_02737	54388.43_02736	54388.43_02733	54388.43_02732	54388.43_01410	54388.43_04032	54388.43_04035	54388.43_04036	54388.43_04033	54388.43_04034	54388.43_01310	54388.43_01311	54388.43_02838	54388.43_03047	54388.43_01320	54388.43_01321	54388.43_01322	54388.43_01323
54388.4	54388.41_02168	54388.41_02169	54388.41_02174	54388.41_02175	54388.41_02172	54388.41_03132	54388.41_01546	54388.41_04282	54388.41_04279	54388.41_02132	54388.41_02134	54388.41_02133	54388.41_03598	54388.41_01416		54388.41_00153	54388.41_00433	54388.41_03630	54388.41_03550	54388.41_01335	54388.41_03141	54388.41_03811	54388.41_02884	54388.41_02909	54388.41_02476	54388.41_02917	54388.41_02919	54388.41_02918	54388.41_04284	54388.41_02744	54388.41_02741	54388.41_02743	54388.41_02742	54388.41_02739	54388.41_02738	54388.41_01417	54388.41_04023	54388.41_04026	54388.41_04027	54388.41_04024	54388.41_04025	54388.41_01315	54388.41_01316	54388.41_02844	54388.41_03053	54388.41_01325	54388.41_01326	54388.41_01327	54388.41_01328
990282	990282.4_02485	990282.4_02484	990282.4_02479	990282.4_02478	990282.4_02481	990282.4_01438	990282.4_04321	990282.4_02685	990282.4_02682	990282.4_02520	990282.4_02518	990282.4_02519	990282.4_00919	990282.4_04191	990282.4_00771	990282.4_02902	990282.4_03177	990282.4_00891	990282.4_00966	990282.4_04090	990282.4_01429	990282.4_00670	990282.4_01707	990282.4_01683	990282.4_02163	990282.4_01676	990282.4_01674	990282.4_01675	990282.4_02687	990282.4_01847	990282.4_01850	990282.4_01848	990282.4_01849	990282.4_01852	990282.4_01853	990282.4_04192	990282.4_00444	990282.4_00441	990282.4_00440	990282.4_00443	990282.4_00442	990282.4_04068	990282.4_04069	990282.4_01749	990282.4_01532	990282.4_04074	990282.4_04075	990282.4_04077	990282.4_04078
295319	295319.15_00400	295319.15_00401	295319.15_00406	295319.15_00407	295319.15_00404	295319.15_01373	295319.15_04201	295319.15_02537	295319.15_02534	295319.15_00364	295319.15_00366	295319.15_00365	295319.15_01836	295319.15_04070	295319.15_01978	295319.15_02800	295319.15_03082	295319.15_01868	295319.15_01788	295319.15_03988	295319.15_01382	295319.15_02068	295319.15_01126	295319.15_01150	295319.15_00707	295319.15_01158	295319.15_01160	295319.15_01159	295319.15_02539	295319.15_00983	295319.15_00980	295319.15_00982	295319.15_00981	295319.15_00978	295319.15_00977	295319.15_04071	295319.15_02278	295319.15_02281	295319.15_02282	295319.15_02279	295319.15_02280	295319.15_03969	295319.15_03970	295319.15_01084	295319.15_01294	295319.15_03979	295319.15_03980	295319.15_03981	295319.15_03982
1.27186e+06	1271862.5_00873	1271862.5_00874	1271862.5_00879	1271862.5_00880	1271862.5_00877	1271862.5_01924	1271862.5_03676	1271862.5_00729	1271862.5_00732	1271862.5_00839	1271862.5_00841	1271862.5_00840	1271862.5_02450	1271862.5_03806	1271862.5_02600	1271862.5_00476	1271862.5_00197	1271862.5_02478	1271862.5_02403	1271862.5_03907	1271862.5_01933	1271862.5_02701	1271862.5_01656	1271862.5_01680	1271862.5_01198	1271862.5_01687	1271862.5_01689	1271862.5_01688	1271862.5_00727	1271862.5_01513	1271862.5_01510	1271862.5_01512	1271862.5_01511	1271862.5_01508	1271862.5_01507	1271862.5_03805	1271862.5_02925	1271862.5_02928	1271862.5_02929	1271862.5_02926	1271862.5_02927	1271862.5_03929	1271862.5_03928	1271862.5_01614	1271862.5_01830	1271862.5_03923	1271862.5_03922	1271862.5_03920	1271862.5_03919
1.41256e+06	1412560.3_02427	1412560.3_02426	1412560.3_02421	1412560.3_02419	1412560.3_02423	1412560.3_01598	1412560.3_04154	1412560.3_02572	1412560.3_02569	1412560.3_02463	1412560.3_02461	1412560.3_02462	1412560.3_00880	1412560.3_04024	1412560.3_00732	1412560.3_02757	1412560.3_03038	1412560.3_00854	1412560.3_00926	1412560.3_03940	1412560.3_01606	1412560.3_00643	1412560.3_01312	1412560.3_01335	1412560.3_02119	1412560.3_01343	1412560.3_01345	1412560.3_01344	1412560.3_02574	1412560.3_01144	1412560.3_01141	1412560.3_01143	1412560.3_01142	1412560.3_01139	1412560.3_01138	1412560.3_04025	1412560.3_00426	1412560.3_00423	1412560.3_00422	1412560.3_00425	1412560.3_00424	1412560.3_03915	1412560.3_03916	1412560.3_01269	1412560.3_01512	1412560.3_03924	1412560.3_03925	1412560.3_03927	1412560.3_03928
550538	550538.5_02541	550538.5_02540	550538.5_02535	550538.5_02534	550538.5_02537	550538.5_01671	550538.5_04311	550538.5_02691	550538.5_02688	550538.5_02578	550538.5_02576	550538.5_02577	550538.5_00928	550538.5_04175	550538.5_00779	550538.5_02879	550538.5_03155	550538.5_00902	550538.5_00974	550538.5_03362	550538.5_01681	550538.5_00694	550538.5_01402	550538.5_01426	550538.5_02217	550538.5_01434	550538.5_01436	550538.5_01435	550538.5_02693	550538.5_01201	550538.5_01198	550538.5_01200	550538.5_01199	550538.5_01196	550538.5_01195	550538.5_04176	550538.5_00469	550538.5_00466	550538.5_00465	550538.5_00468	550538.5_00467	550538.5_03389	550538.5_03388	550538.5_01360	550538.5_01588	550538.5_03380	550538.5_03379	550538.5_03377	550538.5_03376
54388.4	54388.42_01115	54388.42_01116	54388.42_01121	54388.42_01122	54388.42_01119	54388.42_02079	54388.42_00443	54388.42_03236	54388.42_03233	54388.42_01079	54388.42_01081	54388.42_01080	54388.42_02546	54388.42_00312	54388.42_02688	54388.42_03417	54388.42_03697	54388.42_02578	54388.42_02498	54388.42_00231	54388.42_02088	54388.42_02775	54388.42_01838	54388.42_01863	54388.42_01428	54388.42_01871	54388.42_01873	54388.42_01872	54388.42_03238	54388.42_01698	54388.42_01695	54388.42_01697	54388.42_01696	54388.42_01693	54388.42_01692	54388.42_00313	54388.42_02978	54388.42_02981	54388.42_02982	54388.42_02979	54388.42_02980	54388.42_00212	54388.42_00213	54388.42_01798	54388.42_02007	54388.42_00222	54388.42_00223	54388.42_00224	54388.42_00225
28901.1	28901.1106_01242	28901.1106_01243	28901.1106_01248	28901.1106_01249	28901.1106_01246	28901.1106_02143	28901.1106_03963	28901.1106_01097	28901.1106_01100	28901.1106_01206	28901.1106_01208	28901.1106_01207	28901.1106_02856	28901.1106_04091	28901.1106_03007	28901.1106_00911	28901.1106_00629	28901.1106_02882	28901.1106_02810	28901.1106_04175	28901.1106_02134	28901.1106_03095	28901.1106_02430	28901.1106_02406	28901.1106_01559	28901.1106_02398	28901.1106_02396	28901.1106_02397	28901.1106_01095	28901.1106_02596	28901.1106_02599	28901.1106_02597	28901.1106_02598	28901.1106_02601	28901.1106_02602	28901.1106_04090	28901.1106_03313	28901.1106_03316	28901.1106_03317	28901.1106_03314	28901.1106_03315	28901.1106_04200	28901.1106_04199	28901.1106_02473	28901.1106_02230	28901.1106_04191	28901.1106_04190	28901.1106_04188	28901.1106_04187
CP015924	CP015924_01366	CP015924_01367	CP015924_01372	CP015924_01373	CP015924_01370	CP015924_02432	CP015924_04163	CP015924_01169	CP015924_01172	CP015924_01330	CP015924_01332	CP015924_01331	CP015924_03018	CP015924_04294	CP015924_03172	CP015924_00916	CP015924_00640	CP015924_03045	CP015924_02972	CP015924_04394	CP015924_02441	CP015924_03273	CP015924_02166	CP015924_02190	CP015924_01678	CP015924_02197	CP015924_02199	CP015924_02198	CP015924_01167	CP015924_02015	CP015924_02012	CP015924_02014	CP015924_02013	CP015924_02010	CP015924_02007	CP015924_04293	CP015924_03490	CP015924_03493	CP015924_03494	CP015924_03491	CP015924_03492	CP015924_04416	CP015924_04415	CP015924_02121	CP015924_02341	CP015924_04410	CP015924_04409	CP015924_04407	CP015924_04406
611.123	611.123_02515	611.123_02514	611.123_02509	611.123_02508	611.123_02511	611.123_01511	611.123_04288	611.123_02655	611.123_02652	611.123_02549	611.123_02547	611.123_02548	611.123_00988	611.123_04159	611.123_00841	611.123_02871	611.123_03165	611.123_00960	611.123_01035	611.123_04055	611.123_01502	611.123_00740	611.123_01782	611.123_01758	611.123_02182	611.123_01750	611.123_01748	611.123_01749	611.123_02657	611.123_01923	611.123_01926	611.123_01924	611.123_01925	611.123_01928	611.123_01929	611.123_04160	611.123_00514	611.123_00511	611.123_00510	611.123_00513	611.123_00512	611.123_04038	611.123_04039	611.123_01824	611.123_01606	611.123_04044	611.123_04045	611.123_04047	611.123_04048
149539	149539.322_02440	149539.322_02439	149539.322_02434	149539.322_02433	149539.322_02436	149539.322_01597	149539.322_04206	149539.322_02584	149539.322_02581	149539.322_02476	149539.322_02474	149539.322_02475	149539.322_00882	149539.322_04078	149539.322_00733	149539.322_02810	149539.322_03092	149539.322_00856	149539.322_00928	149539.322_03994	149539.322_01606	149539.322_00646	149539.322_01310	149539.322_01334	149539.322_02125	149539.322_01342	149539.322_01344	149539.322_01343	149539.322_02586	149539.322_01142	149539.322_01139	149539.322_01141	149539.322_01140	149539.322_01137	149539.322_01136	149539.322_04079	149539.322_00427	149539.322_00424	149539.322_00423	149539.322_00426	149539.322_00425	149539.322_03969	149539.322_03970	149539.322_01267	149539.322_01511	149539.322_03978	149539.322_03979	149539.322_03981	149539.322_03982
54388.5	54388.46_02209	54388.46_02210	54388.46_02215	54388.46_02216	54388.46_02213	54388.46_03175	54388.46_01584	54388.46_04341	54388.46_04338	54388.46_02173	54388.46_02175	54388.46_02174	54388.46_03637	54388.46_01456	54388.46_03779	54388.46_00154	54388.46_00434	54388.46_03669	54388.46_03588	54388.46_01374	54388.46_03184	54388.46_03870	54388.46_02927	54388.46_02952	54388.46_02517	54388.46_02960	54388.46_02962	54388.46_02961	54388.46_04343	54388.46_02785	54388.46_02782	54388.46_02784	54388.46_02783	54388.46_02780	54388.46_02779	54388.46_01457	54388.46_04082	54388.46_04085	54388.46_04086	54388.46_04083	54388.46_04084	54388.46_01354	54388.46_01355	54388.46_02886	54388.46_03096	54388.46_01364	54388.46_01365	54388.46_01366	54388.46_01367
1.41262e+06	1412618.3_02439	1412618.3_02438	1412618.3_02433	1412618.3_02432	1412618.3_02435	1412618.3_01602	1412618.3_04168	1412618.3_02585	1412618.3_02582	1412618.3_02475	1412618.3_02473	1412618.3_02474	1412618.3_00885	1412618.3_04038	1412618.3_00736	1412618.3_02770	1412618.3_03052	1412618.3_00859	1412618.3_00931	1412618.3_03955	1412618.3_01611	1412618.3_00647	1412618.3_01314	1412618.3_01338	1412618.3_02129	1412618.3_01346	1412618.3_01348	1412618.3_01347	1412618.3_02587	1412618.3_01147	1412618.3_01144	1412618.3_01146	1412618.3_01145	1412618.3_01142	1412618.3_01141	1412618.3_04039	1412618.3_00428	1412618.3_00425	1412618.3_00424	1412618.3_00427	1412618.3_00426	1412618.3_03930	1412618.3_03931	1412618.3_01271	1412618.3_01516	1412618.3_03939	1412618.3_03940	1412618.3_03942	1412618.3_03943
611.112	611.112_02513	611.112_02512	611.112_02507	611.112_02506	611.112_02509	611.112_01512	611.112_04286	611.112_02653	611.112_02650	611.112_02547	611.112_02545	611.112_02546	611.112_00987	611.112_04157	611.112_00840	611.112_02869	611.112_03163	611.112_00959	611.112_01034	611.112_04053	611.112_01503	611.112_00739	611.112_01783	611.112_01759	611.112_02181	611.112_01751	611.112_01749	611.112_01750	611.112_02655	611.112_01923	611.112_01926	611.112_01924	611.112_01925	611.112_01928	611.112_01929	611.112_04158	611.112_00514	611.112_00511	611.112_00510	611.112_00513	611.112_00512	611.112_04036	611.112_04037	611.112_01825	611.112_01607	611.112_04042	611.112_04043	611.112_04045	611.112_04046
1.41252e+06	1412521.3_02436	1412521.3_02435	1412521.3_02430	1412521.3_02429	1412521.3_02432	1412521.3_01602	1412521.3_04160	1412521.3_02579	1412521.3_02576	1412521.3_02472	1412521.3_02470	1412521.3_02471	1412521.3_00884	1412521.3_04029	1412521.3_00736	1412521.3_02764	1412521.3_03045	1412521.3_00858	1412521.3_00930	1412521.3_03946	1412521.3_01611	1412521.3_00645	1412521.3_01316	1412521.3_01339	1412521.3_02126	1412521.3_01347	1412521.3_01349	1412521.3_01348	1412521.3_02581	1412521.3_01147	1412521.3_01144	1412521.3_01146	1412521.3_01145	1412521.3_01142	1412521.3_01141	1412521.3_04030	1412521.3_00427	1412521.3_00424	1412521.3_00423	1412521.3_00426	1412521.3_00425	1412521.3_03921	1412521.3_03922	1412521.3_01272	1412521.3_01516	1412521.3_03930	1412521.3_03931	1412521.3_03933	1412521.3_03934
1.41255e+06	1412547.3_02432	1412547.3_02431	1412547.3_02426	1412547.3_02425	1412547.3_02428	1412547.3_01596	1412547.3_04160	1412547.3_02576	1412547.3_02573	1412547.3_02467	1412547.3_02465	1412547.3_02466	1412547.3_00882	1412547.3_04030	1412547.3_00735	1412547.3_02761	1412547.3_03042	1412547.3_00856	1412547.3_00928	1412547.3_03946	1412547.3_01605	1412547.3_00644	1412547.3_01310	1412547.3_01333	1412547.3_02122	1412547.3_01341	1412547.3_01343	1412547.3_01342	1412547.3_02578	1412547.3_01143	1412547.3_01140	1412547.3_01142	1412547.3_01141	1412547.3_01138	1412547.3_01137	1412547.3_04031	1412547.3_00426	1412547.3_00423	1412547.3_00422	1412547.3_00425	1412547.3_00424	1412547.3_03921	1412547.3_03922	1412547.3_01267	1412547.3_01510	1412547.3_03930	1412547.3_03931	1412547.3_03933	1412547.3_03934
CP007425	CP007425_02493	CP007425_02492	CP007425_02487	CP007425_02486	CP007425_02489	CP007425_01596	CP007425_04219	CP007425_02637	CP007425_02634	CP007425_02529	CP007425_02527	CP007425_02528	CP007425_00883	CP007425_04090	CP007425_00735	CP007425_02822	CP007425_03104	CP007425_00857	CP007425_00929	CP007425_04006	CP007425_01605	CP007425_00647	CP007425_01310	CP007425_01334	CP007425_02177	CP007425_01342	CP007425_01344	CP007425_01343	CP007425_02639	CP007425_01143	CP007425_01140	CP007425_01142	CP007425_01141	CP007425_01138	CP007425_01137	CP007425_04091	CP007425_00429	CP007425_00426	CP007425_00425	CP007425_00428	CP007425_00427	CP007425_03981	CP007425_03982	CP007425_01267	CP007425_01510	CP007425_03990	CP007425_03991	CP007425_03993	CP007425_03994
611.114	611.114_02512	611.114_02511	611.114_02506	611.114_02505	611.114_02508	611.114_01510	611.114_04285	611.114_02652	611.114_02649	611.114_02546	611.114_02544	611.114_02545	611.114_00987	611.114_04156	611.114_00840	611.114_02868	611.114_03162	611.114_00959	611.114_01034	611.114_04052	611.114_01501	611.114_00739	611.114_01781	611.114_01757	611.114_02180	611.114_01749	611.114_01747	611.114_01748	611.114_02654	611.114_01921	611.114_01924	611.114_01922	611.114_01923	611.114_01926	611.114_01927	611.114_04157	611.114_00514	611.114_00511	611.114_00510	611.114_00513	611.114_00512	611.114_04035	611.114_04036	611.114_01823	611.114_01605	611.114_04041	611.114_04042	611.114_04044	611.114_04045
CP017728	CP017728_01340	CP017728_01341	CP017728_01346	CP017728_01347	CP017728_01344	CP017728_02158	CP017728_04068	CP017728_01138	CP017728_01141	CP017728_01305	CP017728_01307	CP017728_01306	CP017728_02911	CP017728_04201	CP017728_03060	CP017728_00922	CP017728_00647	CP017728_02939	CP017728_02864	CP017728_04302	CP017728_02149	CP017728_03161	CP017728_02427	CP017728_02403	CP017728_01666	CP017728_02396	CP017728_02394	CP017728_02395	CP017728_01136	CP017728_02568	CP017728_02571	CP017728_02569	CP017728_02570	CP017728_02573	CP017728_02574	CP017728_04200	CP017728_03387	CP017728_03390	CP017728_03391	CP017728_03388	CP017728_03389	CP017728_04324	CP017728_04323	CP017728_02469	CP017728_02252	CP017728_04318	CP017728_04317	CP017728_04315	CP017728_04314
1.4125e+06	1412496.3_02432	1412496.3_02431	1412496.3_02426	1412496.3_02425	1412496.3_02428	1412496.3_01595	1412496.3_04166	1412496.3_02576	1412496.3_02573	1412496.3_02468	1412496.3_02466	1412496.3_02467	1412496.3_00879	1412496.3_04036	1412496.3_00731	1412496.3_02766	1412496.3_03048	1412496.3_00853	1412496.3_00925	1412496.3_03953	1412496.3_01604	1412496.3_00642	1412496.3_01308	1412496.3_01332	1412496.3_02121	1412496.3_01340	1412496.3_01342	1412496.3_01341	1412496.3_02578	1412496.3_01140	1412496.3_01137	1412496.3_01139	1412496.3_01138	1412496.3_01135	1412496.3_01134	1412496.3_04037	1412496.3_00426	1412496.3_00423	1412496.3_00422	1412496.3_00425	1412496.3_00424	1412496.3_03928	1412496.3_03929	1412496.3_01265	1412496.3_01509	1412496.3_03937	1412496.3_03938	1412496.3_03940	1412496.3_03941
1.41246e+06	1412458.3_02437	1412458.3_02436	1412458.3_02431	1412458.3_02430	1412458.3_02433	1412458.3_01594	1412458.3_04159	1412458.3_02581	1412458.3_02578	1412458.3_02473	1412458.3_02471	1412458.3_02472	1412458.3_00879	1412458.3_04030	1412458.3_00731	1412458.3_02767	1412458.3_03048	1412458.3_00853	1412458.3_00925	1412458.3_03946	1412458.3_01603	1412458.3_00643	1412458.3_01307	1412458.3_01331	1412458.3_02122	1412458.3_01339	1412458.3_01341	1412458.3_01340	1412458.3_02583	1412458.3_01139	1412458.3_01136	1412458.3_01138	1412458.3_01137	1412458.3_01134	1412458.3_01133	1412458.3_04031	1412458.3_00425	1412458.3_00422	1412458.3_00421	1412458.3_00424	1412458.3_00423	1412458.3_03921	1412458.3_03922	1412458.3_01264	1412458.3_01508	1412458.3_03930	1412458.3_03931	1412458.3_03933	1412458.3_03934
58712.7	58712.7_04564	58712.7_04565	58712.7_04570	58712.7_04571	58712.7_04568	58712.7_00924	58712.7_02638	58712.7_04421	58712.7_04424	58712.7_04528	58712.7_04530	58712.7_04529	58712.7_01510	58712.7_02783	58712.7_01678	58712.7_04226	58712.7_03926	58712.7_01560	58712.7_01464	58712.7_02938	58712.7_00933	58712.7_01778	58712.7_00654	58712.7_00678	58712.7_00215	58712.7_00686	58712.7_00688	58712.7_00687	58712.7_04419	58712.7_00486	58712.7_00483	58712.7_00485	58712.7_00484	58712.7_00481	58712.7_00480	58712.7_02782	58712.7_01994	58712.7_01997	58712.7_01998	58712.7_01995	58712.7_01996	58712.7_02955	58712.7_02954	58712.7_00608	58712.7_00830	58712.7_02949	58712.7_02948	58712.7_02946	58712.7_02945
1.41252e+06	1412518.3_02439	1412518.3_02438	1412518.3_02432	1412518.3_02431	1412518.3_02435	1412518.3_01600	1412518.3_04168	1412518.3_02585	1412518.3_02582	1412518.3_02475	1412518.3_02473	1412518.3_02474	1412518.3_00882	1412518.3_04038	1412518.3_00734	1412518.3_02771	1412518.3_03052	1412518.3_00856	1412518.3_00928	1412518.3_03954	1412518.3_01609	1412518.3_00643	1412518.3_01313	1412518.3_01337	1412518.3_02131	1412518.3_01345	1412518.3_01347	1412518.3_01346	1412518.3_02587	1412518.3_01143	1412518.3_01140	1412518.3_01142	1412518.3_01141	1412518.3_01138	1412518.3_01137	1412518.3_04039	1412518.3_00426	1412518.3_00423	1412518.3_00422	1412518.3_00425	1412518.3_00424	1412518.3_03929	1412518.3_03930	1412518.3_01269	1412518.3_01514	1412518.3_03938	1412518.3_03939	1412518.3_03941	1412518.3_03942
1.4126e+06	1412604.3_02434	1412604.3_02433	1412604.3_02428	1412604.3_02427	1412604.3_02430	1412604.3_01600	1412604.3_04162	1412604.3_02579	1412604.3_02576	1412604.3_02470	1412604.3_02468	1412604.3_02469	1412604.3_00884	1412604.3_04031	1412604.3_00736	1412604.3_02764	1412604.3_03045	1412604.3_00858	1412604.3_00930	1412604.3_03948	1412604.3_01609	1412604.3_00645	1412604.3_01313	1412604.3_01337	1412604.3_02124	1412604.3_01345	1412604.3_01347	1412604.3_01346	1412604.3_02581	1412604.3_01145	1412604.3_01142	1412604.3_01144	1412604.3_01143	1412604.3_01140	1412604.3_01139	1412604.3_04032	1412604.3_00427	1412604.3_00424	1412604.3_00423	1412604.3_00426	1412604.3_00425	1412604.3_03923	1412604.3_03924	1412604.3_01270	1412604.3_01514	1412604.3_03932	1412604.3_03933	1412604.3_03935	1412604.3_03936
CP015024	CP015024_01339	CP015024_01340	CP015024_01345	CP015024_01346	CP015024_01343	CP015024_02202	CP015024_04018	CP015024_01162	CP015024_01198	CP015024_01302	CP015024_01304	CP015024_01303	CP015024_02877	CP015024_04160	CP015024_03018	CP015024_00934	CP015024_00641	CP015024_02907	CP015024_02832	CP015024_04265	CP015024_02193	CP015024_03109	CP015024_02479	CP015024_02456	CP015024_01647	CP015024_02448	CP015024_02446	CP015024_02447	CP015024_01160	CP015024_02617	CP015024_02620	CP015024_02618	CP015024_02619	CP015024_02622	CP015024_02623	CP015024_04159	CP015024_03330	CP015024_03333	CP015024_03334	CP015024_03331	CP015024_03332	CP015024_04282	CP015024_04281	CP015024_02523	CP015024_02298	CP015024_04276	CP015024_04275	CP015024_04273	CP015024_04272
1.41261e+06	1412606.3_02428	1412606.3_02427	1412606.3_02422	1412606.3_02421	1412606.3_02424	1412606.3_01595	1412606.3_04155	1412606.3_02573	1412606.3_02570	1412606.3_02464	1412606.3_02462	1412606.3_02463	1412606.3_00880	1412606.3_04025	1412606.3_00732	1412606.3_02758	1412606.3_03039	1412606.3_00854	1412606.3_00926	1412606.3_03942	1412606.3_01604	1412606.3_00644	1412606.3_01309	1412606.3_01332	1412606.3_02119	1412606.3_01340	1412606.3_01342	1412606.3_01341	1412606.3_02575	1412606.3_01141	1412606.3_01138	1412606.3_01140	1412606.3_01139	1412606.3_01136	1412606.3_01135	1412606.3_04026	1412606.3_00426	1412606.3_00423	1412606.3_00422	1412606.3_00425	1412606.3_00424	1412606.3_03917	1412606.3_03918	1412606.3_01266	1412606.3_01509	1412606.3_03926	1412606.3_03927	1412606.3_03929	1412606.3_03930
54388.1	54388.108_01125	54388.108_01126	54388.108_01131	54388.108_01132	54388.108_01129	54388.108_02092	54388.108_00498	54388.108_03249	54388.108_03246	54388.108_01088	54388.108_01090	54388.108_01089	54388.108_02557	54388.108_00370		54388.108_03469	54388.108_03748	54388.108_02589	54388.108_02507	54388.108_00289	54388.108_02101	54388.108_02779	54388.108_01842	54388.108_01867	54388.108_01432	54388.108_01875	54388.108_01877	54388.108_01876	54388.108_03251	54388.108_01699	54388.108_01696	54388.108_01698	54388.108_01697	54388.108_01694	54388.108_01693	54388.108_00371	54388.108_02991	54388.108_02994	54388.108_02995	54388.108_02992	54388.108_02993	54388.108_00269	54388.108_00270	54388.108_01800	54388.108_02011	54388.108_00279	54388.108_00280	54388.108_00281	54388.108_00282
1.41261e+06	1412611.3_02429	1412611.3_02428	1412611.3_02423	1412611.3_02422	1412611.3_02425	1412611.3_01593	1412611.3_04156	1412611.3_02573	1412611.3_02570	1412611.3_02465	1412611.3_02463	1412611.3_02464	1412611.3_00880	1412611.3_04026	1412611.3_00732	1412611.3_02758	1412611.3_03039	1412611.3_00854	1412611.3_00926	1412611.3_03942	1412611.3_01602	1412611.3_00644	1412611.3_01308	1412611.3_01332	1412611.3_02118	1412611.3_01340	1412611.3_01342	1412611.3_01341	1412611.3_02575	1412611.3_01140	1412611.3_01137	1412611.3_01139	1412611.3_01138	1412611.3_01135	1412611.3_01134	1412611.3_04027	1412611.3_00426	1412611.3_00423	1412611.3_00422	1412611.3_00425	1412611.3_00424	1412611.3_03917	1412611.3_03918	1412611.3_01265	1412611.3_01509	1412611.3_03926	1412611.3_03927	1412611.3_03929	1412611.3_03930
611.105	611.105_02513	611.105_02512	611.105_02507	611.105_02506	611.105_02509	611.105_01510	611.105_04286	611.105_02653	611.105_02650	611.105_02547	611.105_02545	611.105_02546	611.105_00987	611.105_04157	611.105_00840	611.105_02869	611.105_03163	611.105_00959	611.105_01034	611.105_04053	611.105_01501	611.105_00739	611.105_01781	611.105_01757	611.105_02180	611.105_01749	611.105_01747	611.105_01748	611.105_02655	611.105_01921	611.105_01924	611.105_01922	611.105_01923	611.105_01926	611.105_01927	611.105_04158	611.105_00514	611.105_00511	611.105_00510	611.105_00513	611.105_00512	611.105_04036	611.105_04037	611.105_01823	611.105_01605	611.105_04042	611.105_04043	611.105_04045	611.105_04046
1.45459e+06	1454592.3_03146	1454592.3_03145	1454592.3_03140	1454592.3_03139	1454592.3_03142	1454592.3_02155	1454592.3_00477	1454592.3_03288	1454592.3_03285	1454592.3_03182	1454592.3_03180	1454592.3_03181	1454592.3_01692	1454592.3_00333	1454592.3_01519	1454592.3_03484	1454592.3_03759	1454592.3_01639	1454592.3_01738	1454592.3_00231	1454592.3_02146	1454592.3_01418	1454592.3_02425	1454592.3_02401	1454592.3_02840	1454592.3_02393	1454592.3_02391	1454592.3_02392	1454592.3_03290	1454592.3_02570	1454592.3_02573	1454592.3_02571	1454592.3_02572	1454592.3_02575	1454592.3_02576	1454592.3_00334	1454592.3_01143	1454592.3_01140	1454592.3_01139	1454592.3_01142	1454592.3_01141	1454592.3_00214	1454592.3_00215	1454592.3_02469	1454592.3_02250	1454592.3_00220	1454592.3_00221	1454592.3_00223	1454592.3_00224
1.41259e+06	1412589.3_02440	1412589.3_02439	1412589.3_02434	1412589.3_02433	1412589.3_02436	1412589.3_01596	1412589.3_04170	1412589.3_02585	1412589.3_02582	1412589.3_02476	1412589.3_02474	1412589.3_02475	1412589.3_00882	1412589.3_04039	1412589.3_00734	1412589.3_02770	1412589.3_03051	1412589.3_00856	1412589.3_00928	1412589.3_03955	1412589.3_01606	1412589.3_00646	1412589.3_01309	1412589.3_01333	1412589.3_02124	1412589.3_01341	1412589.3_01343	1412589.3_01342	1412589.3_02587	1412589.3_01141	1412589.3_01138	1412589.3_01140	1412589.3_01139	1412589.3_01136	1412589.3_01135	1412589.3_04040	1412589.3_00428	1412589.3_00425	1412589.3_00424	1412589.3_00427	1412589.3_00426	1412589.3_03930	1412589.3_03931	1412589.3_01266	1412589.3_01510	1412589.3_03939	1412589.3_03940	1412589.3_03942	1412589.3_03943
439844	439843.8_02650	439843.8_02649	439843.8_02644	439843.8_02643	439843.8_02646	439843.8_01606	439843.8_04434	439843.8_02792	439843.8_02789	439843.8_02686	439843.8_02684	439843.8_02685	439843.8_01136	439843.8_04234	439843.8_00995	439843.8_02994	439843.8_03272	439843.8_01111	439843.8_01179	439843.8_04153	439843.8_01597	439843.8_00902	439843.8_01882	439843.8_01858	439843.8_02345	439843.8_01850	439843.8_01848	439843.8_01849	439843.8_02794	439843.8_02023	439843.8_02026	439843.8_02024	439843.8_02025	439843.8_02028	439843.8_02029	439843.8_04235	439843.8_00577	439843.8_00574	439843.8_00573	439843.8_00576	439843.8_00575	439843.8_04138	439843.8_04139	439843.8_01925	439843.8_01703	439843.8_04143	439843.8_04144	439843.8_04145	439843.8_04146
1.24411e+06	1244112.3_02433	1244112.3_02432	1244112.3_02427	1244112.3_02426	1244112.3_02429	1244112.3_01591	1244112.3_04199	1244112.3_02577	1244112.3_02574	1244112.3_02469	1244112.3_02467	1244112.3_02468	1244112.3_00875	1244112.3_04070	1244112.3_00727	1244112.3_02802	1244112.3_03084	1244112.3_00849	1244112.3_00922	1244112.3_03986	1244112.3_01600	1244112.3_00644	1244112.3_01304	1244112.3_01328	1244112.3_02118	1244112.3_01336	1244112.3_01338	1244112.3_01337	1244112.3_02579	1244112.3_01136	1244112.3_01133	1244112.3_01135	1244112.3_01134	1244112.3_01131	1244112.3_01130	1244112.3_04071	1244112.3_00425	1244112.3_00422	1244112.3_00421	1244112.3_00424	1244112.3_00423	1244112.3_03961	1244112.3_03962	1244112.3_01261	1244112.3_01505	1244112.3_03970	1244112.3_03971	1244112.3_03973	1244112.3_03974
90371.2	90371.2026_02554	90371.2026_02553	90371.2026_02548	90371.2026_02547	90371.2026_02550	90371.2026_01504	90371.2026_04402	90371.2026_02755	90371.2026_02752	90371.2026_02589	90371.2026_02587	90371.2026_02588	90371.2026_00982	90371.2026_04270	90371.2026_00833	90371.2026_02972	90371.2026_03248	90371.2026_00954	90371.2026_01029	90371.2026_04169	90371.2026_01495	90371.2026_00733	90371.2026_01772	90371.2026_01748	90371.2026_02229	90371.2026_01741	90371.2026_01739	90371.2026_01740	90371.2026_02757	90371.2026_01913	90371.2026_01916	90371.2026_01914	90371.2026_01915	90371.2026_01918	90371.2026_01919	90371.2026_04271	90371.2026_00506	90371.2026_00503	90371.2026_00502	90371.2026_00505	90371.2026_00504	90371.2026_04146	90371.2026_04147	90371.2026_01814	90371.2026_01598	90371.2026_04152	90371.2026_04153	90371.2026_04155	90371.2026_04156
CP007532	CP007532_04095	CP007532_04094	CP007532_04089	CP007532_04088	CP007532_04091	CP007532_03112	CP007532_01516	CP007532_04247	CP007532_04244	CP007532_04132	CP007532_04130	CP007532_04131	CP007532_02583	CP007532_01388	CP007532_02442	CP007532_00163	CP007532_00439	CP007532_02558	CP007532_02628	CP007532_01305	CP007532_03103	CP007532_02352	CP007532_03391	CP007532_03367	CP007532_03788	CP007532_03360	CP007532_03358	CP007532_03359	CP007532_04249	CP007532_03532	CP007532_03535	CP007532_03533	CP007532_03534	CP007532_03537	CP007532_03538	CP007532_01389	CP007532_02157	CP007532_02154	CP007532_02153	CP007532_02156	CP007532_02155	CP007532_01290	CP007532_01291	CP007532_03435	CP007532_03211	CP007532_01295	CP007532_01296	CP007532_01297	CP007532_01298
550538	550537.5_02492	550537.5_02491	550537.5_02486	550537.5_02485	550537.5_02488	550537.5_01595	550537.5_04218	550537.5_02636	550537.5_02633	550537.5_02528	550537.5_02526	550537.5_02527	550537.5_00882	550537.5_04089	550537.5_00734	550537.5_02821	550537.5_03103	550537.5_00856	550537.5_00928	550537.5_04005	550537.5_01604	550537.5_00646	550537.5_01309	550537.5_01333	550537.5_02176	550537.5_01341	550537.5_01343	550537.5_01342	550537.5_02638	550537.5_01142	550537.5_01139	550537.5_01141	550537.5_01140	550537.5_01137	550537.5_01136	550537.5_04090	550537.5_00428	550537.5_00425	550537.5_00424	550537.5_00427	550537.5_00426	550537.5_03980	550537.5_03981	550537.5_01266	550537.5_01509	550537.5_03989	550537.5_03990	550537.5_03992	550537.5_03993
59204.1	59204.13_03330	59204.13_03329	59204.13_03324	59204.13_03323	59204.13_03326	59204.13_02226	59204.13_00598	59204.13_03469	59204.13_03466	59204.13_03369	59204.13_03367	59204.13_03368	59204.13_01682	59204.13_00437	59204.13_01542	59204.13_03669	59204.13_03955	59204.13_01656	59204.13_01724	59204.13_00362	59204.13_02217	59204.13_01454	59204.13_02556	59204.13_02533	59204.13_03023	59204.13_02526	59204.13_02524	59204.13_02525	59204.13_03471	59204.13_02748	59204.13_02751	59204.13_02749	59204.13_02750	59204.13_02753	59204.13_02755	59204.13_00438	59204.13_01271	59204.13_01268	59204.13_01267	59204.13_01270	59204.13_01269	59204.13_00350	59204.13_00351	59204.13_02632	59204.13_02363	59204.13_00353	59204.13_00354	59204.13_00355	59204.13_00356
1.41256e+06	1412561.3_02433	1412561.3_02432	1412561.3_02427	1412561.3_02426	1412561.3_02429	1412561.3_01598	1412561.3_04160	1412561.3_02578	1412561.3_02575	1412561.3_02469	1412561.3_02467	1412561.3_02468	1412561.3_00883	1412561.3_04030	1412561.3_00735	1412561.3_02763	1412561.3_03044	1412561.3_00857	1412561.3_00929	1412561.3_03947	1412561.3_01607	1412561.3_00645	1412561.3_01311	1412561.3_01335	1412561.3_02123	1412561.3_01343	1412561.3_01345	1412561.3_01344	1412561.3_02580	1412561.3_01144	1412561.3_01141	1412561.3_01143	1412561.3_01142	1412561.3_01139	1412561.3_01138	1412561.3_04031	1412561.3_00428	1412561.3_00425	1412561.3_00424	1412561.3_00427	1412561.3_00426	1412561.3_03922	1412561.3_03923	1412561.3_01269	1412561.3_01512	1412561.3_03931	1412561.3_03932	1412561.3_03934	1412561.3_03935
1.41259e+06	1412594.3_04906	1412594.3_04924	1412594.3_04859	1412594.3_04844	1412594.3_04945	1412594.3_03447	1412594.3_01794	1412594.3_01736	1412594.3_01739	1412594.3_00912	1412594.3_00914	1412594.3_00913	1412594.3_04606	1412594.3_03317	1412594.3_00693	1412594.3_02223	1412594.3_03010	1412594.3_00204	1412594.3_00672	1412594.3_02664	1412594.3_02209	1412594.3_04541	1412594.3_03976	1412594.3_03102	1412594.3_03154	1412594.3_02324	1412594.3_02322	1412594.3_02323	1412594.3_01734	1412594.3_01467	1412594.3_02066	1412594.3_02064	1412594.3_02065	1412594.3_02068	1412594.3_02069	1412594.3_03316	1412594.3_04259	1412594.3_01196	1412594.3_01197	1412594.3_04095	1412594.3_01195	1412594.3_04178	1412594.3_04177	1412594.3_04695	1412594.3_02305	1412594.3_04272	1412594.3_03210	1412594.3_04707	1412594.3_04617
1.41249e+06	1412485.3_02485	1412485.3_02484	1412485.3_02479	1412485.3_02478	1412485.3_02481	1412485.3_01594	1412485.3_04209	1412485.3_02628	1412485.3_02625	1412485.3_02521	1412485.3_02519	1412485.3_02520	1412485.3_00881	1412485.3_04079	1412485.3_00733	1412485.3_02813	1412485.3_03095	1412485.3_00855	1412485.3_00927	1412485.3_03995	1412485.3_01603	1412485.3_00644	1412485.3_01308	1412485.3_01332	1412485.3_02176	1412485.3_01340	1412485.3_01342	1412485.3_01341	1412485.3_02630	1412485.3_01141	1412485.3_01138	1412485.3_01140	1412485.3_01139	1412485.3_01136	1412485.3_01135	1412485.3_04080	1412485.3_00426	1412485.3_00423	1412485.3_00422	1412485.3_00425	1412485.3_00424	1412485.3_03970	1412485.3_03971	1412485.3_01265	1412485.3_01508	1412485.3_03979	1412485.3_03980	1412485.3_03982	1412485.3_03983
149539	149539.326_02438	149539.326_02437	149539.326_02432	149539.326_02431	149539.326_02434	149539.326_01596	149539.326_04204	149539.326_02582	149539.326_02579	149539.326_02474	149539.326_02472	149539.326_02473	149539.326_00882	149539.326_04074	149539.326_00734	149539.326_02808	149539.326_03089	149539.326_00856	149539.326_00928	149539.326_03990	149539.326_01605	149539.326_00645	149539.326_01309	149539.326_01333	149539.326_02122	149539.326_01341	149539.326_01343	149539.326_01342	149539.326_02584	149539.326_01142	149539.326_01139	149539.326_01141	149539.326_01140	149539.326_01137	149539.326_01136	149539.326_04075	149539.326_00427	149539.326_00424	149539.326_00423	149539.326_00426	149539.326_00425	149539.326_03965	149539.326_03966	149539.326_01266	149539.326_01510	149539.326_03974	149539.326_03975	149539.326_03977	149539.326_03978
CP019179	CP019179_01297	CP019179_01298	CP019179_01303	CP019179_01304	CP019179_01301	CP019179_02216	CP019179_04208	CP019179_01152	CP019179_01155	CP019179_01261	CP019179_01263	CP019179_01262	CP019179_02999	CP019179_04333	CP019179_03148	CP019179_00924	CP019179_00638	CP019179_03025	CP019179_02891	CP019179_04416	CP019179_02206	CP019179_03236	CP019179_02475	CP019179_02451	CP019179_01621	CP019179_02443	CP019179_02441	CP019179_02442	CP019179_01150	CP019179_02671	CP019179_02674	CP019179_02672	CP019179_02673	CP019179_02676	CP019179_02677	CP019179_04332	CP019179_03525	CP019179_03528	CP019179_03529	CP019179_03526	CP019179_03527	CP019179_04442	CP019179_04441	CP019179_02518	CP019179_02297	CP019179_04432	CP019179_04431	CP019179_04429	CP019179_04428
1.41259e+06	1412591.3_02429	1412591.3_02428	1412591.3_02423	1412591.3_02422	1412591.3_02425	1412591.3_01595	1412591.3_04157	1412591.3_02572	1412591.3_02569	1412591.3_02465	1412591.3_02463	1412591.3_02464	1412591.3_00879	1412591.3_04026	1412591.3_00731	1412591.3_02757	1412591.3_03039	1412591.3_00853	1412591.3_00925	1412591.3_03943	1412591.3_01604	1412591.3_00643	1412591.3_01309	1412591.3_01332	1412591.3_02121	1412591.3_01340	1412591.3_01342	1412591.3_01341	1412591.3_02574	1412591.3_01140	1412591.3_01137	1412591.3_01139	1412591.3_01138	1412591.3_01135	1412591.3_01134	1412591.3_04027	1412591.3_00425	1412591.3_00422	1412591.3_00421	1412591.3_00424	1412591.3_00423	1412591.3_03917	1412591.3_03918	1412591.3_01266	1412591.3_01509	1412591.3_03927	1412591.3_03928	1412591.3_03930	1412591.3_03931
527001	527001.3_00403	527001.3_00404	527001.3_00408	527001.3_00409	527001.3_00406	527001.3_01413	527001.3_04494	527001.3_02662	527001.3_02659	527001.3_00364	527001.3_00366	527001.3_00365	527001.3_02006	527001.3_04214	527001.3_02147	527001.3_02865	527001.3_03161	527001.3_02033	527001.3_01957	527001.3_03552	527001.3_01355	527001.3_02238	527001.3_01680	527001.3_01656	527001.3_00724	527001.3_01648	527001.3_01646	527001.3_01647	527001.3_02664	527001.3_01015	527001.3_01012	527001.3_01014	527001.3_01013	527001.3_01010	527001.3_01009	527001.3_04215	527001.3_02455	527001.3_02458	527001.3_02459	527001.3_02456	527001.3_02457	527001.3_03570	527001.3_03569	527001.3_01112		527001.3_03562	527001.3_03561	527001.3_03560	527001.3_03559
CP012346	CP012346_01283	CP012346_01284	CP012346_01289	CP012346_01290	CP012346_01287	CP012346_02253	CP012346_03831	CP012346_01135	CP012346_01138	CP012346_01247	CP012346_01249	CP012346_01248	CP012346_02722	CP012346_03965	CP012346_02865	CP012346_00893	CP012346_00624	CP012346_02747	CP012346_02679	CP012346_04048	CP012346_02262	CP012346_02957	CP012346_01976	CP012346_01999	CP012346_01577	CP012346_02007	CP012346_02009	CP012346_02008	CP012346_01133	CP012346_01838	CP012346_01835	CP012346_01837	CP012346_01836	CP012346_01833	CP012346_01832	CP012346_03964	CP012346_03152	CP012346_03155	CP012346_03156	CP012346_03153	CP012346_03154	CP012346_04063	CP012346_04062	CP012346_01935	CP012346_02156	CP012346_04058	CP012346_04057	CP012346_04056	CP012346_04055
54388.1	54388.103_02290	54388.103_02291	54388.103_02296	54388.103_02297	54388.103_02294	54388.103_03253	54388.103_01623	54388.103_04412	54388.103_04409	54388.103_02254	54388.103_02256	54388.103_02255	54388.103_03780	54388.103_01493	54388.103_03922	54388.103_00228	54388.103_00509	54388.103_03812	54388.103_03732	54388.103_01411	54388.103_03262	54388.103_04008	54388.103_03004	54388.103_03029	54388.103_02594	54388.103_03037	54388.103_03039	54388.103_03038	54388.103_04414	54388.103_02863	54388.103_02860	54388.103_02862	54388.103_02861	54388.103_02858	54388.103_02857	54388.103_01494	54388.103_04212	54388.103_04215	54388.103_04216	54388.103_04213	54388.103_04214	54388.103_01390	54388.103_01391	54388.103_02964	54388.103_03174	54388.103_01401	54388.103_01402	54388.103_01403	54388.103_01404
1.41259e+06	1412593.3_04866	1412593.3_04867	1412593.3_04628	1412593.3_04810	1412593.3_04672	1412593.3_02928	1412593.3_02594	1412593.3_02549	1412593.3_02003	1412593.3_00884	1412593.3_00886	1412593.3_00885	1412593.3_03459	1412593.3_01604	1412593.3_03626	1412593.3_01001	1412593.3_04596	1412593.3_00419	1412593.3_01320	1412593.3_01199	1412593.3_02691	1412593.3_04634	1412593.3_02054	1412593.3_04240	1412593.3_02677	1412593.3_04392	1412593.3_01384	1412593.3_01383	1412593.3_02547	1412593.3_00208	1412593.3_00386	1412593.3_00209	1412593.3_00387	1412593.3_03597	1412593.3_04787	1412593.3_01603	1412593.3_01990	1412593.3_01577	1412593.3_01576	1412593.3_03495	1412593.3_01578	1412593.3_03483	1412593.3_03412	1412593.3_04789	1412593.3_02617	1412593.3_04073	1412593.3_04407	1412593.3_04371	1412593.3_04419
1.41261e+06	1412610.3_02433	1412610.3_02432	1412610.3_02427	1412610.3_02426	1412610.3_02429	1412610.3_01595	1412610.3_04160	1412610.3_02576	1412610.3_02573	1412610.3_02469	1412610.3_02467	1412610.3_02468	1412610.3_00879	1412610.3_04030	1412610.3_00731	1412610.3_02761	1412610.3_03042	1412610.3_00853	1412610.3_00925	1412610.3_03947	1412610.3_01604	1412610.3_00643	1412610.3_01307	1412610.3_01331	1412610.3_02122	1412610.3_01339	1412610.3_01341	1412610.3_01340	1412610.3_02578	1412610.3_01139	1412610.3_01136	1412610.3_01138	1412610.3_01137	1412610.3_01134	1412610.3_01133	1412610.3_04031	1412610.3_00425	1412610.3_00422	1412610.3_00421	1412610.3_00424	1412610.3_00423	1412610.3_03922	1412610.3_03923	1412610.3_01264	1412610.3_01509	1412610.3_03931	1412610.3_03932	1412610.3_03934	1412610.3_03935
CP007534	CP007534_04306	CP007534_04305	CP007534_04300	CP007534_04299	CP007534_04302	CP007534_03273	CP007534_01580	CP007534_04459	CP007534_04456	CP007534_04342	CP007534_04340	CP007534_04341	CP007534_02772	CP007534_01440	CP007534_02622	CP007534_00169	CP007534_00441	CP007534_02746	CP007534_02818	CP007534_01356	CP007534_03264	CP007534_02534	CP007534_03541	CP007534_03517	CP007534_03983	CP007534_03510	CP007534_03508	CP007534_03509	CP007534_04461	CP007534_03699	CP007534_03702	CP007534_03700	CP007534_03701	CP007534_03704	CP007534_03705	CP007534_01441	CP007534_02315	CP007534_02312	CP007534_02311	CP007534_02314	CP007534_02313	CP007534_01334	CP007534_01335	CP007534_03586	CP007534_03362	CP007534_01340	CP007534_01341	CP007534_01343	CP007534_01344
CP019405	CP019405_00677	CP019405_00678	CP019405_00683	CP019405_00684	CP019405_00681	CP019405_01746	CP019405_03420	CP019405_00519	CP019405_00522	CP019405_00641	CP019405_00643	CP019405_00642	CP019405_02219	CP019405_03561	CP019405_02363	CP019405_00323	CP019405_00043	CP019405_02245	CP019405_02173	CP019405_03644	CP019405_01755	CP019405_02451	CP019405_01466	CP019405_01490	CP019405_01044	CP019405_01497	CP019405_01499	CP019405_01498	CP019405_00517	CP019405_01335	CP019405_01331	CP019405_01333	CP019405_01332	CP019405_01329	CP019405_01328	CP019405_03560	CP019405_02670	CP019405_02673	CP019405_02674	CP019405_02671	CP019405_02672	CP019405_03666	CP019405_03665	CP019405_01423	CP019405_01641	CP019405_03660	CP019405_03659	CP019405_03657	CP019405_03656
41514.7	41514.7_00390	41514.7_00391	41514.7_00396	41514.7_00397	41514.7_00394	41514.7_01394	41514.7_03037	41514.7_00246	41514.7_00250	41514.7_00352	41514.7_00354	41514.7_00353	41514.7_01873	41514.7_03211	41514.7_02023	41514.7_00028	41514.7_04119	41514.7_01902	41514.7_01828	41514.7_03290	41514.7_01402	41514.7_02113	41514.7_01126	41514.7_01153	41514.7_00709	41514.7_01160	41514.7_01162	41514.7_01161	41514.7_00244	41514.7_00989	41514.7_00986	41514.7_00988	41514.7_00987	41514.7_00984	41514.7_00983	41514.7_03210	41514.7_02318	41514.7_02321	41514.7_02322	41514.7_02319	41514.7_02320	41514.7_03304	41514.7_03303	41514.7_01071	41514.7_01300	41514.7_03299	41514.7_03298	41514.7_03297	41514.7_03296
54388.9	54388.87_02164	54388.87_02165	54388.87_02170	54388.87_02171	54388.87_02168	54388.87_03128	54388.87_01541	54388.87_04290	54388.87_04287	54388.87_02128	54388.87_02130	54388.87_02129	54388.87_03595	54388.87_01411	54388.87_03737	54388.87_00149	54388.87_00429	54388.87_03627	54388.87_03546	54388.87_01330	54388.87_03137	54388.87_03821	54388.87_02880	54388.87_02905	54388.87_02470	54388.87_02913	54388.87_02915	54388.87_02914	54388.87_04292	54388.87_02739	54388.87_02736	54388.87_02738	54388.87_02737	54388.87_02734	54388.87_02733	54388.87_01412	54388.87_04032	54388.87_04035	54388.87_04036	54388.87_04033	54388.87_04034	54388.87_01310	54388.87_01311	54388.87_02840	54388.87_03049	54388.87_01320	54388.87_01321	54388.87_01322	54388.87_01323
CP019116	CP019116_02474	CP019116_02473	CP019116_02468	CP019116_02467	CP019116_02470	CP019116_01387	CP019116_04197	CP019116_02633	CP019116_02630	CP019116_02510	CP019116_02508	CP019116_02509	CP019116_00908	CP019116_04055	CP019116_00775	CP019116_02821	CP019116_03099	CP019116_00883	CP019116_00953	CP019116_03973	CP019116_01378	CP019116_00682	CP019116_01663	CP019116_01640	CP019116_02123	CP019116_01632	CP019116_01630	CP019116_01631	CP019116_02635	CP019116_01877	CP019116_01880	CP019116_01878	CP019116_01879	CP019116_01882	CP019116_01883	CP019116_04056	CP019116_00435	CP019116_00432	CP019116_00431	CP019116_00434	CP019116_00433	CP019116_03958	CP019116_03959	CP019116_01705	CP019116_01486	CP019116_03963	CP019116_03964	CP019116_03965	CP019116_03966
1.45464e+06	1454644.3_01409	1454644.3_01410	1454644.3_01415	1454644.3_01416	1454644.3_01413	1454644.3_02521	1454644.3_04246	1454644.3_01210	1454644.3_01213	1454644.3_01373	1454644.3_01375	1454644.3_01374	1454644.3_03044	1454644.3_04376	1454644.3_03193	1454644.3_00992	1454644.3_00718	1454644.3_03072	1454644.3_02996	1454644.3_04479	1454644.3_02530	1454644.3_03294	1454644.3_02253	1454644.3_02277	1454644.3_01732	1454644.3_02284	1454644.3_02286	1454644.3_02285	1454644.3_01208	1454644.3_02048	1454644.3_02045	1454644.3_02047	1454644.3_02046	1454644.3_02043	1454644.3_02042	1454644.3_04375	1454644.3_03508	1454644.3_03511	1454644.3_03512	1454644.3_03509	1454644.3_03510	1454644.3_04501	1454644.3_04500	1454644.3_02210	1454644.3_02427	1454644.3_04495	1454644.3_04494	1454644.3_04492	1454644.3_04491
CP019178	CP019178_01251	CP019178_01252	CP019178_01257	CP019178_01258	CP019178_01255	CP019178_02267	CP019178_03937	CP019178_01110	CP019178_01113	CP019178_01215	CP019178_01217	CP019178_01216	CP019178_02810	CP019178_04079	CP019178_02954	CP019178_00884	CP019178_00616	CP019178_02836	CP019178_02767	CP019178_04160	CP019178_02276	CP019178_03047	CP019178_01995	CP019178_02019	CP019178_01602	CP019178_02027	CP019178_02029	CP019178_02028	CP019178_01108	CP019178_01856	CP019178_01853	CP019178_01855	CP019178_01854	CP019178_01851	CP019178_01850	CP019178_04078	CP019178_03235	CP019178_03238	CP019178_03239	CP019178_03236	CP019178_03237	CP019178_04180	CP019178_04179	CP019178_01954	CP019178_02175	CP019178_04175	CP019178_04174	CP019178_04173	CP019178_04172
CP011396	CP011396_01258	CP011396_01259	CP011396_01264	CP011396_01265	CP011396_01262	CP011396_02239	CP011396_03863	CP011396_01115	CP011396_01118	CP011396_01222	CP011396_01224	CP011396_01223	CP011396_02704	CP011396_03995	CP011396_02851	CP011396_00921	CP011396_00635	CP011396_02731	CP011396_02658	CP011396_04096	CP011396_02248	CP011396_02939	CP011396_01974	CP011396_01998	CP011396_01569	CP011396_02005	CP011396_02007	CP011396_02006	CP011396_01113	CP011396_01836	CP011396_01833	CP011396_01835	CP011396_01834	CP011396_01831	CP011396_01830	CP011396_03994	CP011396_03160	CP011396_03163	CP011396_03164	CP011396_03161	CP011396_03162	CP011396_04118	CP011396_04117	CP011396_01932	CP011396_02149	CP011396_04112	CP011396_04111	CP011396_04109	CP011396_04108
149539	149539.369_03440	149539.369_03439	149539.369_03434	149539.369_03433	149539.369_03436	149539.369_02541	149539.369_00720	149539.369_03585	149539.369_03582	149539.369_03476	149539.369_03474	149539.369_03475	149539.369_01827	149539.369_00592	149539.369_01678	149539.369_03771	149539.369_04053	149539.369_01800	149539.369_01874	149539.369_04294	149539.369_02550	149539.369_01081	149539.369_02255	149539.369_02279	149539.369_03122	149539.369_02287	149539.369_02289	149539.369_02288	149539.369_03587	149539.369_02088	149539.369_02085	149539.369_02087	149539.369_02086	149539.369_02083	149539.369_02082	149539.369_00593	149539.369_01300	149539.369_01303	149539.369_01304	149539.369_01301	149539.369_01302	149539.369_04319	149539.369_04318	149539.369_02212	149539.369_02455	149539.369_04310	149539.369_04309	149539.369_04307	149539.369_04306
CP013226	CP013226_04401	CP013226_04402	CP013226_04407	CP013226_04408	CP013226_04405	CP013226_00794	CP013226_02511	CP013226_04258	CP013226_04261	CP013226_04365	CP013226_04367	CP013226_04366	CP013226_01366	CP013226_02654	CP013226_01537		CP013226_03684	CP013226_01418	CP013226_01320	CP013226_02754	CP013226_00803	CP013226_01637	CP013226_00513	CP013226_00537	CP013226_00097	CP013226_00545	CP013226_00547	CP013226_00546	CP013226_04256	CP013226_00368	CP013226_00365	CP013226_00367	CP013226_00366	CP013226_00363	CP013226_00362	CP013226_02653	CP013226_01836	CP013226_01839	CP013226_01840	CP013226_01837	CP013226_01838	CP013226_02771	CP013226_02770	CP013226_00467	CP013226_00688	CP013226_02765	CP013226_02764	CP013226_02762	CP013226_02761
1.41248e+06	1412484.3_02439	1412484.3_02438	1412484.3_02433	1412484.3_02432	1412484.3_02435	1412484.3_01598	1412484.3_04170	1412484.3_02582	1412484.3_02579	1412484.3_02475	1412484.3_02473	1412484.3_02474	1412484.3_00883	1412484.3_04040	1412484.3_00735	1412484.3_02772	1412484.3_03053	1412484.3_00857	1412484.3_00930	1412484.3_03957	1412484.3_01607	1412484.3_00644	1412484.3_01312	1412484.3_01335	1412484.3_02127	1412484.3_01343	1412484.3_01345	1412484.3_01344	1412484.3_02584	1412484.3_01144	1412484.3_01141	1412484.3_01143	1412484.3_01142	1412484.3_01139	1412484.3_01138	1412484.3_04041	1412484.3_00427	1412484.3_00424	1412484.3_00423	1412484.3_00426	1412484.3_00425	1412484.3_03932	1412484.3_03933	1412484.3_01269	1412484.3_01512	1412484.3_03941	1412484.3_03942	1412484.3_03944	1412484.3_03945
CP019410	CP019410_02361	CP019410_02360	CP019410_02355	CP019410_02354	CP019410_02357	CP019410_01342	CP019410_04104	CP019410_02504	CP019410_02501	CP019410_02397	CP019410_02395	CP019410_02396	CP019410_00865	CP019410_03953	CP019410_00730	CP019410_02686	CP019410_02972	CP019410_00839	CP019410_00911	CP019410_03873	CP019410_01333	CP019410_00638	CP019410_01617	CP019410_01594	CP019410_02060	CP019410_01586	CP019410_01584	CP019410_01585	CP019410_02506	CP019410_01749	CP019410_01752	CP019410_01750	CP019410_01751	CP019410_01754	CP019410_01755	CP019410_03954	CP019410_00436	CP019410_00433	CP019410_00432	CP019410_00435	CP019410_00434	CP019410_03856	CP019410_03857	CP019410_01661	CP019410_01427	CP019410_03862	CP019410_03863	CP019410_03865	CP019410_03866
611.111	611.111_02511	611.111_02510	611.111_02505	611.111_02504	611.111_02507	611.111_01509	611.111_04284	611.111_02651	611.111_02648	611.111_02545	611.111_02543	611.111_02544	611.111_00987	611.111_04155	611.111_00840	611.111_02867	611.111_03161	611.111_00959	611.111_01034	611.111_04051	611.111_01500	611.111_00739	611.111_01780	611.111_01756	611.111_02179	611.111_01748	611.111_01746	611.111_01747	611.111_02653	611.111_01920	611.111_01923	611.111_01921	611.111_01922	611.111_01925	611.111_01926	611.111_04156	611.111_00514	611.111_00511	611.111_00510	611.111_00513	611.111_00512	611.111_04034	611.111_04035	611.111_01822	611.111_01604	611.111_04040	611.111_04041	611.111_04043	611.111_04044
CP019418	CP019418_02370	CP019418_02369	CP019418_02364	CP019418_02363	CP019418_02366	CP019418_01375	CP019418_04119	CP019418_02513	CP019418_02510	CP019418_02406	CP019418_02404	CP019418_02405	CP019418_00915	CP019418_03989	CP019418_00770	CP019418_02713	CP019418_02991	CP019418_00889	CP019418_00961	CP019418_03886	CP019418_01366	CP019418_00670	CP019418_01641	CP019418_01617	CP019418_02058	CP019418_01610	CP019418_01608	CP019418_01609	CP019418_02515	CP019418_01786	CP019418_01789	CP019418_01787	CP019418_01788	CP019418_01791	CP019418_01792	CP019418_03990	CP019418_00460	CP019418_00457	CP019418_00456	CP019418_00459	CP019418_00458	CP019418_03864	CP019418_03865	CP019418_01683	CP019418_01465	CP019418_03870	CP019418_03871	CP019418_03873	CP019418_03874
CP019177	CP019177_01261	CP019177_01262	CP019177_01267	CP019177_01268	CP019177_01265	CP019177_02400	CP019177_04024	CP019177_01119	CP019177_01122	CP019177_01225	CP019177_01227	CP019177_01226	CP019177_02863	CP019177_04167	CP019177_03007	CP019177_00931	CP019177_00627	CP019177_02888	CP019177_02818	CP019177_04269	CP019177_02409	CP019177_03096	CP019177_02111	CP019177_02135	CP019177_01687	CP019177_02143	CP019177_02145	CP019177_02144	CP019177_01117	CP019177_01975	CP019177_01972	CP019177_01974	CP019177_01973	CP019177_01970	CP019177_01969	CP019177_04166	CP019177_03323	CP019177_03326	CP019177_03327	CP019177_03324	CP019177_03325	CP019177_04290	CP019177_04289	CP019177_02067	CP019177_02303	CP019177_04280	CP019177_04279	CP019177_04277	CP019177_04276
1.41251e+06	1412510.3_02429	1412510.3_02428	1412510.3_02423	1412510.3_02422	1412510.3_02425	1412510.3_01595	1412510.3_04153	1412510.3_02572	1412510.3_02569	1412510.3_02465	1412510.3_02463	1412510.3_02464	1412510.3_00880	1412510.3_04023	1412510.3_00732	1412510.3_02757	1412510.3_03038	1412510.3_00854	1412510.3_00926	1412510.3_03940	1412510.3_01604	1412510.3_00644	1412510.3_01308	1412510.3_01332	1412510.3_02120	1412510.3_01340	1412510.3_01342	1412510.3_01341	1412510.3_02574	1412510.3_01140	1412510.3_01137	1412510.3_01139	1412510.3_01138	1412510.3_01135	1412510.3_01134	1412510.3_04024	1412510.3_00426	1412510.3_00423	1412510.3_00422	1412510.3_00425	1412510.3_00424	1412510.3_03915	1412510.3_03916	1412510.3_01265	1412510.3_01509	1412510.3_03924	1412510.3_03925	1412510.3_03927	1412510.3_03928
1.41248e+06	1412476.3_02433	1412476.3_02432	1412476.3_02427	1412476.3_02426	1412476.3_02429	1412476.3_01599	1412476.3_04157	1412476.3_02579	1412476.3_02576	1412476.3_02469	1412476.3_02467	1412476.3_02468	1412476.3_00882	1412476.3_04026	1412476.3_00734	1412476.3_02763	1412476.3_03044	1412476.3_00856	1412476.3_00928	1412476.3_03944	1412476.3_01608	1412476.3_00643	1412476.3_01312	1412476.3_01336	1412476.3_02125	1412476.3_01344	1412476.3_01346	1412476.3_01345	1412476.3_02581	1412476.3_01144	1412476.3_01141	1412476.3_01143	1412476.3_01142	1412476.3_01139	1412476.3_01138	1412476.3_04027	1412476.3_00427	1412476.3_00424	1412476.3_00423	1412476.3_00426	1412476.3_00425	1412476.3_03919	1412476.3_03920	1412476.3_01269	1412476.3_01513	1412476.3_03928	1412476.3_03929	1412476.3_03931	1412476.3_03932
568708	568708.3_02527	568708.3_02526	568708.3_02521	568708.3_02520	568708.3_02523	568708.3_01495	568708.3_04417	568708.3_02730	568708.3_02727	568708.3_02563	568708.3_02561	568708.3_02562	568708.3_00976	568708.3_04286	568708.3_00826	568708.3_02946	568708.3_03221	568708.3_00947	568708.3_01023	568708.3_04185	568708.3_01486	568708.3_00726	568708.3_01760	568708.3_01736	568708.3_02204	568708.3_01729	568708.3_01727	568708.3_01728	568708.3_02732	568708.3_01888	568708.3_01891	568708.3_01889	568708.3_01890	568708.3_01893	568708.3_01894	568708.3_04287	568708.3_00503	568708.3_00500	568708.3_00499	568708.3_00502	568708.3_00501	568708.3_04163	568708.3_04164	568708.3_01802	568708.3_01585	568708.3_04169	568708.3_04170	568708.3_04172	568708.3_04173
1.41258e+06	1412579.3_02430	1412579.3_02429	1412579.3_02424	1412579.3_02423	1412579.3_02426	1412579.3_01595	1412579.3_04154	1412579.3_02573	1412579.3_02570	1412579.3_02466	1412579.3_02464	1412579.3_02465	1412579.3_00880	1412579.3_04025	1412579.3_00732	1412579.3_02758	1412579.3_03040	1412579.3_00854	1412579.3_00926	1412579.3_03942	1412579.3_01604	1412579.3_00643	1412579.3_01308	1412579.3_01332	1412579.3_02120	1412579.3_01340	1412579.3_01342	1412579.3_01341	1412579.3_02575	1412579.3_01140	1412579.3_01137	1412579.3_01139	1412579.3_01138	1412579.3_01135	1412579.3_01134	1412579.3_04026	1412579.3_00426	1412579.3_00423	1412579.3_00422	1412579.3_00425	1412579.3_00424	1412579.3_03917	1412579.3_03918	1412579.3_01265	1412579.3_01509	1412579.3_03926	1412579.3_03927	1412579.3_03929	1412579.3_03930
1.41261e+06	1412607.3_02435	1412607.3_02434	1412607.3_02429	1412607.3_02428	1412607.3_02431	1412607.3_01597	1412607.3_04157	1412607.3_02577	1412607.3_02574	1412607.3_02471	1412607.3_02469	1412607.3_02470	1412607.3_00882	1412607.3_04027	1412607.3_00734	1412607.3_02762	1412607.3_03043	1412607.3_00856	1412607.3_00928	1412607.3_03944	1412607.3_01606	1412607.3_00641	1412607.3_01311	1412607.3_01334	1412607.3_02123	1412607.3_01342	1412607.3_01344	1412607.3_01343	1412607.3_02579	1412607.3_01142	1412607.3_01139	1412607.3_01141	1412607.3_01140	1412607.3_01137	1412607.3_01136	1412607.3_04028	1412607.3_00425	1412607.3_00422	1412607.3_00421	1412607.3_00424	1412607.3_00423	1412607.3_03919	1412607.3_03920	1412607.3_01268	1412607.3_01511	1412607.3_03928	1412607.3_03929	1412607.3_03931	1412607.3_03932
1.41247e+06	1412470.3_02436	1412470.3_02435	1412470.3_02430	1412470.3_02429	1412470.3_02432	1412470.3_01595	1412470.3_04256	1412470.3_02581	1412470.3_02578	1412470.3_02472	1412470.3_02470	1412470.3_02471	1412470.3_00880	1412470.3_04126	1412470.3_00732	1412470.3_02808	1412470.3_03090	1412470.3_00854	1412470.3_00926	1412470.3_04042	1412470.3_01604	1412470.3_00644	1412470.3_01308	1412470.3_01332	1412470.3_02121	1412470.3_01340	1412470.3_01342	1412470.3_01341	1412470.3_02583	1412470.3_01140	1412470.3_01137	1412470.3_01139	1412470.3_01138	1412470.3_01135	1412470.3_01134	1412470.3_04127	1412470.3_00426	1412470.3_00423	1412470.3_00422	1412470.3_00425	1412470.3_00424	1412470.3_04017	1412470.3_04018	1412470.3_01265	1412470.3_01509	1412470.3_04026	1412470.3_04027	1412470.3_04029	1412470.3_04030
1.41249e+06	1412493.3_02430	1412493.3_02429	1412493.3_02424	1412493.3_02423	1412493.3_02426	1412493.3_01595	1412493.3_04157	1412493.3_02573	1412493.3_02570	1412493.3_02466	1412493.3_02464	1412493.3_02465	1412493.3_00878	1412493.3_04025	1412493.3_00730	1412493.3_02758	1412493.3_03039	1412493.3_00852	1412493.3_00924	1412493.3_03942	1412493.3_01604	1412493.3_00642	1412493.3_01309	1412493.3_01332	1412493.3_02121	1412493.3_01340	1412493.3_01342	1412493.3_01341	1412493.3_02575	1412493.3_01141	1412493.3_01138	1412493.3_01140	1412493.3_01139	1412493.3_01136	1412493.3_01135	1412493.3_04026	1412493.3_00425	1412493.3_00422	1412493.3_00421	1412493.3_00424	1412493.3_00423	1412493.3_03916	1412493.3_03917	1412493.3_01266	1412493.3_01509	1412493.3_03926	1412493.3_03927	1412493.3_03929	1412493.3_03930
1.4125e+06	1412504.3_02425	1412504.3_02424	1412504.3_02419	1412504.3_02418	1412504.3_02421	1412504.3_01593	1412504.3_04150	1412504.3_02568	1412504.3_02565	1412504.3_02461	1412504.3_02459	1412504.3_02460	1412504.3_00879	1412504.3_04020	1412504.3_00731	1412504.3_02753	1412504.3_03034	1412504.3_00853	1412504.3_00925	1412504.3_03936	1412504.3_01602	1412504.3_00640	1412504.3_01307	1412504.3_01331	1412504.3_02117	1412504.3_01339	1412504.3_01341	1412504.3_01340	1412504.3_02570	1412504.3_01139	1412504.3_01136	1412504.3_01138	1412504.3_01137	1412504.3_01134	1412504.3_01133	1412504.3_04021	1412504.3_00424	1412504.3_00421	1412504.3_00420	1412504.3_00423	1412504.3_00422	1412504.3_03911	1412504.3_03912	1412504.3_01264	1412504.3_01507	1412504.3_03920	1412504.3_03921	1412504.3_03923	1412504.3_03924
CP015923	CP015923_01311	CP015923_01312	CP015923_01317	CP015923_01318	CP015923_01315	CP015923_02318	CP015923_04125	CP015923_01109	CP015923_01112	CP015923_01275	CP015923_01277	CP015923_01276	CP015923_02903	CP015923_04257	CP015923_03057	CP015923_00912	CP015923_00633	CP015923_02929	CP015923_02856	CP015923_04360	CP015923_02327	CP015923_03158	CP015923_02051	CP015923_02076	CP015923_01621	CP015923_02083	CP015923_02085	CP015923_02084	CP015923_01107	CP015923_01901	CP015923_01898	CP015923_01900	CP015923_01899	CP015923_01896	CP015923_01893	CP015923_04256	CP015923_03439	CP015923_03442	CP015923_03443	CP015923_03440	CP015923_03441	CP015923_04382	CP015923_04381	CP015923_02007	CP015923_02227	CP015923_04376	CP015923_04375	CP015923_04373	CP015923_04372
1.45461e+06	1454606.3_01259	1454606.3_01260	1454606.3_01265	1454606.3_01266	1454606.3_01263	1454606.3_02199	1454606.3_03743	1454606.3_01115	1454606.3_01118	1454606.3_01225	1454606.3_01227	1454606.3_01226	1454606.3_02670	1454606.3_03886	1454606.3_02811	1454606.3_00925	1454606.3_00648	1454606.3_02695	1454606.3_02627	1454606.3_03968	1454606.3_02208	1454606.3_02890	1454606.3_01959	1454606.3_01982	1454606.3_01564	1454606.3_01990	1454606.3_01992	1454606.3_01991	1454606.3_01113	1454606.3_01816	1454606.3_01813	1454606.3_01815	1454606.3_01814	1454606.3_01811	1454606.3_01810	1454606.3_03885	1454606.3_03091	1454606.3_03094	1454606.3_03095	1454606.3_03092	1454606.3_03093	1454606.3_03983	1454606.3_03982	1454606.3_01916	1454606.3_02139	1454606.3_03978	1454606.3_03977	1454606.3_03976	1454606.3_03975
611.119	611.119_02510	611.119_02509	611.119_02504	611.119_02503	611.119_02506	611.119_01509	611.119_04282	611.119_02650	611.119_02647	611.119_02544	611.119_02542	611.119_02543	611.119_00987	611.119_04153	611.119_00840	611.119_02866	611.119_03160	611.119_00959	611.119_01034	611.119_04049	611.119_01500	611.119_00740	611.119_01780	611.119_01756	611.119_02178	611.119_01748	611.119_01746	611.119_01747	611.119_02652	611.119_01920	611.119_01923	611.119_01921	611.119_01922	611.119_01925	611.119_01926	611.119_04154	611.119_00514	611.119_00511	611.119_00510	611.119_00513	611.119_00512	611.119_04032	611.119_04033	611.119_01822	611.119_01604	611.119_04038	611.119_04039	611.119_04041	611.119_04042
54388.1	54388.105_01062	54388.105_01063	54388.105_01068	54388.105_01069	54388.105_01066	54388.105_02028	54388.105_00435	54388.105_03190	54388.105_03187	54388.105_01026	54388.105_01028	54388.105_01027	54388.105_02495	54388.105_00305	54388.105_02637	54388.105_03452	54388.105_03732	54388.105_02527	54388.105_02447	54388.105_00229	54388.105_02037	54388.105_02722	54388.105_01781	54388.105_01805	54388.105_01370	54388.105_01813	54388.105_01815	54388.105_01814	54388.105_03192	54388.105_01640	54388.105_01637	54388.105_01639	54388.105_01638	54388.105_01635	54388.105_01634	54388.105_00306	54388.105_02934	54388.105_02937	54388.105_02938	54388.105_02935	54388.105_02936	54388.105_00209	54388.105_00210	54388.105_01741	54388.105_01949	54388.105_00219	54388.105_00220	54388.105_00221	54388.105_00222
611.125	611.125_02513	611.125_02512	611.125_02507	611.125_02506	611.125_02509	611.125_01510	611.125_04286	611.125_02653	611.125_02650	611.125_02547	611.125_02545	611.125_02546	611.125_00987	611.125_04157	611.125_00840	611.125_02869	611.125_03163	611.125_00959	611.125_01034	611.125_04053	611.125_01501	611.125_00739	611.125_01781	611.125_01757	611.125_02181	611.125_01749	611.125_01747	611.125_01748	611.125_02655	611.125_01922	611.125_01925	611.125_01923	611.125_01924	611.125_01927	611.125_01928	611.125_04158	611.125_00514	611.125_00511	611.125_00510	611.125_00513	611.125_00512	611.125_04036	611.125_04037	611.125_01823	611.125_01605	611.125_04042	611.125_04043	611.125_04045	611.125_04046
[truncated: 3,499 more columns]

## Sheet: Table  2
Table 7. In silico M9 minimal media formulation
Table 2: In silico M9 minimal media formulation and carbon, nitrogen, phosphorous and sulfur nutrient sources used to simulate for different growth supporting environments.
Reaction Abbreviation	Reaction Name	Formula	Lower Bound	Upper Bound
EX_ca2(e)	Calcium exchange	ca2[e] <=>	-1000	1000
EX_cl(e)	Chloride exchange	cl[e] <=>	-1000	1000
EX_co2(e)	CO2 exchange	co2[e] <=>	-1000	1000
EX_cobalt2(e)	Co2+ exchange	cobalt2[e] <=>	-1000	1000
EX_cu2(e)	Cu2+ exchange	cu2[e] <=>	-1000	1000
EX_fe2(e)	Fe2+ exchange	fe2[e] <=>	-1000	1000
EX_fe3(e)	Fe3+ exchange	fe3[e] <=>	-1000	1000
EX_h(e)	H+ exchange	h[e] <=>	-1000	1000
EX_h2o(e)	H2O exchange	h2o[e] <=>	-1000	1000
EX_k(e)	K+ exchange	k[e] <=>	-1000	1000
EX_mg2(e)	Mg exchange	mg2[e] <=>	-1000	1000
EX_mn2(e)	Mn2+ exchange	mn2[e] <=>	-1000	1000
EX_mobd(e)	Molybdate exchange	mobd[e] <=>	-1000	1000
EX_na1(e)	Sodium exchange	na1[e] <=>	-1000	1000
EX_tungs(e)	tungstate exchange	tungs[e] <=>	-1000	1000
EX_zn2(e)	Zinc exchange	zn2[e] <=>	-1000	1000
EX_ni2(e)	Ni2+ exchange	ni2[e] <=>	-1000	1000
EX_sel(e)	Selenate exchange	sel[e] <=>	-1000	1000
EX_slnt(e)	selenite exchange	slnt[e] <=>	-1000	1000
EX_glc(e)	D-Glucose exchange	glc-D[e] <=>	-20	1000
EX_so4(e)	Sulfate exchange	so4[e] <=>	-1000	1000
EX_nh4(e)	Ammonia exchange	nh4[e] <=>	-1000	1000
EX_pi(e)	Phosphate exchange	pi[e] <=>	-1000	1000
EX_cbl1(e)	Cob(I)alamin exchange	cbl1[e] <=>	-0.01	1000
EX_o2(e)	O2 exchange	o2[e] <=>	-20	1000
For specific growth condition simulations:
Reaction Abbreviation	Reaction Name	Formula	Lower Bound	Upper Bound
For Carbon source profiling:
EX_glc(e)	D-Glucose exchange	glc-D[e] <=>	0	1000
For Nitrogen source profiling:
EX_nh4(e)	Ammonia exchange	nh4[e] <=>	0	1000
For Phosphorous source profiling:
EX_pi(e)	Phosphate exchange	pi[e] <=>	0	1000
For Sulfur source profiling:
EX_so4(e)	Sulfate exchange	so4[e] <=>	0	1000

## Sheet: Table 3
Table 3: Predicted catabolic capabilities simulations across 410 GEMs across 290 growth supporting environment (aerobic). Growth is assumed for values above 0.01.
Column1	C_Butyrate (n-C4:0)	C_Decanoate (n-C10:0)	C_Ethanol	C_Sucrose	C_Ferrioxamine E fe	C_Phenethylamine	C_Ornithine	C_Adenine	N_4-Aminobutanoate	P_IMP	P_ enterobacterial common antigen x4 minimal core oligosaccharide lipid A	C_Oxidized glutathione	P_Sn-Glycero-3-phospho-1-inositol	N_Fe-enterobactin	C_Beta-Alanine	P_Alpha-D-Ribose 5-phosphate	C_Trimethylamine N-oxide	C_4-Hydroxy-L-threonine Exchange	C_L Cystine	C_Reduced glutathione	N_L-Phenylalanine	C_3'-GMP	C_Deoxy D Ribose	N_Thymidine	C_Thymidine	S_Isethionic acid	C_core oligosaccharide lipid A	C_D-Cysteine	P_3'-AMP	C_Agmatine	N_2',3'-Cyclic GMP	N_DTMP	C_Hepta-acylated core oligosaccharide lipid A (E. coli)	S_D-Methionine	C_Ferrichrome minus Fe(III)	C_Maltotetraose	C_Maltohexaose	N_Orotate	P_Undecaprenyl diphosphate galactose-rhamnose-mannose-abequose Exchange	C_D-Allose	S_Ethanesulfonate	N_DAMP	C_Alpha-D-Ribose 5-phosphate	C_L-Threonine O-3-phosphate	N_O-Phospho-L-serine	N_Deoxyuridine	N_Guanine	C_CO2	N_Sn-Glycero-3-phosphoethanolamine
CP007292	0	0.48724	0.417504	0	0	0	0.607608	0	0.809491	1.19492	0	0	1.03157	0	0	0.974285	0	0	0	0.875573	0	0.905522	0.77604	0	0.847968	0	0	0	1.22282	0.58041	1.08431	0	0	0	0	1.9126	2.70848	0	0	0	0	1.08431	0.749098	0.605897	0.826372	0	0.49179	0	0.907503
877468	0	0.48745	0.418011	0	0	0	0.607634	0	0.809491	1.1954	0	0	1.03197	0	0	0.974661	0	0	0	0.875573	0	0.90668	0.776336	0	0.848292	0	0	0	1.22331	0.580435	1.08431	0	0	0	0	1.9126	2.70848	0	0	0	0	1.08431	0.749387	0.606644	0.826699	0	0.492401	0	0.907503
1.41247e+06	0	0.48724	0.417504	0	0	0	0.607608	0	0.809491	1.19492	0	0	1.03157	0	0	0.974285	0	0	0	0.875573	0	0.905522	0.77604	0	0.847968	0	0	0	1.22282	0.58041	1.08431	0	0	0	0	1.9126	2.70848	0	0	0	0	1.08431	0.749098	0.605897	0.826372	0	0.49179	0	0.907503
1.4546e+06	0	0.48745	0.418011	0	0	0	0.607608	0	0.809491	1.1954	0	0	1.03197	0	0	0.974661	0	0	0	0.875573	0	0.90668	0.776336	0	0.848292	0	0	0	1.22331	0.58041	1.08431	0	0	0	0	1.9126	2.70848	0	0	0	0	1.08431	0.749387	0.606644	0.826699	0	0.492401	0	0.907503
54388.4	0	0.48745	0.418011	0	0	0	0.607634	0	0.809491	1.19009	0	0	1.03197	0	0	0.974661	0	0	0	0.875573	0	0.90479	0.776336	0	0.848292	0	0	0	1.22091	0.580435	1.02587	0	0	0	0	1.9126	2.70848	0	0	0	0	1.08431	0.749387	0.606644	0.826699	0	0.455415	0	0.907503
CP007528	0	0.48724	0.417504	0	0	0	0.607608	0	0.809491	1.19492	0	0	1.03157	0	0	0.974285	0	0	0	0.875573	0	0.905522	0.77604	0	0.847968	0	0	0	1.22282	0.58041	1.08431	0	0	0	0	1.9126	2.70848	0	0	0	0	1.08431	0.749098	0.605897	0.826372	0	0.49179	0	0.907503
611.112	0	0.48745	0.418011	0	0	0	0.607634	0	0.809491	1.1954	0	0	1.03197	0	0	0.974661	0	0	0	0.875573	0	0.90668	0.776336	0	0.848292	0	0	0	1.22331	0.580435	1.08431	0	0	0	0	1.9126	2.70848	0	0	0	0	1.08431	0.749387	0.606644	0.826699	0	0.492401	0	0.907503
1.45459e+06	0	0.48745	0.418011	0	0	0	0.607634	0	0.809491	1.1954	0	0	1.03197	0	0	0.974661	0	0	0	0.875573	0	0.90668	0.776336	0	0.848292	0	0	0	1.22331	0.580435	1.08431	0	0	0	0	1.9126	2.70848	0	0	0	0	1.08431	0.749387	0.606644	0.826699	0	0.492401	0	0.907503
CP012349	0	0.48724	0.417504	0	0	0	0.607608	0	0.809491	1.19492	0	0	1.03157	0	0	0.974285	0	0	0	0.875573	0	0.905522	0.77604	0	0.847968	0	0	0	1.22282	0.58041	1.08431	0	0	0	0	1.9126	2.70848	0	0	0	0	1.08431	0.749098	0.605897	0.826372	0	0.49179	0	0.907503
CP011259	0	0.48724	0.417504	0	0	0	0.607608	0	0.809491	1.19492	0	0	1.24937	0	0	0.974285	0	0	0	0.875573	0	0.905522	0.77604	0	0.847968	0	0	0	1.22282	0.58041	1.08431	0	0	0	0	1.9126	2.70848	0	0	0	0	1.08431	0.749098	0.605897	0.826372	0	0.49179	0	0.907503
1.45461e+06	0	0.48745	0.418011	0	0	0	0.607608	0	0.809491	1.1954	0	0	1.03197	0	0	0.974661	0	0	0	0.875573	0	0.90668	0.776336	0	0.848292	0	0	0	1.22331	0.58041	1.08431	0	0	0	0	1.9126	2.70848	0	0	0	0	1.08431	0.749387	0.606644	0.826699	0	0.492401	0	0.907503
1.41259e+06	0	0.49581	0.426828	0	0	0	0.617208	0	0.819252	1.21139	0	0	1.04512	0	0	0.987086	0	0	0	0.888397	0	0.924969	0.786807	0	0.859753	0	0	0	1.23971	0.589525	1.10538	0	0	0	0	1.93448	2.73946	0	0	0	0	1.10538	0.758941	0.619421	0.836778	0	0.502337	0	0.922214
CP019035	0	0.48724	0.417504	0	0	0	0.607608	0	0.809491	1.19492	0	0	1.03157	0	0	0.974285	0	0	0	0.875573	0	0.905522	0.77604	0	0.847968	0	0	0	1.22282	0.58041	1.08431	0	0	0	0	1.9126	2.70848	0	0	0	0	1.08431	0.749098	0.605897	0.826372	0	0.49179	0	0.907503
54388.5	0	0.48745	0.418011	0	0	0	0.607634	0	0.809491	1.1954	0	0	1.03197	0	0	0.974661	0	0	0	0.875573	0	0.90668	0.776336	0	0.848292	0	0	0	1.22331	0.580435	1.08431	0	0	0	0	1.9126	2.70848	0	0	0	0	1.08431	0.749387	0.606644	0.826699	0	0.473648	0	0.907503
1.41254e+06	0	0.48724	0.417504	0	0	0	0.607608	0	0.809491	1.19492	0	0	1.03157	0	0	0.974285	0	0	0	0.875573	0	0.905522	0.77604	0	0.847968	0	0	0	1.22282	0.58041	1.08431	0	0	0	0	1.9126	2.70848	0	0	0	0	1.08431	0.749098	0.605897	0.826372	0	0.49179	0	0.907503
439844	0	0.48745	0.418011	0	0	0	0.607608	0	0.809491	1.1954	0	0	1.03197	0	0	0.974661	0	0	0	0.875573	0	0.90668	0.776336	0	0.848292	0	0	0	1.22331	0.58041	1.08431	0	0	0	0	1.9126	2.70848	0	0	0	0	1.08431	0.749387	0.606644	0.826699	0	0.492401	0	0.907503
CP017723	0	0.48745	0.418011	1.30938	0	0	0.607634	0	0.809491	1.1954	0	0	1.24937	0	0	0.974661	0	0	0	0.875573	0	0.90668	0.776336	0	0.848292	0	0	0	1.22331	0.580435	1.08431	0	0	0	0	1.9126	2.70848	0	0	0	0	1.08431	0.749387	0.606644	0.826699	0	0.492401	0	0.907503
439852	0	0.48745	0.418011	0	0	0	0.607634	0	0.809491	1.1954	0	0	1.03197	0	0	0.974661	0	0	0	0.875573	0	0.90668	0.776336	0	0.848292	0	0	0	1.22331	0.580435	1.08431	0	0	0	0	1.9126	2.70848	0	0	0	0	1.08431	0.749387	0.606644	0.826699	0	0.492401	0	0.907503
149539	0	0.48724	0.417504	0	0	0	0.607608	0	0.809491	1.19492	0	0	1.03157	0	0	0.974285	0	0	0	0.875573	0	0.905522	0.77604	0	0.847968	0	0	0	1.22282	0.58041	1.08431	0	0	0	0	1.9126	2.70848	0	0	0	0	1.08431	0.749098	0.605897	0.826372	0	0.49179	0	0.907503
1.41255e+06	0	0.49581	0.426828	0	0	0	0.617208	0	0.819252	1.21139	0	0	1.04512	0	0	0.987086	0	0	0	0.888397	0	0.924969	0.786807	0	0.859753	0	0	0	1.23971	0.589525	1.10538	0	0	0	0	1.93448	2.73946	0	0	0	0	1.10538	0.758941	0.619421	0.836778	0	0.502337	0	0.922214
1.24411e+06	0	0.48724	0.417504	0	0	0	0.607608	0	0.809491	1.19492	0	0	1.03157	0	0	0.974285	0	0	0	0.875573	0	0.905522	0.77604	0	0.847968	0	0	0	1.22282	0.58041	1.08431	0	0	0	0	1.9126	2.70848	0	0	0	0	1.08431	0.749098	0.605897	0.826372	0	0.49179	0	0.907503
1.41261e+06	0	0.49581	0.426828	0	0	0	0.617208	0	0.819252	1.21139	0	0	1.04512	0	0	0.987086	0	0	0	0.888397	0	0.924969	0.786808	0	0.859753	0	0	0	1.23971	0.589525	1.10538	0	0	0	0	1.93448	2.73946	0	0	0	0	1.10538	0.758941	0.619421	0.836778	0	0.502337	0	0.922214
58712.7	0	0.48745	0.418011	0	0	0	0.607634	0	0.809491	1.1954	0	0	1.03197	0	0	0.974661	0	0	0	0.875573	0	0.90668	0.776336	0	0.848292	0	0	0	1.22331	0.580435	1.08431	0	0	0	0	1.9126	2.70848	0	0	0	0	1.08431	0.749387	0.606644	0.826699	0	0.492401	0	0.907503
90371.2	0	0.48745	0.418011	0	0	0	0.607634	0	0.809491	1.1954	0	0	1.24937	0	0	0.974661	0	0	0	0.875573	0	0.90668	0.776336	0	0.848292	0	0	0	1.22331	0.580435	1.08431	0	0	0	0	1.9126	2.70848	0	0	0	0	1.08431	0.749387	0.606644	0.826699	0	0.492401	0	0.907503
1.41255e+06	0	0.48724	0.417504	0	0	0	0.607608	0	0.809491	1.19492	0	0	1.03157	0	0	0.974285	0	0	0	0.875573	0	0.905522	0.77604	0	0.847968	0	0	0	1.22282	0.58041	1.08431	0	0	0	0	1.9126	2.70848	0	0	0	0	1.08431	0.749098	0.605897	0.826372	0	0.49179	0	0.907503
149539	0	0.48724	0.417504	0	0	0	0.607608	0	0.809491	1.19492	0	0	1.03157	0	0	0.974285	0	0	0	0.875573	0	0.905522	0.77604	0	0.847968	0	0	0	1.22282	0.58041	1.08431	0	0	0	0	1.9126	2.70848	0	0	0	0	1.08431	0.749098	0.605897	0.826372	0	0.49179	0	0.907503
1.41254e+06	0	0.48724	0.417504	0	0	0	0.607608	0	0.809491	1.19492	0	0	1.03157	0	0	0.974285	0	0	0	0.875573	0	0.905522	0.77604	0	0.847968	0	0	0	1.22282	0.58041	1.08431	0	0	0	0	1.9126	2.70848	0	0	0	0	1.08431	0.749098	0.605897	0.826372	0	0.49179	0	0.907503
CP019204	0	0.48745	0.418011	0	0	0	0.607634	0	0.809491	1.1954	0	0	1.24937	0	0	0.974661	0	0	0	0.875573	0	0.90668	0.776336	0	0.848292	0	0	0	1.22331	0.580435	1.08431	0	0	0	0	1.9126	2.70848	0	0	0	0	1.08431	0.749387	0.606644	0.826699	0	0.492401	0	0.907503
1.24412e+06	0	0.48724	0.417504	0	0	0	0.607608	0	0.809491	1.19492	0	0	1.03157	0	0	0.974285	0	0	0	0.875573	0	0.905522	0.77604	0	0.847968	0	0	0	1.22282	0.58041	1.08431	0	0	0	0	1.9126	2.70848	0	0	0	0	1.08431	0.749098	0.605897	0.826372	0	0.49179	0	0.907503
1.45464e+06	0	0	0	0	0	0	0	0	0	0	0	0	0	0	0	0	0	0	0	0	0	0	0	0	0	0	0	0	0	0	0	0	0	0	0	0	0	0	0	0	0	0	0	0	0	0	0	0	0
54388.9	0	0.48745	0.418011	0	0	0	0.607634	0	0.809491	1.1954	0	0	1.03197	0	0	0.974661	0	0	0	0.875573	0	0.90668	0.776336	0	0.848292	0	0	0	1.22331	0.580435	1.08431	0	0	0	0	1.9126	2.70848	0	0	0	0	1.08431	0.749387	0.606644	0.826699	0	0.473648	0	0.907503
1.41257e+06	0	0.48724	0.417504	0	0	0	0.607608	0	0.809491	1.19492	0	0	1.03157	0	0	0.974285	0	0	0	0.875573	0	0.905522	0.77604	0	0.847968	0	0	0	1.22282	0.58041	1.08431	0	0	0	0	1.9126	2.70848	0	0	0	0	1.08431	0.749098	0.605897	0.826372	0	0.49179	0	0.907503
1.41249e+06	0	0.49581	0.426828	0	0	0	0.617208	0	0.819252	1.21139	0	0	1.04512	0	0	0.987086	0	0	0	0.888397	0	0.924969	0.786807	0	0.859753	0	0	0	1.23971	0.589525	1.10538	0	0	0	0	1.93448	2.73946	0	0	0	0	1.10538	0.758941	0.619421	0.836778	0	0.502337	0	0.922214
1.45464e+06	0	0.48745	0.418011	0	0	0	0.607634	0	0.809491	1.1954	0	0	1.24937	0	0	0.974661	0	0	0	0.875573	0	0.90668	0.776336	0	0.848292	0	0	0	1.22331	0.580435	1.08431	0	0	0	0	1.9126	2.70848	0	0	0	0	1.08431	0.749387	0.606644	0.826699	0	0.492401	0	0.907503
1.41252e+06	0	0.48724	0.417504	0	0	0	0.607608	0	0.809491	1.19492	0	0	1.03157	0	0	0.974285	0	0	0	0.875573	0	0.905522	0.77604	0	0.847968	0	0	0	1.22282	0.58041	1.08431	0	0	0	0	1.9126	2.70848	0	0	0	0	1.08431	0.749098	0.605897	0.826372	0	0.49179	0	0.907503
611.123	0	0.48745	0.418011	0	0	0	0.607634	0	0.809491	1.1954	0	0	1.03197	0	0	0.974661	0	0	0	0.875573	0	0.90668	0.776337	0	0.848292	0	0	0	1.22331	0.580435	1.08431	0	0	0	0	1.9126	2.70848	0	0	0	0	1.08431	0.749387	0.606644	0.826699	0	0.492401	0	0.907503
1.41256e+06	0	0.48724	0.417504	0	0	0	0.607608	0	0.809491	1.19492	0	0	1.03157	0	0	0.974285	0	0	0	0.875573	0	0.905522	0.77604	0	0.847968	0	0	0	1.22282	0.58041	1.08431	0	0	0	0	1.9126	2.70848	0	0	0	0	1.08431	0.749098	0.605897	0.826372	0	0.49179	0	0.907503
149539	0	0.48724	0.417504	0	0	0	0.607608	0	0.809491	1.19492	0	0	1.03157	0	0	0.974285	0	0	0	0.875573	0	0.905522	0.77604	0	0.847968	0	0	0	1.22282	0.58041	1.08431	0	0	0	0	1.9126	2.70848	0	0	0	0	1.08431	0.749098	0.605897	0.826372	0	0.49179	0	0.907503
1.41247e+06	0	0.48724	0.417504	0	0	0	0.607608	0	0.809491	1.19492	0	0	1.03157	0	0	0.974285	0	0	0	0.875573	0	0.905522	0.77604	0	0.847968	0	0	0	1.22282	0.58041	1.08431	0	0	0	0	1.9126	2.70848	0	0	0	0	1.08431	0.749098	0.605897	0.826372	0	0.49179	0	0.907503
108619	0	0.48745	0.418011	0	0	0	0.607634	0	0.809491	1.1954	0	0	1.24937	0	0	0.974661	0	0	0	0.875573	0	0.90668	0.776336	0	0.848292	0	0	0	1.22331	0.580435	1.08431	0	0	0	0	1.9126	2.70848	0	0	0	0	1.08431	0.749387	0.606644	0.826699	0	0.492401	0	0.907503
1.41258e+06	0	0.48724	0.417504	0	0	0	0.607608	0	0.809491	1.19492	0	0	1.03157	0	0	0.974285	0	0	0	0.875573	0	0.905522	0.77604	0	0.847968	0	0	0	1.22282	0.58041	1.08431	0	0	0	0	1.9126	2.70848	0	0	0	0	1.08431	0.749098	0.605897	0.826372	0	0.49179	0	0.907503
CP019198	0	0.48745	0.418011	0	0	0	0.607608	0	0.809491	1.1954	0	0	1.24937	0	0	0.974661	0	0	0	0.875573	0	0.90668	0.776336	0	0.848292	0	0	0	1.22331	0.58041	1.08431	0	0	0	0	1.9126	2.70848	0	0	0	0	1.08431	0.749387	0.606644	0.826699	0	0.492401	0	0.907503
1.41254e+06	0	0.491351	0.421047	0	0	0	0.612944	0	0.816094	1.20377	0	0	1.03886	0	0	0.981169	0	0	0	0.883429	0	0.913092	0.781808	0	0.854281	0	0	0	1.23107	0.585476	1.10852	0	0	0	0	1.92673	2.72848	0	0	0	0	1.10852	0.754391	0.611325	0.832357	0	0.496119	0	0.924401
59204.1	0	0.483096	0.416181	0	0	0	0.596387	0	0.780867	1.1954	0	0	1.03197	0	0	0.974661	0	0	0	0.850165	0	0.90668	0.776336	0	0.848292	0	0	0	1.22331	0.569025	1.08431	0	0	0	0	1.9126	2.70848	0	0	0	0	1.08431	0.749387	0.606644	0.826699	0	0.473648	0	0.907503
1.41259e+06	0	0.48724	0.417504	0	0	0	0.607608	0	0.809491	1.19492	0	0	1.03157	0	0	0.974285	0	0	0	0.875573	0	0.905522	0.77604	0	0.847968	0	0	0	1.22282	0.58041	1.08431	0	0	0	0	1.9126	2.70848	0	0	0	0	1.08431	0.749098	0.605897	0.826372	0	0.49179	0	0.907503
1.41246e+06	0	0.48724	0.417504	0	0	0	0.607608	0	0.809491	1.19492	0	0	1.03157	0	0	0.974285	0	0	0	0.875573	0	0.905522	0.77604	0	0.847968	0	0	0	1.22282	0.58041	1.08431	0	0	0	0	1.9126	2.70848	0	0	0	0	1.08431	0.749098	0.605897	0.826372	0	0.49179	0	0.907503
1.41247e+06	0	0.48724	0.417504	0	0	0	0.607608	0	0.809491	1.19492	0	0	1.03157	0	0	0.974285	0	0	0	0.875573	0	0.905522	0.77604	0	0.847968	0	0	0	1.22282	0.58041	1.08431	0	0	0	0	1.9126	2.70848	0	0	0	0	1.08431	0.749098	0.605897	0.826372	0	0.49179	0	0.907503
CP010282	0	0.48745	0.418011	0	0	0	0.607634	0	0.809491	1.1954	0	0	1.03197	0	0	0.974661	0	0	0	0.875573	0	0.90668	0.776336	0	0.848292	0	0	0	1.22331	0.580435	1.08431	0	0	0	0	1.9126	2.70848	0	0	0	0	1.08431	0.749387	0.606644	0.826699	0	0.492401	0	0.907503
CP019177	0	0.507991	0.430555	0	0	0	0.635798	0	0.852844	1.19492	0	0	1.30794	0	0	1.01013	0	0	0	0.911262	0	0.905522	0.80434	0	0.878945	0	0	0	1.22282	0.606644	1.08431	0	0	0	0	2.00226	2.83545	0	0	0	0	1.08431	0.776658	0.623633	0.853691	0	0.49179	0	1.08431
1.41261e+06	0	0.48724	0.417504	0	0	0	0.607608	0	0.809491	1.19492	0	0	1.03157	0	0	0.974285	0	0	0	0.875573	0	0.905522	0.77604	0	0.847968	0	0	0	1.22282	0.58041	1.08431	0	0	0	0	1.9126	2.70848	0	0	0	0	1.08431	0.749098	0.605897	0.826372	0	0.49179	0	0.907503
54388.8	0	0.48745	0.418011	0	0	0	0.607634	0	0.809491	1.1954	0	0	1.03197	0	0	0.974661	0	0	0	0.875573	0	0.90668	0.776336	0	0.848292	0	0	0	1.22331	0.580435	1.08431	0	0	0	0	1.9126	2.70848	0	0	0	0	1.08431	0.749387	0.606644	0.826699	0	0.473648	0	0.907503
CP011394	0	0.48724	0.417504	0	0	0	0.607608	0	0.809491	1.19492	0	0	1.03157	0	0	0.974285	0	0	0	0.875573	0	0.905522	0.77604	0	0.847968	0	0	0	1.22282	0.58041	1.08431	0	0	0	0	1.9126	2.70848	0	0	0	0	1.08431	0.749098	0.605897	0.826372	0	0.49179	0	0.907503
1.45459e+06	0	0.48745	0.418011	0	0	0	0.607634	0	0.809491	1.1954	0	0	1.03197	0	0	0.974661	0	0	0	0.875573	0	0.90668	0.776336	0	0.848292	0	0	0	1.22331	0.580435	1.08431	0	0	0	0	1.9126	2.70848	0	0	0	0	1.08431	0.749387	0.606644	0.826699	0	0.492401	0	0.907503
1.41249e+06	0	0.48724	0.417504	0	0	0	0.607608	0	0.809491	1.19492	0	0	1.03157	0	0	0.974285	0	0	0	0.875573	0	0.905522	0.77604	0	0.847968	0	0	0	1.22282	0.58041	1.08431	0	0	0	0	1.9126	2.70848	0	0	0	0	1.08431	0.749098	0.605897	0.826372	0	0.49179	0	0.907503
CP009561	0	0.48745	0.418011	0	0	0	0.607634	0	0.809491	1.1954	0	0	1.03197	0	0	0.974661	0	0	0	0.875573	0	0.90668	0.776336	0	0.848292	0	0	0	1.22331	0.580435	1.08431	0	0	0	0	1.9126	2.70848	0	0	0	0	1.08431	0.749387	0.606644	0.826699	0	0.492401	0	0.907503
1.41248e+06	0	0.48724	0.417504	0	0	0	0.607608	0	0.809491	1.19492	0	0	1.03157	0	0	0.974285	0	0	0	0.875573	0	0.905522	0.77604	0	0.847968	0	0	0	1.22282	0.58041	1.08431	0	0	0	0	1.9126	2.70848	0	0	0	0	1.08431	0.749098	0.605897	0.826372	0	0.49179	0	0.907503
CP007598	0	0.48724	0.417504	0	0	0	0.607608	0	0.809491	1.19492	0	0	1.03157	0	0	0.974285	0	0	0	0.875573	0	0.905522	0.77604	0	0.847968	0	0	0	1.22282	0.58041	1.08431	0	0	0	0	1.9126	2.70848	0	0	0	0	1.08431	0.749098	0.605897	0.826372	0	0.49179	0	0.907503
1.38251e+06	0	0.483096	0.416181	0	0	0	0.596387	0	0.780867	1.1954	0	0	1.03197	0	0	0.974661	0	0	0	0.850165	0	0.90668	0	0	0.848292	0	0	0	1.22331	0.569025	1.08431	0	0	0	0	1.9126	2.70848	0	0	0	0	1.08431	0.749387	0.606644	0.826699	0	0.460494	0	0
1.41251e+06	0	0.48724	0.417504	0	0	0	0.607608	0	0.809491	1.19492	0	0	1.03157	0	0	0.974285	0	0	0	0.875573	0	0.905522	0.77604	0	0.847968	0	0	0	1.22282	0.58041	1.08431	0	0	0	0	1.9126	2.70848	0	0	0	0	1.08431	0.749098	0.605897	0.826372	0	0.49179	0	0.907503
54388.1	0	0.48745	0.418011	0	0	0	0.607634	0	0.809491	1.1954	0	0	1.03197	0	0	0.974661	0	0	0	0.875573	0	0.90668	0.776336	0	0.848292	0	0	0	1.22331	0.580435	1.08431	0	0	0	0	1.9126	2.70848	0	0	0	0	1.08431	0.749387	0.606644	0.826699	0	0.473648	0	0.907503
CP010281	0	0.48745	0.418011	0	0	0	0.607634	0	0.809491	1.1954	0	0	1.03197	0	0	0.974661	0	0	0	0.875573	0	0.90668	0.776336	0	0.848292	0	0	0	1.22331	0.580435	1.08431	0	0	0	0	1.9126	2.70848	0	0	0	0	1.08431	0.749387	0.606644	0.826699	0	0.492401	0	0.907503
1.45463e+06	0	0.48745	0.418011	0	0	0	0.607634	0	0.809491	1.1954	0	0	1.03197	0	0	0.974661	0	0	0	0.875573	0	0.90668	0.776336	0	0.848292	0	0	0	1.22331	0.580435	1.08431	0	0	0	0	1.9126	2.70848	0	0	0	0	1.08431	0.749387	0.606644	0.826699	0	0.492401	0	0.907503
59204.1	0	0.483096	0.416181	0	0	0	0.596387	0	0.780867	1.1954	0	0	1.03197	0	0	0.974661	0	0	0	0.850165	0	0.90668	0.776336	0	0.848292	0	0	0	1.22331	0.569025	1.08431	0	0	0	0	1.9126	2.70848	0	0	0	0	1.08431	0.749387	0.606644	0.826699	0	0.473648	0	0.907503
1.41256e+06	0	0.48724	0.417504	0	0	0	0.607608	0	0.809491	1.19492	0	0	1.03157	0	0	0.974285	0	0	0	0.875573	0	0.905522	0.77604	0	0.847968	0	0	0	1.22282	0.58041	1.08431	0	0	0	0	1.9126	2.70848	0	0	0	0	1.08431	0.749098	0.605897	0.826372	0	0.49179	0	0.907503
1.41245e+06	0	0.48724	0.417504	0	0	0	0.607608	0	0.809491	1.19492	0	0	1.03157	0	0	0.974285	0	0	0	0.875573	0	0.905522	0.77604	0	0.847968	0	0	0	1.22282	0.58041	1.08431	0	0	0	0	1.9126	2.70848	0	0	0	0	1.08431	0.749098	0.605897	0.826372	0	0.49179	0	0.907503
CP003836	0	0.491566	0.421562	0	0	0	0.612971	0	0.816094	1.20426	0	0	1.2586	0	0	0.98155	0	0	0	0.883429	0	0.91427	0.782109	0	0.85461	0	0	0	1.23157	0.585502	1.10852	0	0	0	0	1.92673	2.72848	0	0	0	0	1.10852	0.754684	0.612085	0.832688	0	0.496741	0	0.924401
1.45464e+06	0	0.48745	0.418011	0	0	0	0.607634	0	0.809491	1.1954	0	0	1.24937	0	0	0.974661	0	0	0	0.875573	0	0.90668	0.776336	0	0.848292	0	0	0	1.22331	0.580435	1.08431	0	0	0	0	1.9126	2.70848	0	0	0	0	1.08431	0.749387	0.606644	0.826699	0	0.492401	0	0.907503
1.41245e+06	0	0.48724	0.417504	0	0	0	0.607608	0	0.809491	1.19492	0	0	1.03157	0	0	0.974285	0	0	0	0.875573	0	0.905522	0.77604	0	0.847968	0	0	0	1.22282	0.58041	1.08431	0	0	0	0	1.9126	2.70848	0	0	0	0	1.08431	0.749098	0.605897	0.826372	0	0.49179	0	0.907503
611.64	0	0.48745	0.418011	0	0	0	0.607634	0	0.809491	1.1954	0	0	1.03197	0	0	0.974661	0	0	0	0.875573	0	0.90668	0.776336	0	0.848292	0	0	0	1.22331	0.580435	1.08431	0	0	0	0	1.9126	2.70848	0	0	0	0	1.08431	0.749387	0.606644	0.826699	0	0.492401	0	0.907503
595.7	0	0.48745	0.418011	0	0	0	0.607634	0	0.809491	1.1954	0	0	1.24937	0	0	0.974661	0	0	0	0.875573	0	0.90668	0.776336	0	0.848292	0	0	0	1.22331	0.580435	1.08431	0	0	0	0	1.9126	2.70848	0	0	0	0	1.08431	0.749387	0.606644	0.826699	0	0.492401	0	0.907503
54388.1	0	0.48745	0.418011	0	0	0	0.607634	0	0.809491	1.1954	0	0	1.03197	0	0	0.974661	0	0	0	0.875573	0	0.90668	0.776336	0	0.848292	0	0	0	1.22331	0.580435	1.08431	0	0	0	0	1.9126	2.70848	0	0	0	0	1.08431	0.749387	0.606644	0.826699	0	0.473648	0	0.907503
54388.9	0	0.48745	0.418011	0	0	0	0.607634	0	0.809491	1.19009	0	0	1.03197	0	0	0.974661	0	0	0	0.875573	0	0.90479	0.776336	0	0.848292	0	0	0	1.22091	0.580435	1.02587	0	0	0	0	1.9126	2.70848	0	0	0	0	1.08431	0.749387	0.606644	0.826699	0	0.455415	0	0.907503
1.4126e+06	0	0.48724	0.417504	0	0	0	0.607608	0	0.809491	1.19492	0	0	1.03157	0	0	0.974285	0	0	0	0.875573	0	0.905522	0.77604	0	0.847968	0	0	0	1.22282	0.58041	1.08431	0	0	0	0	1.9126	2.70848	0	0	0	0	1.08431	0.749098	0.605897	0.826372	0	0.49179	0	0.907503
CP007531	0	0.48745	0.418011	0	0	0	0.607634	0	0.809491	1.1954	0	0	1.03197	0	0	0.974661	0	0	0	0.875573	0	0.90668	0.776336	0	0.848292	0	0	0	1.22331	0.580435	1.08431	0	0	0	0	1.9126	2.70848	0	0	0	0	1.08431	0.749387	0.606644	0.826699	0	0.492401	0	0.907503
CP012346	0	0.48745	0.418011	0	0	0	0.607608	0	0.809491	1.1954	0	0	1.03197	0	0	0.974661	0	0	0	0.875573	0	0.90668	0.776336	0	0.848292	0	0	0	1.22331	0.58041	1.08431	0	0	0	0	1.9126	2.70848	0	0	0	0	1.08431	0.749387	0.606644	0.826699	0	0.473648	0	0.907503
90371.9	0	0.48745	0.418011	0	0	0	0.607634	0	0.809491	1.1954	0	0	1.24937	0	0	0.974661	0	0	0	0.875573	0	0.90668	0.776336	0	0.848292	0	0	0	1.22331	0.580435	1.08431	0	0	0	0	1.9126	2.70848	0	0	0	0	1.08431	0.749387	0.606644	0.826699	0	0.492401	0	0.907503
1.41261e+06	0	0.48724	0.417504	0	0	0	0.607608	0	0.809491	1.19492	0	0	1.03157	0	0	0.974285	0	0	0	0.875573	0	0.905522	0.77604	0	0.847968	0	0	0	1.22282	0.58041	1.08431	0	0	0	0	1.9126	2.70848	0	0	0	0	1.08431	0.749098	0.605897	0.826372	0	0.49179	0	0.907503
CP019413	0	0.48745	0.418011	0	0	0	0.607634	0	0.809491	1.1954	0	0	1.24937	0	0	0.974661	0	0	0	0.875573	0	0.90668	0.776336	0	0.848292	0	0	0	1.22331	0.580435	1.08431	0	0	0	0	1.9126	2.70848	0	0	0	0	1.08431	0.749387	0.606644	0.826699	0	0.492401	0	0.907503
54388.1	0	0	0	0	0	0	0	0	0	0	0	0	0	0	0	0	0	0	0	0	0	0	0	0	0	0	0	0	0	0	0	0	0	0	0	0	0	0	0	0	0	0	0	0	0	0	0	0	0
1.45463e+06	0	0.48745	0.418011	0	0	0	0.607634	0	0.809491	1.1954	0	0	1.24937	0	0	0.974661	0	0	0	0.875573	0	0.90668	0.776336	0	0.848292	0	0	0	1.22331	0.580435	1.08431	0	0	0	0	1.9126	2.70848	0	0	0	0	1.08431	0.749387	0.606644	0.826699	0	0.492401	0	0.907503
1.41257e+06	0	0.48724	0.417504	0	0	0	0.607608	0	0.809491	1.19492	0	0	1.03157	0	0	0.974285	0	0	0	0.875573	0	0.905522	0.77604	0	0.847968	0	0	0	1.22282	0.58041	1.08431	0	0	0	0	1.9126	2.70848	0	0	0	0	1.08431	0.749098	0.605897	0.826372	0	0.49179	0	0.907503
CP007246	-6.66134e-15	0.00434836	0.0193761	1.39888e-14	-1.55431e-15	-4.21885e-15	0.0433779	0.0642516	0.00787875	1.87753	0	-1.9984e-15	1.66962	-8.17613e-12	1.76896e-06	1.58784	0.101851	-2.08722e-14	2.28706e-14	0.304984	0.0167301	0.547614	0.28678	0.310466	0.370456	0	-2.15383e-14	2.28706e-14	1.91184	0.00990984	0.483439	0.310466	3.33067e-15	0	1.77636e-15	1.3673	2.19628	0.0234559	0	-3.33067e-15	0	0.466597	0.246767	0.101851	0.080562	0.2153	0.0949391	2.28706e-14	0.307759
1.4125e+06	0	0.48724	0.417504	0	0	0	0.607608	0	0.809491	1.19492	0	0	1.03157	0	0	0.974285	0	0	0	0.875573	0	0.905522	0.77604	0	0.847968	0	0	0	1.22282	0.58041	1.08431	0	0	0	0	1.9126	2.70848	0	0	0	0	1.08431	0.749098	0.605897	0.826372	0	0.49179	0	0.907503
90371.2	0	0.48745	0.418011	0	0	0	0.607634	0	0.809491	1.1954	0	0	1.24937	0	0	0.974661	0	0	0	0.875573	0	0.90668	0.776336	0	0.848292	0	0	0	1.22331	0.580435	1.08431	0	0	0	0	1.9126	2.70848	0	0	0	0	1.08431	0.749387	0.606644	0.826699	0	0.492401	0	0.907503
1.41256e+06	0	0.48724	0.417504	0	0	0	0.607608	0	0.809491	1.19492	0	0	1.03157	0	0	0.974285	0	0	0	0.875573	0	0.905522	0.77604	0	0.847968	0	0	0	1.22282	0.58041	1.08431	0	0	0	0	1.9126	2.70848	0	0	0	0	1.08431	0.749098	0.605897	0.826372	0	0.49179	0	0.907503
1.45462e+06	0	0.48745	0.418011	0	0	0	0.607634	0	0.809491	1.1954	0	0	1.03197	0	0	0.974661	0	0	0	0.875573	0	0.90668	0.776336	0	0.848292	0	0	0	1.22331	0.580435	1.08431	0	0	0	0	1.9126	2.70848	0	0	0	0	1.08431	0.749387	0.606644	0.826699	0	0.492401	0	0.907503
454167	0	0.48724	0.417504	0	0	0	0.607608	0	0.809491	1.19492	0	0	1.24937	0	0	0.974285	0	0	0	0.875573	0	0.905522	0.77604	0	0.847968	0	0	0	1.22282	0.58041	1.08431	0	0	0	0	1.9126	2.70848	0	0	0	0	1.08431	0.749098	0.605897	0.826372	0	0.49179	0	0.907503
1.41248e+06	0	0.48724	0.417504	0	0	0	0.607608	0	0.809491	1.19492	0	0	1.03157	0	0	0.974285	0	0	0	0.875573	0	0.905522	0.77604	0	0.847968	0	0	0	1.22282	0.58041	1.08431	0	0	0	0	1.9126	2.70848	0	0	0	0	1.08431	0.749098	0.605897	0.826372	0	0.49179	0	0.907503
1.41252e+06	0	0.49581	0.426828	0	0	0	0.617208	0	0.819252	1.21139	0	0	1.04512	0	0	0.987086	0	0	0	0.888397	0	0.924969	0.786807	0	0.859753	0	0	0	1.23971	0.589525	1.10538	0	0	0	0	1.93448	2.73946	0	0	0	0	1.10538	0.758941	0.619421	0.836778	0	0.502337	0	0.922214
1.41253e+06	0	0.48724	0.417504	0	0	0	0.607608	0	0.809491	1.19492	0	0	1.03157	0	0	0.974285	0	0	0	0.875573	0	0.905522	0.77604	0	0.847968	0	0	0	1.22282	0.58041	1.08431	0	0	0	0	1.9126	2.70848	0	0	0	0	1.08431	0.749098	0.605897	0.826372	0	0.49179	0	0.907503
1.41251e+06	0	0.48724	0.417504	0	0	0	0.607608	0	0.809491	1.19492	0	0	1.03157	0	0	0.974285	0	0	0	0.875573	0	0.905522	0.77604	0	0.847968	0	0	0	1.22282	0.58041	1.08431	0	0	0	0	1.9126	2.70848	0	0	0	0	1.08431	0.749098	0.605897	0.826372	0	0.49179	0	0.907503
611.126	0	0.48745	0.418011	0	0	0	0.607634	0	0.809491	1.1954	0	0	1.03197	0	0	0.974661	0	0	0	0.875573	0	0.90668	0.776336	0	0.848292	0	0	0	1.22331	0.580435	1.08431	0	0	0	0	1.9126	2.70848	0	0	0	0	1.08431	0.749387	0.606644	0.826699	0	0.492401	0	0.907503
1.4125e+06	0	0.48724	0.417504	0	0	0	0.607608	0	0.809491	1.19492	0	0	1.03157	0	0	0.974285	0	0	0	0.875573	0	0.905522	0.77604	0	0.847968	0	0	0	1.22282	0.58041	1.08431	0	0	0	0	1.9126	2.70848	0	0	0	0	1.08431	0.749098	0.605897	0.826372	0	0.49179	0	0.907503
611.105	0	0.48745	0.418011	0	0	0	0.607634	0	0.809491	1.1954	0	0	1.03197	0	0	0.974661	0	0	0	0.875573	0	0.90668	0.776336	0	0.848292	0	0	0	1.22331	0.580435	1.08431	0	0	0	0	1.9126	2.70848	0	0	0	0	1.08431	0.749387	0.606644	0.826699	0	0.492401	0	0.907503
595.69	0	0.48745	0.418011	0	0	0	0.607634	0	0.809491	1.1954	0	0	1.24937	0	0	0.974661	0	0	0	0.875573	0	0.90668	0.776336	0	0.848292	0	0	0	1.22331	0.580435	1.08431	0	0	0	0	1.9126	2.70848	0	0	0	0	1.08431	0.749387	0.606644	0.826699	0	0.492401	0	0.907503
1.24359e+06	0	0	0	0	0	0	0	0	0.678752	0.812734	0	0	0.726882	0	0	0.598805	0	0	0	0	0	0.728444	0.616073	0	0.690965	0	0	0	0.840774	0	0.767065	0	0	0	0	0.712923	0.930244	0	0	0	0	0.868856	0.515524	0	0.703852	0	0.430204	0	0.794419
1.24412e+06	0	0.48724	0.417504	0	0	0	0.607608	0	0.809491	1.19492	0	0	1.03157	0	0	0.974285	0	0	0	0.875573	0	0.905522	0.77604	0	0.847968	0	0	0	1.22282	0.58041	1.08431	0	0	0	0	1.9126	2.70848	0	0	0	0	1.08431	0.749098	0.605897	0.826372	0	0.49179	0	0.907503
1.41251e+06	0	0.48724	0.417504	0	0	0	0.607608	0	0.809491	1.19492	0	0	1.03157	0	0	0.974285	0	0	0	0.875573	0	0.905522	0.77604	0	0.847968	0	0	0	1.22282	0.58041	1.08431	0	0	0	0	1.9126	2.70848	0	0	0	0	1.08431	0.749098	0.605897	0.826372	0	0.49179	0	0.907503
1.40686e+06	0	0.48724	0.417504	0	0	0	0.607608	0	0.809491	1.19492	0	0	1.24937	0	0	0.974285	0	0	0	0.875573	0	0.905522	0.77604	0	0.847968	0	0	0	1.22282	0.58041	1.08431	0	0	0	0	1.9126	2.70848	0	0	0	0	1.08431	0.749098	0.605897	0.826372	0	0.49179	0	0.907503
216598	0	0.48745	0.418011	0	0	0	0.607634	0	0.809491	1.1954	0	0	1.24937	0	0	0.974661	0	0	0	0.875573	0	0.90668	0.776336	0	0.848292	0	0	0	1.22331	0.580435	1.08431	0	0	0	0	1.9126	2.70848	0	0	0	0	1.08431	0.749387	0.606644	0.826699	0	0.492401	0	0.907503
1.41247e+06	0	0.48724	0.417504	0	0	0	0.607608	0	0.809491	1.19492	0	0	1.03157	0	0	0.974285	0	0	0	0.875573	0	0.905522	0.77604	0	0.847968	0	0	0	1.22282	0.58041	1.08431	0	0	0	0	1.9126	2.70848	0	0	0	0	1.08431	0.749098	0.605897	0.826372	0	0.49179	0	0.907503
1.41255e+06	0	0.48724	0.417504	0	0	0	0.607608	0	0.809491	1.19492	0	0	1.03157	0	0	0.974285	0	0	0	0.875573	0	0.905522	0.77604	0	0.847968	0	0	0	1.22282	0.58041	1.08431	0	0	0	0	1.9126	2.70848	0	0	0	0	1.08431	0.749098	0.605897	0.826372	0	0.49179	0	0.907503
1.41247e+06	0	0.48724	0.417504	0	0	0	0.607608	0	0.809491	1.19492	0	0	1.03157	0	0	0.974285	0	0	0	0.875573	0	0.905522	0.77604	0	0.847968	0	0	0	1.22282	0.58041	1.08431	0	0	0	0	1.9126	2.70848	0	0	0	0	1.08431	0.749098	0.605897	0.826372	0	0.49179	0	0.907503
1.41261e+06	0	0.49581	0.426828	0	0	0	0.617208	0	0.819252	1.21139	0	0	1.04512	0	0	0.987086	0	0	0	0.888397	0	0.924969	0.786807	0	0.859753	0	0	0	1.23971	0.589525	1.10538	0	0	0	0	1.93448	2.73946	0	0	0	0	1.10538	0.758941	0.619421	0.836778	0	0.502337	0	0.922214
321315	0	0.48745	0.418011	0	0	0	0.607634	0	0.809491	1.1954	0	0	1.03197	0	0	0.974661	0	0	0	0.875573	0	0.90668	0.776336	0	0.848292	0	0	0	1.22331	0.580435	1.08431	0	0	0	0	1.9126	2.70848	0	0	0	0	1.08431	0.749387	0.606644	0.826699	0	0.492401	0	0.907503
1.41256e+06	0	0.48724	0.417504	0	0	0	0.607608	0	0.809491	1.19492	0	0	1.03157	0	0	0.974285	0	0	0	0.875573	0	0.905522	0.775992	0	0.846496	0	0	0	1.22282	0.58041	1.08431	0	0	0	0	1.9126	2.70848	0	0	0	0	1.08431	0.749098	0.605897	0.826372	0	0.49179	0	0.907503
90371.1	0	0.48745	0.418011	0	0	0	0.607634	0	0.809491	1.1954	0	0	1.24937	0	0	0.974661	0	0	0	0.875573	0	0.90668	0.776336	0	0.848292	0	0	0	1.22331	0.580435	1.08431	0	0	0	0	1.9126	2.70848	0	0	0	0	1.08431	0.749387	0.606644	0.826699	0	0.492401	0	0.907503
1.26775e+06	0	0.48745	0.418011	0	0	0	0.607608	0	0.809491	1.1954	0	0	1.03197	0	0	0.974661	0	0	0	0.875573	0	0.90668	0.776336	0	0.848292	0	0	0	1.22331	0.58041	1.08431	0	0	0	0	1.9126	2.70848	0	0	0	0	1.08431	0.749387	0.606644	0.826699	0	0.492401	0	0.907503
1.41258e+06	0	0.48724	0.417504	0	0	0	0.607608	0	0.809491	1.19492	0	0	1.03157	0	0	0.974285	0	0	0	0.875573	0	0.905522	0.77604	0	0.847968	0	0	0	1.22282	0.58041	1.08431	0	0	0	0	1.9126	2.70848	0	0	0	0	1.08431	0.749098	0.605897	0.826372	0	0.49179	0	0.907503
1.41249e+06	0	0.48724	0.417504	0	0	0	0.607608	0	0.809491	1.19492	0	0	1.03157	0	0	0.974285	0	0	0	0.875573	0	0.905522	0.77604	0	0.847968	0	0	0	1.22282	0.58041	1.08431	0	0	0	0	1.9126	2.70848	0	0	0	0	1.08431	0.749098	0.605897	0.826372	0	0.49179	0	0.907503
1.17394e+06	0	0.48724	0.417504	0	0	0	0.607608	0	0.809491	1.19492	0	0	1.24937	0	0	0.974285	0	0	0	0.875573	0	0.905522	0.77604	0	0.847968	0	0	0	1.22282	0.58041	1.08431	0	0	0	0	1.9126	2.70848	0	0	0	0	1.08431	0.749098	0.605897	0.826372	0	0.49179	0	0.907503
1.41246e+06	0	0.48724	0.417504	0	0	0	0.607608	0	0.809491	1.19492	0	0	1.03157	0	0	0.974285	0	0	0	0.875573	0	0.905522	0.77604	0	0.847968	0	0	0	1.22282	0.58041	1.08431	0	0	0	0	1.9126	2.70848	0	0	0	0	1.08431	0.749098	0.605897	0.826372	0	0.49179	0	0.907503
149539	0	0.48724	0.417504	0	0	0	0.607608	0	0.809491	1.19492	0	0	1.03157	0	0	0.974285	0	0	0	0.875573	0	0.905522	0.77604	0	0.847968	0	0	0	1.22282	0.58041	1.08431	0	0	0	0	1.9126	2.70848	0	0	0	0	1.08431	0.749098	0.605897	0.826372	0	0.49179	0	0.907503
1.27186e+06	0	0.48724	0.417504	0	0	0	0.607608	0	0.809491	1.19492	0	0	1.24937	0	0	0.974285	0	0	0	0.875573	0	0.905522	0.77604	0	0.847968	0	0	0	1.22282	0.58041	1.08431	0	0	0	0	1.9126	2.70848	0	0	0	0	1.08431	0.749098	0.605897	0.826372	0	0.49179	0	0.907503
CP019405	0	0.48745	0.418011	0	0	0	0.607634	0	0.809491	1.1954	0	0	1.03197	0	0	0.974661	0	0	0	0.875573	0	0.90668	0.776336	0	0.848292	0	0	0	1.22331	0.580435	1.08431	0	0	0	0	1.9126	2.70848	0	0	0	0	1.08431	0.749387	0.606644	0.826699	0	0.492401	0	0.907503
28901.1	0	0.48724	0.417504	0	0	0	0.607608	0	0.809491	1.19492	0	0	1.03157	0	0	0.974285	0	0	0	0.875573	0	0.905522	0.77604	0	0.847968	0	0	0	1.22282	0.58041	1.08431	0	0	0	0	1.9126	2.70848	0	0	0	0	1.08431	0.749098	0.605897	0.826372	0	0.49179	0	0.907503
1.017e+06	0	0.48745	0.418011	0	0	0	0.607634	0	0.809491	1.1954	0	0	1.24937	0	0	0.974661	0	0	0	0.875573	0	0.90668	0.776336	0	0.848292	0	0	0	1.22331	0.580435	1.08431	0	0	0	0	1.9126	2.70848	0	0	0	0	1.08431	0.749387	0.606644	0.826699	0	0.492401	0	0.907503
108619	0	0.48745	0.418011	0	0	0	0.607634	0	0.809491	1.1954	0	0	1.03197	0	0	0.974661	0	0	0	0.875573	0	0.90668	0.776336	0	0.848292	0	0	0	1.22331	0.580435	1.08431	0	0	0	0	1.9126	2.70848	0	0	0	0	1.08431	0.749387	0.606644	0.826699	0	0.492401	0	0.907503
1.4126e+06	0	0.48724	0.417504	0	0	0	0.607608	0	0.809491	1.19492	0	0	1.03157	0	0	0.974285	0	0	0	0.875573	0	0.905522	0.77604	0	0.847968	0	0	0	1.22282	0.58041	1.08431	0	0	0	0	1.9126	2.70848	0	0	0	0	1.08431	0.749098	0.605897	0.826372	0	0.49179	0	0.907503
1.41261e+06	0	0.48724	0.417504	0	0	0	0.607608	0	0.809491	1.19492	0	0	1.03157	0	0	0.974285	0	0	0	0.875573	0	0.905522	0.77604	0	0.847968	0	0	0	1.22282	0.58041	1.08431	0	0	0	0	1.9126	2.70848	0	0	0	0	1.08431	0.749098	0.605897	0.826372	0	0.49179	0	0.907503
149539	0	0.48724	0.417504	0	0	0	0.607608	0	0.809491	1.19492	0	0	1.03157	0	0	0.974285	0	0	0	0.875573	0	0.905522	0.77604	0	0.847968	0	0	0	1.22282	0.58041	1.08431	0	0	0	0	1.9126	2.70848	0	0	0	0	1.08431	0.749098	0.605897	0.826372	0	0.49179	0	0.907503
1.41255e+06	0	0.48724	0.417504	0	0	0	0.607608	0	0.809491	1.19492	0	0	1.03157	0	0	0.974285	0	0	0	0.875573	0	0.905522	0.77604	0	0.847968	0	0	0	1.22282	0.58041	1.08431	0	0	0	0	1.9126	2.70848	0	0	0	0	1.08431	0.749098	0.605897	0.826372	0	0.49179	0	0.907503
54388.5	0	0.48745	0.418011	0	0	0	0.607634	0	0.809491	1.1954	0	0	1.03197	0	0	0.974661	0	0	0	0.875573	0	0.90668	0.776336	0	0.848292	0	0	0	1.22331	0.580435	1.08431	0	0	0	0	1.9126	2.70848	0	0	0	0	1.08431	0.749387	0.606644	0.826699	0	0.473648	0	0.907503
CP016357	0	0.48745	0.418011	0	0	0	0.607634	0	0.809491	1.1954	0	0	1.03197	0	0	0.974661	0	0	0	0.875573	0	0.90668	0.776336	0	0.848292	0	0	0	1.22331	0	1.08431	0	0	0	0	1.9126	2.70848	0	0	0	0	1.08431	0.749387	0.606644	0.826699	0	0.492401	0	0.907503
209262	0	0.48745	0.418011	0	0	0	0.607634	0	0.809491	1.1954	0	0	1.03197	0	0	0.974661	0	0	0	0.875573	0	0.90668	0.776336	0	0.848292	0	0	0	1.22331	0.580435	1.08431	0	0	0	0	1.9126	2.70848	0	0	0	0	1.08431	0.749387	0.606644	0.826699	0	0.492401	0	0.907503
1.41257e+06	0	0.48724	0.417504	0	0	0	0.607608	0	0.809491	1.19492	0	0	1.03157	0	0	0.974285	0	0	0	0.875573	0	0.905522	0.77604	0	0.847968	0	0	0	1.22282	0.58041	1.08431	0	0	0	0	1.9126	2.70848	0	0	0	0	1.08431	0.749098	0.605897	0.826372	0	0.49179	0	0.907503
119912	0	0.48745	0.418011	0	0	0	0.607634	0	0.809491	1.1954	0	0	1.03197	0	0	0.974661	0	0	0	0.875573	0	0.90668	0.776336	0	0.848292	0	0	0	1.22331	0.580435	1.08431	0	0	0	0	1.9126	2.70848	0	0	0	0	1.08431	0.749387	0.606644	0.826699	0	0.492401	0	0.907503
54388.4	0	0.48745	0.418011	0	0	0	0.607634	0	0.809491	1.1954	0	0	1.03197	0	0	0.974661	0	0	0	0.875573	0	0.90668	0.776336	0	0.848292	0	0	0	1.22331	0.580435	1.08431	0	0	0	0	1.9126	2.70848	0	0	0	0	1.08431	0.749387	0.606644	0.826699	0	0.473648	0	0.907503
1.41252e+06	0	0.48724	0.417504	0	0	0	0.607608	0	0.809491	1.19492	0	0	1.03157	0	0	0.974285	0	0	0	0.875573	0	0.905522	0.77604	0	0.847968	0	0	0	1.22282	0.58041	1.08431	0	0	0	0	1.9126	2.70848	0	0	0	0	1.08431	0.749098	0.605897	0.826372	0	0.49179	0	0.907503
108619	0	0.48745	0.418011	0	0	0	0.607634	0	0.809491	1.1954	0	0	1.03197	0	0	0.974661	0	0	0	0.875573	0	0.90668	0.776336	0	0.848292	0	0	0	1.22331	0.580435	1.08431	0	0	0	0	1.9126	2.70848	0	0	0	0	1.08431	0.749387	0.606644	0.826699	0	0.492401	0	0.907503
1.45459e+06	0	0.48745	0.418011	0	0	0	0.607634	0	0.809491	1.1954	0	0	1.03197	0	0	0.974661	0	0	0	0.875573	0	0.90668	0.776336	0	0.848292	0	0	0	1.22331	0.580435	1.08431	0	0	0	0	1.9126	2.70848	0	0	0	0	1.08431	0.749387	0.606644	0.826699	0	0.492401	0	0.907503
1.29904e+06	0	0.48745	0.418011	0	0	0	0.607634	0	0.809491	1.1954	0	0	1.03197	0	0	0.974661	0	0	0	0.875573	0	0.90668	0.776336	0	0.848292	0	0	0	1.22331	0.580435	1.08431	0	0	0	0	1.9126	2.70848	0	0	0	0	1.08431	0.749387	0.606644	0.826699	0	0.492401	0	0.907503
CP019116	0	0.48745	0.418011	0	0	0	0.607608	0	0.809491	1.1954	0	0	1.03197	0	0	0.974661	0	0	0	0.875573	0	0.90668	0.776336	0	0.848292	0	0	0	1.22331	0.58041	1.08431	0	0	0	0	1.9126	2.70848	0	0	0	0	1.08431	0.749387	0.606644	0.826699	0	0.473648	0	0.907503
54388.5	0	0.48745	0.418011	0	0	0	0.607634	0	0.809491	1.1954	0	0	1.03197	0	0	0.974661	0	0	0	0.875573	0	0.90668	0.776336	0	0.848292	0	0	0	1.22331	0.580435	1.08431	0	0	0	0	1.9126	2.70848	0	0	0	0	1.08431	0.749387	0.606644	0.826699	0	0.473648	0	0.907503
1.41254e+06	0	0.48724	0.417504	0	0	0	0.607608	0	0.809491	1.19492	0	0	1.03157	0	0	0.974285	0	0	0	0.875573	0	0.905522	0.77604	0	0.847968	0	0	0	1.22282	0.58041	1.08431	0	0	0	0	1.9126	2.70848	0	0	0	0	1.08431	0.749098	0.605897	0.826372	0	0.49179	0	0.907503
1.41249e+06	0	0.48724	0.417504	0	0	0	0.607608	0	0.809491	1.19492	0	0	1.03157	0	0	0.974285	0	0	0	0.875573	0	0.905522	0.77604	0	0.847968	0	0	0	1.22282	0.58041	1.08431	0	0	0	0	1.9126	2.70848	0	0	0	0	1.08431	0.749098	0.605897	0.826372	0	0.49179	0	0.907503
1.41251e+06	0	0.48724	0.417504	0	0	0	0.607608	0	0.809491	1.19492	0	0	1.03157	0	0	0.974285	0	0	0	0.875573	0	0.905522	0.77604	0	0.847968	0	0	0	1.22282	0.58041	1.08431	0	0	0	0	1.9126	2.70848	0	0	0	0	1.08431	0.749098	0.605897	0.826372	0	0.49179	0	0.907503
476213	0	0.48745	0.418011	0	0	0	0.607634	0	0.809491	1.1954	0	0	1.03197	0	0	0.974661	0	0	0	0.875573	0	0.90668	0.776336	0	0.848292	0	0	0	1.22331	0.580435	1.08431	0	0	0	0	1.9126	2.70848	0	0	0	0	1.08431	0.749387	0.606644	0.826699	0	0.492401	0	0.907503
CP019416	0	0.48724	0.417504	0	0	0	0.607608	0	0.809491	1.19492	0	0	1.03157	0	0	0.974285	0	0	0	0.875573	0	0.905522	0.77604	0	0.847968	0	0	0	1.22282	0.58041	1.08431	0	0	0	0	1.9126	2.70848	0	0	0	0	1.08431	0.749098	0.605897	0.826372	0	0.49179	0	0.907503
1.41261e+06	0	0.48724	0.417504	0	0	0	0.607608	0	0.809491	1.19492	0	0	1.03157	0	0	0.974285	0	0	0	0.875573	0	0.905522	0.77604	0	0.847968	0	0	0	1.22282	0.58041	1.08431	0	0	0	0	1.9126	2.70848	0	0	0	0	1.08431	0.749098	0.605897	0.826372	0	0.49179	0	0.907503
CP009565	0	0.48745	0.418011	0	0	0	0.607634	0	0.809491	1.1954	0	0	1.03197	0	0	0.974661	0	0	0	0.875573	0	0.90668	0.776336	0	0.848292	0	0	0	1.22331	0.580435	1.08431	0	0	0	0	1.9126	2.70848	0	0	0	0	1.08431	0.749387	0.606644	0.826699	0	0.492401	0	0.907503
1.41258e+06	0	0.48724	0.417504	0	0	0	0.607608	0	0.809491	1.19492	0	0	1.03157	0	0	0.974285	0	0	0	0.875573	0	0.905522	0.77604	0	0.847968	0	0	0	1.22282	0.58041	1.08431	0	0	0	0	1.9126	2.70848	0	0	0	0	1.08431	0.749098	0.605897	0.826372	0	0.49179	0	0.907503
149539	0	0.48724	0.417504	0	0	0	0.607608	0	0.809491	1.19492	0	0	1.03157	0	0	0.974285	0	0	0	0.875573	0	0.905522	0.77604	0	0.847968	0	0	0	1.22282	0.58041	1.08431	0	0	0	0	1.9126	2.70848	0	0	0	0	1.08431	0.749098	0.605897	0.826372	0	0.49179	0	0.907503
CP019196	0	0.48745	0.418011	0	0	0	0.607634	0	0.809491	1.1954	0	0	1.24937	0	0	0.974661	0	0	0	0.875573	0	0.90668	0.776336	0	0.848292	0	0	0	1.22331	0.580435	1.08431	0	0	0	0	1.9126	2.70848	0	0	0	0	1.08431	0.749387	0.606644	0.826699	0	0.492401	0	0.907503
1.4126e+06	0	0.48724	0.417504	0	0	0	0.607608	0	0.809491	1.19492	0	0	1.03157	0	0	0.974285	0	0	0	0.875573	0	0.905522	0.77604	0	0.847968	0	0	0	1.22282	0.58041	1.08431	0	0	0	0	1.9126	2.70848	0	0	0	0	1.08431	0.749098	0.605897	0.826372	0	0.49179	0	0.907503
149539	0	0.48724	0.417504	0	0	0	0.607608	0	0.809491	1.19492	0	0	1.03157	0	0	0.974285	0	0	0	0.875573	0	0.905522	0.77604	0	0.847968	0	0	0	1.22282	0.58041	1.08431	0	0	0	0	1.9126	2.70848	0	0	0	0	1.08431	0.749098	0.605897	0.826372	0	0.49179	0	0.907503
1.41252e+06	0	0.48724	0.417504	0	0	0	0.607608	0	0.809491	1.19492	0	0	1.03157	0	0	0.974285	0	0	0	0.875573	0	0.905522	0.77604	0	0.847968	0	0	0	1.22282	0.58041	1.08431	0	0	0	0	1.9126	2.70848	0	0	0	0	1.08431	0.749098	0.605897	0.826372	0	0.49179	0	0.907503
1.41252e+06	0	0.48724	0.417504	0	0	0	0.607608	0	0.809491	1.19492	0	0	1.03157	0	0	0.974285	0	0	0	0.875573	0	0.905522	0.77604	0	0.847968	0	0	0	1.22282	0.58041	1.08431	0	0	0	0	1.9126	2.70848	0	0	0	0	1.08431	0.749098	0.605897	0.826372	0	0.49179	0	0.907503
1.08109e+06	0	0.48724	0.417504	0	0	0	0.607608	0	0.809491	1.19492	0	0	1.03157	0	0	0.974285	0	0	0	0.875573	0	0.905522	0.77604	0	0.847968	0	0	0	1.22282	0.58041	1.08431	0	0	0	0	1.9126	2.70848	0	0	0	0	1.08431	0.749098	0.605897	0.826372	0	0.49179	0	0.907503
1.41252e+06	0	0.48724	0.417504	0	0	0	0.607608	0	0.809491	1.19492	0	0	1.03157	0	0	0.974285	0	0	0	0.875573	0	0.905522	0.77604	0	0.847968	0	0	0	1.22282	0.58041	1.08431	0	0	0	0	1.9126	2.70848	0	0	0	0	1.08431	0.749098	0.605897	0.826372	0	0.49179	0	0.907503
CP019411	0	0.48745	0.418011	0	0	0	0.607608	0	0.809491	1.1954	0	0	1.03197	0	0	0.974661	0	0	0	0.875573	0	0.90668	0.776336	0	0.848292	0	0	0	1.22331	0.58041	1.08431	0	0	0	0	1.9126	2.70848	0	0	0	0	1.08431	0.749387	0.606644	0.826699	0	0.473648	0	0.907503
54388.2	0	0.48745	0.418011	0	0	0	0.607634	0	0.809491	1.1954	0	0	1.03197	0	0	0.974661	0	0	0	0.875573	0	0.90668	0.776336	0	0.848292	0	0	0	1.22331	0.580435	1.08431	0	0	0	0	1.9126	2.70848	0	0	0	0	1.08431	0.749387	0.606644	0.826699	0	0.473648	0	0.907503
57743.4	0	0.48724	0.417504	0	0	0	0.607608	0	0.809491	1.19492	0	0	1.24937	0	0	0.974285	0	0	0	0.875573	0	0.905522	0.77604	0	0.847968	0	0	0	1.22282	0.58041	1.08431	0	0	0	0	1.9126	2.70848	0	0	0	0	1.08431	0.749098	0.605897	0.826372	0	0.49179	0	0.907503
90371.9	0	0.48745	0.418011	0	0	0	0.607634	0	0.809491	1.1954	0	0	1.03197	0	0	0.974661	0	0	0	0.875573	0	0.90668	0.776336	0	0.848292	0	0	0	1.22331	0.580435	1.08431	0	0	0	0	1.9126	2.70848	0	0	0	0	1.08431	0.749387	0.606644	0.826699	0	0.492401	0	0.907503
CP007533	0	0.48745	0.418011	0	0	0	0.607608	0	0.809491	1.1954	0	0	1.24937	0	0	0.974661	0	0	0	0.875573	0	0.90668	0.776336	0	0.848292	0	0	0	1.22331	0.58041	1.08431	0	0	0	0	1.9126	2.70848	0	0	0	0	1.08431	0.749387	0.606644	0.826699	0	0.492401	0	0.907503
1.24412e+06	0	0.48724	0.417504	0	0	0	0.607608	0	0.809491	1.19492	0	0	1.03157	0	0	0.974285	0	0	0	0.875573	0	0.905522	0.77604	0	0.847968	0	0	0	1.22282	0.58041	1.08431	0	0	0	0	1.9126	2.70848	0	0	0	0	1.08431	0.749098	0.605897	0.826372	0	0.49179	0	0.907503
CP019178	0	0.48745	0.418011	0	0	0	0.607608	0	0.809491	1.1954	0	0	1.24937	0	0	0.974661	0	0	0	0.875573	0	0.90668	0.776336	0	0.848292	0	0	0	1.22331	0.58041	1.08431	0	0	0	0	1.9126	2.70848	0	0	0	0	1.08431	0.749387	0.606644	0.826699	0	0.492401	0	0.907503
CP019192	0	0.48745	0.418011	0	0	0	0.607608	0	0.809491	1.1954	0	0	1.24937	0	0	0.974661	0	0	0	0.875573	0	0.90668	0.776336	0	0.848292	0	0	0	1.22331	0.58041	1.08431	0	0	0	0	1.9126	2.70848	0	0	0	0	1.08431	0.749387	0.606644	0.826699	0	0.492401	0	0.907503
611.127	0	0.48745	0.418011	0	0	0	0.607634	0	0.809491	1.1954	0	0	1.03197	0	0	0.974661	0	0	0	0.875573	0	0.90668	0.776336	0	0.848292	0	0	0	1.22331	0.580435	1.08431	0	0	0	0	1.9126	2.70848	0	0	0	0	1.08431	0.749387	0.606644	0.826699	0	0.492401	0	0.907503
611.129	0	0.48745	0.418011	0	0	0	0.607634	0	0.809491	1.1954	0	0	1.03197	0	0	0.974661	0	0	0	0.875573	0	0.90668	0.776336	0	0.848292	0	0	0	1.22331	0.580435	1.08431	0	0	0	0	1.9126	2.70848	0	0	0	0	1.08431	0.749387	0.606644	0.826699	0	0.492401	0	0.907503
90371.7	0	0.48745	0.418011	0	0	0	0.607634	0	0.809491	1.1954	0	0	1.24937	0	0	0.974661	0	0	0	0.875573	0	0.90668	0.776336	0	0.848292	0	0	0	1.22331	0.580435	1.08431	0	0	0	0	1.9126	2.70848	0	0	0	0	1.08431	0.749387	0.606644	0.826699	0	0.492401	0	0.907503
1.45459e+06	0	0.48745	0.418011	0	0	0	0.607634	0	0.809491	1.1954	0	0	1.03197	0	0	0.974661	0	0	0	0.875573	0	0.90668	0.776336	0	0.848292	0	0	0	1.22331	0.580435	1.08431	0	0	0	0	1.9126	2.70848	0	0	0	0	1.08431	0.749387	0.606644	0.826699	0	0.492401	0	0.907503
CP019414	0	0.48745	0.418011	0	0	0	0.607634	0	0.809491	1.1954	0	0	1.03197	0	0	0.974661	0	0	0	0.875573	0	0.90668	0.776336	0	0.848292	0	0	0	1.22331	0.580435	1.08431	0	0	0	0	1.9126	2.70848	0	0	0	0	1.08431	0.749387	0.606644	0.826699	0	0.492401	0	0.907503
1.41252e+06	0	0.48724	0.417504	0	0	0	0.607608	0	0.809491	1.19492	0	0	1.03157	0	0	0.974285	0	0	0	0.875573	0	0.905522	0.77604	0	0.847968	0	0	0	1.22282	0.58041	1.08431	0	0	0	0	1.9126	2.70848	0	0	0	0	1.08431	0.749098	0.605897	0.826372	0	0.49179	0	0.907503
CP019185	0	0.48745	0.418011	0	0	0	0.607634	0	0.809491	1.1954	0	0	1.03197	0	0	0.974661	0	0	0	0.875573	0	0.90668	0.776336	0	0.848292	0	0	0	1.22331	0.580435	1.08431	0	0	0	0	1.9126	2.70848	0	0	0	0	1.08431	0.749387	0.606644	0.826699	0	0.473648	0	0.907503
1.41258e+06	0	0.48724	0.417504	0	0	0	0.607608	0	0.809491	1.19492	0	0	1.03157	0	0	0.974285	0	0	0	0.875573	0	0.905522	0.77604	0	0.847968	0	0	0	1.22282	0.58041	1.08431	0	0	0	0	1.9126	2.70848	0	0	0	0	1.08431	0.749098	0.605897	0.826372	0	0.49179	0	0.907503
295319	0	0.48745	0.418011	0	0	0	0.607634	0	0.809491	1.1954	0	0	1.03197	0	0	0.974661	0	0	0	0.875573	0	0.90668	0.776336	0	0.848292	0	0	0	1.22331	0.580435	1.08431	0	0	0	0	1.9126	2.70848	0	0	0	0	1.08431	0.749387	0.606644	0.826699	0	0.473648	0	0.907503
54388.6	0	0.487631	0.418245	0	0	0	0.607822	0	0.80968	0.707172	-7.77156e-16	0	0.543673	0	0	0.486351	0	0	0	0.875839	0	0.907182	0.776565	0	0.848542	0	0	0	0.73509	0.580613	1.08495	0	0	0	0	1.91302	2.70908	0	-7.77156e-16	0	0	1.08495	0.749596	0.606992	0.826935	0	0.473912	0	0.907953
CP012833	0	0.48745	0.418011	0	0	0	0.607608	0	0.809491	1.1954	0	0	1.03197	0	0	0.974661	0	0	0	0.875573	0	0.90668	0.776336	0	0.848292	0	0	0	1.22331	0.58041	1.08431	0	0	0	0	1.9126	2.70848	0	0	0	0	1.08431	0.749387	0.606644	0.826699	0	0.492401	0	0.907503
1.24412e+06	0	0.48724	0.417504	0	0	0	0.607608	0	0.809491	1.19492	0	0	1.03157	0	0	0.974285	0	0	0	0.875573	0	0.905522	0.77604	0	0.847968	0	0	0	1.22282	0.58041	1.08431	0	0	0	0	1.9126	2.70848	0	0	0	0	1.08431	0.749098	0.605897	0.826372	0	0.49179	0	0.907503
611.125	0	0.48745	0.418011	0	0	0	0.607634	0	0.809491	1.1954	0	0	1.03197	0	0	0.974661	0	0	0	0.875573	0	0.90668	0.776336	0	0.848292	0	0	0	1.22331	0.580435	1.08431	0	0	0	0	1.9126	2.70848	0	0	0	0	1.08431	0.749387	0.606644	0.826699	0	0.492401	0	0.907503
1.41259e+06	0	0.49581	0.426828	0	0	0	0.617208	0	0.819252	1.21139	0	0	1.04512	0	0	0.987086	0	0	0	0.888397	0	0.924969	0.786807	0	0.859753	0	0	0	1.23971	0.589525	1.10538	0	0	0	0	1.93448	2.73946	0	0	0	0	1.10538	0.758941	0.619421	0.836778	0	0.502337	0	0.922214
1.45465e+06	0	0.48745	0.418011	0	0	0	0.607634	0	0.809491	1.1954	0	0	1.24937	0	0	0.974661	0	0	0	0.875573	0	0.90668	0.776336	0	0.848292	0	0	0	1.22331	0.580435	1.08431	0	0	0	0	1.9126	2.70848	0	0	0	0	1.08431	0.749387	0.606644	0.826699	0	0.492401	0	0.907503
1.0083e+06	0	0.48745	0.418011	0	0	0	0.607634	0	0.809491	1.1954	0	0	1.24937	0	0	0.974661	0	0	0	0.875573	0	0.90668	0.776336	0	0.848292	0	0	0	1.22331	0.580435	1.08431	0	0	0	0	1.9126	2.70848	0	0	0	0	1.08431	0.749387	0.606644	0.826699	0	0.492401	0	0.907503
54388.6	0	0.48745	0.418011	0	0	0	0.607634	0	0.809491	1.1954	0	0	1.03197	0	0	0.974661	0	0	0	0.875573	0	0.90668	0.776336	0	0.848292	0	0	0	1.22331	0.580435	1.08431	0	0	0	0	1.9126	2.70848	0	0	0	0	1.08431	0.749387	0.606644	0.826699	0	0.473648	0	0.907503
149539	0	0.48724	0.417504	0	0	0	0.607608	0	0.809491	1.19492	0	0	1.03157	0	0	0.974285	0	0	0	0.875573	0	0.905522	0.77604	0	0.847968	0	0	0	1.22282	0.58041	1.08431	0	0	0	0	1.9126	2.70848	0	0	0	0	1.08431	0.749098	0.605897	0.826372	0	0.49179	0	0.907503
1.41245e+06	0	0.48724	0.417504	0	0	0	0.607608	0	0.809491	1.19492	0	0	1.03157	0	0	0.974285	0	0	0	0.875573	0	0.905522	0.77604	0	0.847968	0	0	0	1.22282	0.58041	1.08431	0	0	0	0	1.9126	2.70848	0	0	0	0	1.08431	0.749098	0.605897	0.826372	0	0.49179	0	0.907503
218494	0	0.483096	0.416181	0	0	0	0.596387	0	0.780867	1.1954	0	0	1.03197	0	0	0.974661	0	0	0	0.850165	0	0.90668	0	0	0.848292	0	0	0	1.22331	0.569025	1.08431	0	0	0	0	1.9126	2.70848	0	0	0	0	1.08431	0.749387	0.606644	0.826699	0	0.460494	0	0
1.41248e+06	0	0.0481093	0.0150285	0	0	0	0	0	0.199159	0.584487	0	0	0.42246	0	0	0.117874	0	0	0	0.16722	0	0.374897	0.217397	0	0.318416	0	0	0	0.586055	0	0.538759	0	0	0	0	1.40635	2.27107	0	0	0	0	0.550499	0	0.0671412	0.225237	0	0.113844	0	0.523988
1.13251e+06	0	0.48745	0.418011	0	0	0	0.607634	0	0.809491	1.1954	0	0	1.03197	0	0	0.974661	0	0	0	0.875573	0	0.90668	0.776336	0	0.848292	0	0	0	1.22331	0.580435	1.08431	0	0	0	0	1.9126	2.70848	0	0	0	0	1.08431	0.749387	0.606644	0.826699	0	0.492401	0	0.907503
CP017727	0	0.48745	0.418011	0	0	0	0.607634	0	0.809491	1.1954	0	0	1.03197	0	0	0.974661	0	0	0	0.875573	0	0.90668	0.776336	0	0.848292	0	0	0	1.22331	0.580435	1.08431	0	0	0	0	1.9126	2.70848	0	0	0	0	1.08431	0.749387	0.606644	0.826699	0	0.492401	0	0.907503
1.41251e+06	0	0.49581	0.426828	0	0	0	0.617208	0	0.819252	1.21139	0	0	1.04512	0	0	0.987086	0	0	0	0.888397	0	0.924969	0.786807	0	0.859753	0	0	0	1.23971	0.589525	1.10538	0	0	0	0	1.93448	2.73946	0	0	0	0	1.10538	0.758941	0.619421	0.836778	0	0.502337	0	0.922214
CP019409	0	0.48745	0.418011	0	0	0	0.607608	0	0.809491	1.1954	0	0	1.03197	0	0	0.974661	0	0	0	0.875573	0	0.90668	0.776336	0	0.848292	0	0	0	1.22331	0.58041	1.08431	0	0	0	0	1.9126	2.70848	0	0	0	0	1.08431	0.749387	0.606644	0.826699	0	0.492401	0	0.907503
611.128	0	0.48745	0.418011	0	0	0	0.607634	0	0.809491	1.1954	0	0	1.03197	0	0	0.974661	0	0	0	0.875573	0	0.90668	0.776336	0	0.848292	0	0	0	1.22331	0.580435	1.08431	0	0	0	0	1.9126	2.70848	0	0	0	0	1.08431	0.749387	0.606644	0.826699	0	0.492401	0	0.907503
1.41256e+06	0	0.49581	0.426828	0	0	0	0.617208	0	0.819252	1.21139	0	0	1.04512	0	0	0.987086	0	0	0	0.888397	0	0.924969	0.786807	0	0.859753	0	0	0	1.23971	0.589525	1.10538	0	0	0	0	1.93448	2.73946	0	0	0	0	1.10538	0.758941	0.619421	0.836778	0	0.502337	0	0.922214
1.41256e+06	0	0.48724	0.417504	0	0	0	0.607608	0	0.809491	1.19492	0	0	1.03157	0	0	0.974285	0	0	0	0.875573	0	0.905522	0.77604	0	0.847968	0	0	0	1.22282	0.58041	1.08431	0	0	0	0	1.9126	2.70848	0	0	0	0	1.08431	0.749098	0.605897	0.826372	0	0.49179	0	0.907503
54388.1	0	0.48745	0.418011	0	0	0	0.607634	0	0.809491	1.1954	0	0	1.03197	0	0	0.974661	0	0	0	0.875573	0	0.90668	0.776336	0	0.848292	0	0	0	1.22331	0.580435	1.08431	0	0	0	0	1.9126	2.70848	0	0	0	0	1.08431	0.749387	0.606644	0.826699	0	0.473648	0	0.907503
1.41261e+06	0	0.48724	0.417504	0	0	0	0.607608	0	0.809491	1.19492	0	0	1.03157	0	0	0.974285	0	0	0	0.875573	0	0.905522	0.77604	0	0.847968	0	0	0	1.22282	0.58041	1.08431	0	0	0	0	1.9126	2.70848	0	0	0	0	1.08431	0.749098	0.605897	0.826372	0	0.49179	0	0.907503
1.41251e+06	0	0.49581	0.426828	0	0	0	0.617208	0	0.819252	1.21139	0	0	1.04512	0	0	0.987086	0	0	0	0.888397	0	0.924969	0.786807	0	0.859753	0	0	0	1.23971	0.589525	1.10538	0	0	0	0	1.93448	2.73946	0	0	0	0	1.10538	0.758941	0.619421	0.836778	0	0.502337	0	0.922214
423369	0	0.48745	0.418011	0	0	0	0.607634	0	0.809491	1.1954	0	0	1.03197	0	0	0.974661	0	0	0	0.875573	0	0.90668	0.776336	0	0.848292	0	0	0	1.22331	0.580435	1.08431	0	0	0	0	1.9126	2.70848	0	0	0	0	1.08431	0.749387	0.606644	0.826699	0	0.492401	0	0.907503
1.45463e+06	0	0.48745	0.418011	0	0	0	0.607634	0	0.809491	1.1954	0	0	1.24937	0	0	0.974661	0	0	0	0.875573	0	0.90668	0.776336	0	0.848292	0	0	0	1.22331	0.580435	1.08431	0	0	0	0	1.9126	2.70848	0	0	0	0	1.08431	0.749387	0.606644	0.826699	0	0.492401	0	0.907503
1.41246e+06	0	0.48724	0.417504	0	0	0	0.607608	0	0.809491	1.19492	0	0	1.03157	0	0	0.974285	0	0	0	0.875573	0	0.905522	0.77604	0	0.847968	0	0	0	1.22282	0.58041	1.08431	0	0	0	0	1.9126	2.70848	0	0	0	0	1.08431	0.749098	0.605897	0.826372	0	0.49179	0	0.907503
1.45459e+06	0	0.48745	0.418011	0	0	0	0.607634	0	0.809491	1.1954	0	0	1.03197	0	0	0.974661	0	0	0	0.875573	0	0.90668	0.776336	0	0.848292	0	0	0	1.22331	0.580435	1.08431	0	0	0	0	1.9126	2.70848	0	0	0	0	1.08431	0.749387	0.606644	0.826699	0	0.492401	0	0.907503
54388.9	0	0.487631	0.418245	0	0	0	0.607822	0	0.80968	0.707172	0	0	0.543673	0	0	0.486351	0	0	0	0.875839	0	0.907182	0.776565	0	0.848542	0	0	0	0.73509	0.580613	1.08495	0	0	0	0	1.91302	2.70908	0	0	0	0	1.08495	0.749596	0.606992	0.826935	0	0.473912	0	0.907953
611.121	0	0.48745	0.418011	0	0	0	0.607634	0	0.809491	1.1954	0	0	1.03197	0	0	0.974661	0	0	0	0.875573	0	0.90668	0.776336	0	0.848292	0	0	0	1.22331	0.580435	1.08431	0	0	0	0	1.9126	2.70848	0	0	0	0	1.08431	0.749387	0.606644	0.826699	0	0.492401	0	0.907503
1.41251e+06	0	0.48724	0.417504	0	0	0	0.607608	0	0.809491	1.19492	0	0	1.03157	0	0	0.974285	0	0	0	0.875573	0	0.905522	0.77604	0	0.847968	0	0	0	1.22282	0.58041	1.08431	0	0	0	0	1.9126	2.70848	0	0	0	0	1.08431	0.749098	0.605897	0.826372	0	0.49179	0	0.907503
527001	0	0.48745	0.418011	0	0	0	0.607634	0	0.809491	1.1954	0	0	1.03197	0	0	0.974661	0	0	0	0.875573	0	0.90668	0.776336	0	0.848292	0	0	0	1.22331	0.580435	1.08431	0	0	0	0	1.9126	2.70848	0	0	0	0	1.08431	0.749387	0.606644	0.826699	0	0.492401	0	0.907503
90371.2	0	0.48745	0.418011	0	0	0	0.607634	0	0.809491	1.1954	0	0	1.24937	0	0	0.974661	0	0	0	0.875573	0	0.90668	0.776336	0	0.848292	0	0	0	1.22331	0.580435	1.08431	0	0	0	0	1.9126	2.70848	0	0	0	0	1.08431	0.749387	0.606644	0.826699	0	0.492401	0	0.907503
554291	0	0.48745	0.418011	0	0	0	0.607634	0	0.809491	1.1954	0	0	1.03197	0	0	0.974661	0	0	0	0.875573	0	0.90668	0.776336	0	0.848292	0	0	0	1.22331	0.580435	1.08431	0	0	0	0	1.9126	2.70848	0	0	0	0	1.08431	0.749387	0.606644	0.826699	0	0.473648	0	0.907503
CP019181	0	0.48745	0.418011	0	0	0	0.607608	0	0.809491	1.1954	0	0	1.24937	0	0	0.974661	0	0	0	0.875573	0	0.90668	0.776336	0	0.848292	0	0	0	1.22331	0.58041	1.08431	0	0	0	0	1.9126	2.70848	0	0	0	0	1.08431	0.749387	0.606644	0.826699	0	0.492401	0	0.907503
54388.1	0	0.487631	0.418245	0	0	0	0.607822	0	0.80968	0.707172	-6.46191e-09	0	0.543673	0	0	0.486351	0	0	0	0.875839	0	0.907182	0.776565	0	0.848542	0	0	0	0.73509	0.580613	1.08495	0	0	0	0	1.91302	2.70908	0	-6.46191e-09	0	0	1.08495	0.749596	0.606992	0.826935	0	0.473912	0	0.907953
1.06455e+06	0	0.48745	0.418011	0	0	0	0.607634	0	0.809491	1.1954	0	0	1.24937	0	0	0.974661	0	0	0	0.875573	0	0.90668	0.776336	0	0.848292	0	0	0	1.22331	0.580435	1.08431	0	0	0	0	1.9126	2.70848	0	0	0	0	1.08431	0.749387	0.606644	0.826699	0	0.492401	0	0.907503
1.41252e+06	0	0.48724	0.417504	0	0	0	0.607608	0	0.809491	1.19492	0	0	1.03157	0	0	0.974285	0	0	0	0.875573	0	0.905522	0.77604	0	0.847968	0	0	0	1.22282	0.58041	1.08431	0	0	0	0	1.9126	2.70848	0	0	0	0	1.08431	0.749098	0.605897	0.826372	0	0.49179	0	0.907503
54388.4	0	0.48745	0.418011	0	0	0	0.607634	0	0.809491	1.1954	0	0	1.03197	0	0	0.974661	0	0	0	0.875573	0	0.90668	0.776336	0	0.848292	0	0	0	1.22331	0.580435	1.08431	0	0	0	0	1.9126	2.70848	0	0	0	0	1.08431	0.749387	0.606644	0.826699	0	0.473648	0	0.907503
CP007532	0	0.48745	0.418011	0	0	0	0.607608	0	0.809491	1.1954	0	0	1.03197	0	0	0.974661	0	0	0	0.875573	0	0.90668	0.776336	0	0.848292	0	0	0	1.22331	0.58041	1.08431	0	0	0	0	1.9126	2.70848	0	0	0	0	1.08431	0.749387	0.606644	0.826699	0	0.492401	0	0.907503
41514.7	0	0.485715	0.418819	0	0	0	0.599421	0	0.784286	1.20091	0	0	1.0365	0	0	0.978946	0	0	0	0.854383	0	0.912284	0.779843	0	0.852131	0	0	0	1.22896	0.571879	1.09022	0	0	0	0	1.92045	2.7196	0	0	0	0	1.09022	0.752681	0.610761	0.830424	0	0.476561	0	0.91164
149539	0	0.48724	0.417504	0	0	0	0.607608	0	0.809491	1.19492	0	0	1.03157	0	0	0.974285	0	0	0	0.875573	0	0.905522	0.77604	0	0.847968	0	0	0	1.22282	0.58041	1.08431	0	0	0	0	1.9126	2.70848	0	0	0	0	1.08431	0.749098	0.605897	0.826372	0	0.49179	0	0.907503
1.41262e+06	0	0.48724	0.417504	0	0	0	0.607608	0	0.809491	1.19492	0	0	1.03157	0	0	0.974285	0	0	0	0.875573	0	0.905522	0.77604	0	0.847968	0	0	0	1.22282	0.58041	1.08431	0	0	0	0	1.9126	2.70848	0	0	0	0	1.08431	0.749098	0.605897	0.826372	0	0.49179	0	0.907503
CP019403	0	0.48724	0.417504	0	0	0	0.607608	0	0.809491	1.19492	0	0	1.03157	0	0	0.974285	0	0	0	0.875573	0	0.905522	0.77604	0	0.847968	0	0	0	1.22282	0.58041	1.08431	0	0	0	0	1.9126	2.70848	0	0	0	0	1.08431	0.749098	0.605897	0.826372	0	0.49179	0	0.907503
90371.7	0	0.48745	0.418011	0	0	0	0.607634	0	0.809491	1.1954	0	0	1.24937	0	0	0.974661	0	0	0	0.875573	0	0.90668	0.776336	0	0.848292	0	0	0	1.22331	0.580435	1.08431	0	0	0	0	1.9126	2.70848	0	0	0	0	1.08431	0.749387	0.606644	0.826699	0	0.492401	0	0.907503
CP010284	0	0.48745	0.418011	0	0	0	0.607634	0	0.809491	1.1954	0	0	1.03197	0	0	0.974661	0	0	0	0.875573	0	0.90668	0.776336	0	0.848292	0	0	0	1.22331	0.580435	1.08431	0	0	0	0	1.9126	2.70848	0	0	0	0	1.08431	0.749387	0.606644	0.826699	0	0.492401	0	0.907503
1.41255e+06	0	0.48724	0.417504	0	0	0	0.607608	0	0.809491	1.19492	0	0	1.03157	0	0	0.974285	0	0	0	0.875573	0	0.905522	0.77604	0	0.847968	0	0	0	1.22282	0.58041	1.08431	0	0	0	0	1.9126	2.70848	0	0	0	0	1.08431	0.749098	0.605897	0.826372	0	0.49179	0	0.907503
996633	0	0.48745	0.418011	0	0	0	0.607634	0	0.809491	1.1954	0	0	1.24937	0	0	0.974661	0	0	0	0.875573	0	0.90668	0.776336	0	0.848292	0	0	0	1.22331	0.580435	1.08431	0	0	0	0	1.9126	2.70848	0	0	0	0	1.08431	0.749387	0.606644	0.826699	0	0.492401	0	0.907503
149539	0	0.48724	0.417504	0	0	0	0.607608	0	0.809491	1.19492	0	0	1.03157	0	0	0.974285	0	0	0	0.875573	0	0.905522	0.77604	0	0.847968	0	0	0	1.22282	0.58041	1.08431	0	0	0	0	1.9126	2.70848	0	0	0	0	1.08431	0.749098	0.605897	0.826372	0	0.49179	0	0.907503
1.41253e+06	0	0.48724	0.417504	0	0	0	0.607608	0	0.809491	1.19492	0	0	1.03157	0	0	0.974285	0	0	0	0.875573	0	0.905522	0.77604	0	0.847968	0	0	0	1.22282	0.58041	1.08431	0	0	0	0	1.9126	2.70848	0	0	0	0	1.08431	0.749098	0.605897	0.826372	0	0.49179	0	0.907503
[truncated: 197 more rows]
[truncated: 556 more columns]

## Sheet: Table 4
Table 4: Predicted catabolic capabilities simulations across 410 GEMs across 242 growth supporting environment (anaerobic). Growth is assumed for values above 0.01.
[truncated: 413 more rows]
[truncated: 556 more columns]

## Sheet: Table 5
Table 5: List of the accession numbers for the strains whose catabolic capabilities are shown in figure 3A.
[truncated: 54 more rows]
