# Supplementary material for: Genome-scale metabolic reconstructions of multiple Salmonella strains reveal serovar-specific metabolic traits
Source: Nat Commun. 2018 Sep 14;9:3771. doi: 10.1038/s41467-018-06112-5 (PMC6138749; doi:10.1038/s41467-018-06112-5)
Supplement: Supplementary file 8 — Supplementary Data 5 [file 41467_2018_6112_MOESM8_ESM.xlsx]

## Sheet: Table 1
Table 1: Experimental validation of growth profiles for 6 GEMS of Typhi across 86 nutrient sources
'	1132507.4	209261.6	220341.7	527001.3	90370.929	90370.93
C_(R)-Propane-1,2-diol	False Positive	False Positive	False Positive	False Positive	False Positive	False Positive
C_(S)-Propane-1,2-diol	False Positive	False Positive	False Positive	False Positive	False Positive	False Positive
C_4 hydroxy phenylacetic acid exhcnage	False Positive	False Positive	False Positive	False Positive	False Positive	False Positive
C_5-Dehydro-D-gluconate	True Negative	True Negative	True Negative	True Negative	True Negative	True Negative
C_Acetate	True Positive	True Positive	True Positive	True Positive	True Positive	True Positive
C_Acetoacetate	True Negative	True Negative	True Negative	True Negative	True Negative	True Negative
C_Adenosine	True Positive	True Positive	True Positive	True Positive	True Positive	True Positive
C_Citrate	False Positive	False Positive	False Positive	False Positive	False Positive	False Positive
C_D Glycerate 2 phosphate	True Positive	True Positive	True Positive	True Positive	True Positive	True Positive
C_D Tagatose	False Positive	False Positive	False Positive	False Positive	False Positive	False Positive
C_D-Allose	True Negative	True Negative	True Negative	True Negative	True Negative	True Negative
C_D-Fructose	True Positive	True Positive	True Positive	True Positive	True Positive	True Positive
C_D-Galactarate	True Positive	True Positive	True Positive	True Positive	True Positive	True Positive
C_D-Galactose	True Positive	True Positive	True Positive	True Positive	True Positive	True Positive
C_D-Galacturonate	True Negative	True Negative	True Negative	True Negative	True Negative	True Negative
C_D-Glucarate	False Positive	False Positive	False Positive	False Positive	False Positive	False Positive
C_D-Gluconate	True Positive	True Positive	True Positive	True Positive	True Positive	True Positive
C_D-Glucosamine	True Positive	True Positive	True Positive	True Positive	True Positive	True Positive
C_D-Glucose	True Positive	True Positive	True Positive	True Positive	True Positive	True Positive
C_D-Glucose 1-phosphate	True Positive	True Positive	True Positive	True Positive	True Positive	True Positive
C_D-Glucose 6-phosphate	True Positive	True Positive	True Positive	True Positive	True Positive	True Positive
C_D-Glucuronate	True Positive	True Positive	True Positive	True Positive	True Positive	True Positive
C_D-Malate	True Negative	True Negative	True Negative	True Negative	True Negative	True Negative
C_D-Mannitol	True Positive	True Positive	True Positive	True Positive	True Positive	True Positive
C_D-Mannose	True Positive	True Positive	True Positive	True Positive	True Positive	True Positive
C_D-Ribose	True Positive	True Positive	True Positive	True Positive	True Positive	True Positive
C_D-Serine	True Positive	True Positive	True Positive	True Positive	True Positive	True Positive
C_D-Sorbitol	True Positive	True Positive	True Positive	True Positive	True Positive	True Positive
C_D-Xylose	True Positive	True Positive	True Positive	True Positive	True Positive	True Positive
C_D-fructose 6-phosphate	True Positive	True Positive	True Positive	True Positive	True Positive	True Positive
C_Decanoate (n-C10:0)	False Positive	False Positive	False Positive	False Positive	False Positive	False Positive
C_Deoxy D Ribose	False Positive	False Positive	False Positive	False Positive	False Positive	False Positive
C_Deoxyadenosine	True Positive	True Positive	True Positive	True Positive	True Positive	True Positive
C_Dihydroxyacetone	False Positive	False Positive	False Positive	False Positive	False Positive	False Positive
C_Ethanolamine	False Positive	False Positive	False Positive	False Positive	False Positive	False Positive
C_Formate	True Negative	True Negative	True Negative	True Negative	True Negative	True Negative
C_Fumarate	False Positive	False Positive	False Positive	False Positive	False Positive	False Positive
C_Galactitol	False Positive	False Positive	False Positive	False Positive	False Positive	False Positive
C_Glycerol	True Positive	True Positive	True Positive	True Positive	True Positive	True Positive
C_Glycine	False Positive	False Positive	False Positive	False Positive	False Positive	False Positive
C_Glycolate	False Positive	False Positive	False Positive	False Positive	False Positive	False Positive
C_Inosine	True Positive	True Positive	True Positive	True Positive	True Positive	True Positive
C_L-Alanine	True Positive	True Positive	True Positive	True Positive	True Positive	True Positive
C_L-Arabinose	False Positive	False Positive	False Positive	False Positive	False Positive	False Positive
C_L-Arginine	False Positive	False Positive	False Positive	False Positive	False Positive	False Positive
C_L-Asparagine	True Positive	True Positive	True Positive	True Positive	True Positive	True Positive
C_L-Aspartate	False Positive	False Positive	False Positive	False Positive	False Positive	False Positive
C_L-Carnitine	True Negative	True Negative	True Negative	True Negative	True Negative	True Negative
C_L-Fucose	False Positive	False Positive	False Positive	False Positive	False Positive	False Positive
C_L-Glutamine	False Positive	False Positive	False Positive	False Positive	False Positive	False Positive
C_L-Histidine	True Negative	True Negative	True Negative	True Negative	True Negative	True Negative
C_L-Homoserine	True Negative	True Negative	True Negative	True Negative	True Negative	True Negative
C_L-Isoleucine	True Negative	True Negative	True Negative	True Negative	True Negative	True Negative
C_L-Lactate	True Positive	True Positive	True Positive	True Positive	True Positive	True Positive
C_L-Leucine	True Negative	True Negative	True Negative	True Negative	True Negative	True Negative
C_L-Lysine	True Negative	True Negative	True Negative	True Negative	True Negative	True Negative
C_L-Lyxose	False Positive	False Positive	False Positive	False Positive	False Positive	False Positive
C_L-Malate	False Positive	False Positive	False Positive	False Positive	False Positive	False Positive
C_L-Methionine	True Negative	True Negative	True Negative	True Negative	True Negative	True Negative
C_L-Phenylalanine	True Negative	True Negative	True Negative	True Negative	True Negative	True Negative
C_L-Proline	True Positive	True Positive	True Positive	True Positive	True Positive	True Positive
C_L-Rhamnose	False Positive	False Positive	False Positive	False Positive	False Positive	False Positive
C_L-Serine	True Positive	True Positive	True Positive	True Positive	True Positive	True Positive
C_L-Threonine	True Positive	True Positive	True Positive	True Positive	True Positive	True Positive
C_L-Valine	True Negative	True Negative	True Negative	True Negative	True Negative	True Negative
C_L-tartrate	False Positive	False Positive	False Positive	False Positive	False Positive	False Positive
C_Lactose	False Positive	False Positive	False Positive	False Positive	False Positive	False Positive
C_Maltose	True Positive	True Positive	True Positive	True Positive	True Positive	True Positive
C_Maltotriose	True Positive	True Positive	True Positive	True Positive	True Positive	True Positive
C_Melibiose	True Positive	True Positive	True Positive	True Positive	True Positive	False Negative
C_Myo-Inositol	True Negative	True Negative	True Negative	True Negative	True Negative	True Negative
C_N-Acetyl-D-galactosamine	True Negative	True Negative	True Negative	True Negative	True Negative	True Negative
C_N-Acetyl-D-glucosamine	False Positive	False Positive	False Positive	False Positive	False Positive	False Positive
C_N-Acetyl-D-mannosamine	True Positive	True Positive	True Positive	True Positive	True Positive	True Positive
C_Propionate	True Positive	True Positive	True Positive	True Positive	True Positive	True Positive
C_Putrescine	False Positive	False Positive	False Positive	False Positive	False Positive	False Positive
C_Pyruvate	True Positive	True Positive	True Positive	True Positive	True Positive	True Positive
C_Succinate	False Positive	False Positive	False Positive	False Positive	False Positive	False Positive
C_Sucrose	True Negative	True Negative	True Negative	True Negative	True Negative	True Negative
C_Thymidine	True Positive	True Positive	True Positive	True Positive	True Positive	True Positive
C_Trehalose	True Positive	True Positive	True Positive	True Positive	True Positive	True Positive
C_Tricarballylate Exchange	True Positive	True Positive	True Positive	True Positive	True Positive	True Positive
C_Tyramine	True Negative	True Negative	True Negative	True Negative	True Negative	True Negative
C_Uridine	True Positive	True Positive	True Positive	True Positive	True Positive	True Positive

## Sheet: Table 2
Table 2: Experimental validation of growth profiles for 6 GEMs spanning 6 serovars of Salmonella across 59 nutrient sources
'	423368.8	439843.8	439851.8	454166.8	454169.8	99287.12
2-Oxoglutarate	True Positive	True Positive	True Positive	True Positive	True Positive	True Positive
Acetate	True Positive	True Positive	True Positive	True Positive	True Positive	True Positive
Citrate	True Positive	True Positive	True Positive	True Positive	True Positive	True Positive
D-Alanine	True Positive	True Positive	True Positive	True Positive	True Positive	True Positive
D-Fructose	True Positive	True Positive	True Positive	True Positive	True Positive	True Positive
D-Fructose 6-phosphate	True Positive	True Positive	True Positive	True Positive	True Positive	True Positive
D-Gluconate	True Positive	True Positive	True Positive	True Positive	True Positive	True Positive
D-Glucosamine	True Positive	True Positive	True Positive	True Positive	True Positive	True Positive
D-Glucose	True Positive	True Positive	True Positive	True Positive	True Positive	True Positive
D-Glucose 6-phosphate	True Positive	True Positive	True Positive	True Positive	True Positive	True Positive
D-Glucuronate	True Positive	True Positive	True Positive	True Positive	True Positive	True Positive
D-Lactate	True Positive	True Positive	True Positive	True Positive	True Positive	True Positive
D-Mannitol	True Positive	True Positive	True Positive	True Positive	True Positive	True Positive
D-Mannose	True Positive	True Positive	True Positive	True Positive	True Positive	True Positive
D-Ribose	True Positive	True Positive	True Positive	True Positive	True Positive	True Positive
D-Serine	True Positive	False Positive	True Positive	True Positive	True Positive	True Positive
D-Sorbitol	True Positive	True Positive	True Positive	True Positive	True Positive	True Positive
D-Tagatose	True Negative	True Negative	True Negative	False Negative	True Negative	True Positive
D-Xylose	True Positive	True Positive	True Positive	True Positive	True Positive	True Positive
D-tartrate	True Positive	True Positive	True Positive	True Positive	True Positive	True Positive
Deoxyadenosine	True Positive	True Positive	True Positive	True Positive	True Positive	True Positive
Deoxyribose C5H10O4	True Positive	True Positive	True Positive	True Positive	True Positive	True Positive
Dihydroxyacetone	True Positive	True Positive	True Positive	True Positive	True Positive	True Positive
Formate	True Positive	True Positive	True Positive	True Positive	True Positive	True Positive
Fumarate	True Positive	True Positive	True Positive	True Positive	True Positive	True Positive
Glycerol	True Positive	True Positive	True Positive	True Positive	True Positive	True Positive
Glycine	True Positive	True Positive	True Positive	True Positive	True Positive	True Positive
Glycolate	True Positive	True Positive	True Positive	False Negative	True Positive	True Positive
Inosine	True Positive	True Positive	True Positive	True Positive	True Positive	True Positive
L-Alanine	True Positive	True Positive	True Positive	True Positive	True Positive	True Positive
L-Arabinose	True Positive	True Positive	True Positive	True Positive	True Positive	True Positive
L-Arginine	True Positive	True Positive	True Positive	True Positive	True Positive	True Positive
L-Asparagine	True Positive	True Positive	True Positive	True Positive	True Positive	True Positive
L-Aspartate	True Positive	True Positive	True Positive	True Positive	True Positive	True Positive
L-Fucose	True Positive	True Positive	True Positive	True Positive	True Positive	True Positive
L-Glutamate	True Positive	True Positive	True Positive	True Positive	True Positive	True Positive
L-Glutamine	True Positive	True Positive	True Positive	True Positive	True Positive	True Positive
L-Lactate	True Positive	True Positive	True Positive	True Positive	True Positive	True Positive
L-Lyxose	True Positive	True Positive	True Positive	True Positive	True Positive	True Positive
L-Malate	True Positive	True Positive	True Positive	True Positive	True Positive	True Positive
L-Proline	True Positive	True Positive	False Positive	True Positive	True Positive	True Positive
L-Rhamnose	True Positive	True Positive	True Positive	True Positive	True Positive	True Positive
L-Serine	True Positive	True Positive	True Positive	True Positive	True Positive	True Positive
L-Threonine	True Positive	True Positive	True Positive	True Positive	True Positive	True Positive
L-tartrate	True Positive	True Positive	True Positive	True Positive	True Positive	True Positive
Maltose	True Positive	True Positive	True Positive	True Positive	True Positive	True Positive
Maltotriose	True Positive	True Positive	True Positive	True Positive	True Positive	True Positive
Melibiose	True Positive	True Positive	True Positive	True Positive	True Positive	True Positive
Myo-Inositol	True Negative	True Negative	True Negative	True Positive	True Negative	True Positive
N-Acetyl-D-glucosamine	True Positive	True Positive	True Positive	True Positive	True Positive	True Positive
N-Acetyl-D-mannosamine	True Positive	True Positive	True Positive	True Positive	True Positive	True Positive
N-Acetylneuraminate	True Positive	True Positive	True Positive	True Positive	True Positive	True Positive
Propionate (n-C3:0)	True Positive	True Positive	True Positive	True Positive	True Positive	True Positive
Putrescine	True Positive	True Positive	True Positive	True Positive	True Positive	True Positive
Pyruvate	True Positive	True Positive	True Positive	True Positive	True Positive	True Positive
Succinate	True Positive	True Positive	True Positive	True Positive	True Positive	True Positive
Thymidine	True Positive	True Positive	True Positive	True Positive	True Positive	True Positive
Tricarballylate	True Positive	True Positive	False Positive	True Positive	True Positive	True Positive
Uridine	True Positive	True Positive	True Positive	True Positive	True Positive	True Positive
