# Supplementary material for: Genome-scale metabolic reconstructions of multiple Salmonella strains reveal serovar-specific metabolic traits
Source: Nat Commun. 2018 Sep 14;9:3771. doi: 10.1038/s41467-018-06112-5 (PMC6138749; doi:10.1038/s41467-018-06112-5)
Supplement: Supplementary file 9 — Supplementary Data 6 [file 41467_2018_6112_MOESM9_ESM.xlsx]

## Sheet: Table 1
Table 8: Strain specific auxotrophies
Gene ID	Genome accessions	Count	Serotypes	Gene Name	KO reactions	Potential Predicted Auxotrophy	Action
STM1725	1412484.3 AND 1412607.3 AND 1412514.3 AND 1412521.3 AND 1412548.3 AND 1412591.3 AND 1412575.3 AND 1412493.3 AND 1412500.3 AND 1412587.3 AND 1412560.3 AND 1412513.3 AND 1412547.3 AND 1412551.3 AND 1412606.3	15*	Enteritidis (15)	trpC	IGPS AND PRAIi	L-Tryptophan OR Indole	aux;L-Tryptophan
STM0756	54388.134 AND 54388.56 AND 54388.90 AND 54388.123 AND 54388.125 AND 54388.40 AND 54388.41	7	Paratyphi A (7)	nadA	QULNS	Nicotinate OR NMN OR N Ribosylnicotinamide C11H15N2O5	aux;NMN
STM3714	CP019405 AND 1386967.3 AND 41514.7	3	62:z36:- (1) Bergen (1) 62:z4,z23:- (1)	rfaK	HEPT4 AND HEPT4min	Core oligosaccharide lipid A	KI
STM1198	1386967.3 AND 41514.7	2	62:z36:- (1) 62:z4,z23:- (1)	pabC	ADCL	4-Aminobenzoate	aux;4-Aminobenzoate
STM0534	CP019177 AND CP013226	2	Albany (1) Anatum (1)	purE	AIRC3	Inosine OR IMP OR Deoxyguanosine OR Adenosine OR 2',3'-Cyclic AMP OR Deoxyadenosine OR DAMP OR 3'-GMP OR Xanthine OR 3'-AMP OR Guanine OR Xanthosine OR Guanosine OR Hypoxanthine OR AMP OR Adenine OR DGMP OR Xanthosine 5'-phosphate OR GMP OR Deoxyinosine OR 2',3'-Cyclic GMP OR DIMP	aux;Xanthine
STM2072	CP003836	1	Typhimurium (1)	hisD	HISTD	L-Histidine	aux;L-Histidine
STM2935	CP013226	1	Anatum (1)	cysD	SADT2	Cys-Gly OR Trithionate OR Thiosulfate OR Tetrathionate OR L-Cysteine OR Reduced glutathione	aux;L-Histidine
STM2933	CP013226	1	Anatum (1)	cysC	ADSK	Cys-Gly OR Trithionate OR Thiosulfate OR Tetrathionate OR L-Cysteine OR Reduced glutathione	aux;L-Histidine
STM1196	CP009565	1	Newport (1)	acpP	AACPS6 AND AACPS5 AND AACPS9 AND AACPS1 AND AACPS2 AND AACPS3 AND MCOATA AND AACPS4 AND UAGAAT AND ACOATA AND AACPS8 AND AACPS7		KI
STM3725	1.27186e+06	1	Cubana (1)	kdtB	PTPATi		KI
STM3909	1.41248e+06	1	Enteritidis (1)	ilvC	KARA1 AND DPR AND KARA2		KI
STM2076	1.41254e+06	1	Enteritidis (1)	hisA	PRMICI	L-Histidine	aux;L-Histidine
STM0535	CP013226	1	Anatum (1)	lpxH	USHD	Core oligosaccharide lipid A	KI
STM0003	CP007246	1	Enteritidis (1)	thrB	4HTHRK AND HSK	L-Threonine O-3-phosphate OR L-Threonine	aux;L-Threonine
STM0180	1.24359e+06	1	Ouakam (1)	panD	ASP1DC	Beta-Alanine OR (R)-Pantothenate	aux;Beta-Alanine
STM1889	90371.7	1	Typhimurium (1)	msbB	EDTXS2 AND EDTXS4	Core oligosaccharide lipid A	KI
STM2365	1.38697e+06	1	62:z36:- (1)	folC	DHFS		KI
STM2934	CP013226	1	Anatum (1)	cysN	SADT2	Cys-Gly OR Trithionate OR Thiosulfate OR Tetrathionate OR L-Cysteine OR Reduced glutathione	aux; L-Cysteine
* Note that upon closer examination of the multiple sequence alignment of the trp operon across several sequences, we noticed that a the some nucleotide bases in trpC were annotated as "N" which is the conventional letter used to signify that for each base pair position in this read, the sequencer was not able to determine if the base was A, T, C or G. As a consequence, the genome annotation plat…
