# Supplementary material for: Genome-scale metabolic reconstructions of multiple Salmonella strains reveal serovar-specific metabolic traits
Source: Nat Commun. 2018 Sep 14;9:3771. doi: 10.1038/s41467-018-06112-5 (PMC6138749; doi:10.1038/s41467-018-06112-5)
Supplement: Supplementary file 10 — Supplementary Data 7 [file 41467_2018_6112_MOESM10_ESM.xlsx]

## Sheet: Table  1
Table 1: Conditionally essential genes (CEGs) in 532 nutrient conditions including 242 anaerobic and 282 aerobic conditions
Conditionally essential genes in anaerobic nutrient conditions						Conditionally essential genes in aerobic nutrient conditions
Frequency of occurrence (total = 242)	Gene ID	Gene Name	Percentage of occurrence		0	Frequency of occurrence (total = 289)	Gene ID	Gene Name	Percentage of occurrence
206	STM4119	ppc	0.85124			88	STM4081	tpiA	0.304498
199	STM4341	frdC	0.822314			70	STM1290	gapA	0.242215
199	STM4343	frdA	0.822314			70	STM3069	pgk	0.242215
199	STM4342	frdB	0.822314			25	STM0734	sdhA	0.0865052
199	STM4340	frdD	0.822314			25	STM0733	sdhD	0.0865052
141	STM3069	pgk	0.582645			25	STM0732	sdhC	0.0865052
141	STM1290	gapA	0.582645			25	STM0735	sdhB	0.0865052
73	STM4081	tpiA	0.301653			17	STM4184	aceA	0.0588235
50	STM2952	eno	0.206612			17	STM4567	deoC	0.0588235
17	STM4567	deoC	0.0702479			16	STM4403	cpdB	0.0553633
16	STM4569	deoB	0.0661157			16	STM4569	deoB	0.0553633
16	STM4403	cpdB	0.0661157			15	STM0684	nagB	0.0519031
16	STM2432	ptsI	0.0661157			15	STM2432	ptsI	0.0519031
15	STM0684	nagB	0.0619835			14	STM4568	deoA	0.0484429
15	STM4568	deoA	0.0619835			14	STM2431	ptsH	0.0484429
15	STM2431	ptsH	0.0619835			12	STM3113	nupG	0.0415225
12	STM3113	nupG	0.0495868			12	STM4249	aphA	0.0415225
11	STM0494	ushA	0.0454545			11	STM0683	nagA	0.0380623
11	STM4249	aphA	0.0454545			10	STM3866	atpG	0.0346021
11	STM0683	nagA	0.0454545			10	STM3867	atpA	0.0346021
9	STM0413	tsx	0.0371901			10	STM3864	atpC	0.0346021
9	STM3787	uhpT	0.0371901			10	STM3865	atpD	0.0346021
6	STM4228	malF	0.0247934			10	STM0309	yafH	0.0346021
6	STM2399	pgtP	0.0247934			10	STM3871	atpB	0.0346021
6	STM4227	malG	0.0247934			10	STM3868	atpH	0.0346021
6	STM2555	glyA	0.0247934			10	STM3870	atpE	0.0346021
6	STM4229	malE	0.0247934			10	STM3869	atpF	0.0346021
6	STM4230	malK	0.0247934			10	STM0494	ushA	0.0346021
6	STM3513	malQ	0.0247934			9	STM3787	uhpT	0.0311419
6	STM4570	deoD	0.0247934			9	STM0413	tsx	0.0311419
6	STM4231	lamB	0.0247934			7	STM2391	fadL	0.0242215
5	STM1832	manZ	0.0206612			7	STM4398	cycA	0.0242215
5	STM0401	malZ	0.0206612			6	STM3629	dppB	0.0207612
5	STM1830	manX	0.0206612			6	STM4570	deoD	0.0207612
5	STM1831	manY	0.0206612			6	STM3626	dppF	0.0207612
4	STM3630	dppA	0.0165289			6	STM3628	dppC	0.0207612
4	STM3053	gcvP	0.0165289			6	STM3627	dppD	0.0207612
4	STM0154	lpdA	0.0165289			6	STM3630	dppA	0.0207612
4	STM0620	citX	0.0165289			6	STM2792	gabT	0.0207612
4	STM3055	gcvT	0.0165289			6	STM2399	pgtP	0.0207612
4	STM1750	tdk	0.0165289			5	STM4229	malE	0.017301
4	STM0977	serC	0.0165289			5	STM4228	malF	0.017301
4	STM1884	eda	0.0165289			5	STM3513	malQ	0.017301
4	STM0776	galE	0.0165289			5	STM1830	manX	0.017301
4	STM0775	galT	0.0165289			5	STM1831	manY	0.017301
4	STM3054	gcvH	0.0165289			5	STM4227	malG	0.017301
4	STM3612	kdgK	0.0165289			5	STM1832	manZ	0.017301
4	STM3626	dppF	0.0165289			5	STM0401	malZ	0.017301
4	STM3628	dppC	0.0165289			5	STM4230	malK	0.017301
4	STM2183	cdd	0.0165289			5	STM4231	lamB	0.017301
4	STM3629	dppB	0.0165289			4	STM0370	prpD	0.0138408
4	STM3062	serA	0.0165289			4	STM1117	agp	0.0138408
4	STM4578	serB	0.0165289			4	STM0775	galT	0.0138408
4	STM3337	nanE	0.0165289			4	STM0158	acnB	0.0138408
4	STM1117	agp	0.0165289			4	STM0776	galE	0.0138408
4	STM3627	dppD	0.0165289			4	STM0368	prpB	0.0138408
3	STM2442	cysW	0.0123967			4	STM1124	putA	0.0138408
3	STM2440	cysM	0.0123967			4	STM3218	oat	0.0138408
3	STM1681	ycjG	0.0123967			4	STM2183	cdd	0.0138408
3	STM1743	oppD	0.0123967			4	STM3337	nanE	0.0138408
3	STM2443	cysU	0.0123967			4	STM0369	prpC	0.0138408
3	STM1680	ycjI	0.0123967			3	STM2457	eutC	0.0103806
3	STM1742	oppF	0.0123967			3	STM3597	gor	0.0103806
3	STM3136	None	0.0123967			3	STM0432	phnX	0.0103806
3	STM2792	gabT	0.0123967			3	STM2442	cysW	0.0103806
3	STM3135	None	0.0123967			3	STM0431	phnW	0.0103806
3	STM4398	cycA	0.0123967			3	STM3612	kdgK	0.0103806
3	STM2441	cysA	0.0123967			3	STM2962	gudT	0.0103806
3	STM0316	pepD	0.0123967			3	STM4387	sgaU	0.0103806
3	STM3551	ggt	0.0123967			3	STM1884	eda	0.0103806
3	STM1744	oppC	0.0123967			3	STM2443	cysU	0.0103806
3	STM3597	gor	0.0123967			3	STM2441	cysA	0.0103806
3	STM3066	yggA	0.0123967			3	STM4087	glpF	0.0103806
3	STM1745	oppB	0.0123967			3	STM3551	ggt	0.0103806
3	STM4387	sgaU	0.0123967			3	STM0428	phnT	0.0103806
2	STM3257	None	0.00826446			3	STM2458	eutB	0.0103806
2	STM4087	glpF	0.00826446			3	STM0426	phnV	0.0103806
2	STM3882	rbsA	0.00826446			3	STM2440	cysM	0.0103806
2	STM2788	None	0.00826446			3	STM0427	phnU	0.0103806
2	STM2973	fucO	0.00826446			3	STM0429	phnS	0.0103806
2	STM1384	ttrC	0.00826446			2	STM3338	nanT	0.00692042
2	STM3883	rbsC	0.00826446			2	STM2500	purN	0.00692042
2	STM4482	idnT	0.00826446			2	STM1220	ycfX	0.00692042
2	STM3884	rbsB	0.00826446			2	STM2788	None	0.00692042
2	STM3881	rbsD	0.00826446			2	STM0527	allC	0.00692042
2	STM3253	None	0.00826446			2	STM1209	nagZ	0.00692042
2	STM2787	None	0.00826446			2	STM0444	ampG	0.00692042
2	STM2786	None	0.00826446			2	STM1349	pps	0.00692042
2	STM2421	xapB	0.00826446			2	STM3339	nanA	0.00692042
2	STM1349	pps	0.00826446			2	STM2040	pduC	0.00692042
2	STM0309	yafH	0.00826446			2	STM1002	None	0.00692042
2	STM1679	mppA	0.00826446			2	STM0974	focA	0.00692042
2	STM1124	putA	0.00826446			2	STM3882	rbsA	0.00692042
2	STM4050	rhaT	0.00826446			2	STM1742	oppF	0.00692042
2	STM3336	nanK	0.00826446			2	STM1745	oppB	0.00692042
2	STM0426	phnV	0.00826446			2	STM1744	oppC	0.00692042
2	STM3339	nanA	0.00826446			2	STM3336	nanK	0.00692042
2	STM1220	ycfX	0.00826446			2	STM3135	None	0.00692042
2	STM3338	nanT	0.00826446			2	STM3881	rbsD	0.00692042
2	STM1467	manA	0.00826446			2	STM3692	lldP	0.00692042
2	STM0427	phnU	0.00826446			2	STM4482	idnT	0.00692042
2	STM0428	phnT	0.00826446			2	STM2044	pduH	0.00692042
2	STM1446	ydhH	0.00826446			2	STM1467	manA	0.00692042
2	STM0429	phnS	0.00826446			2	STM3136	None	0.00692042
2	STM2457	eutC	0.00826446			2	STM2043	pduG	0.00692042
2	STM1383	ttrA	0.00826446			2	STM2042	pduE	0.00692042
2	STM1385	ttrB	0.00826446			2	STM2041	pduD	0.00692042
2	STM1209	nagZ	0.00826446			2	STM3884	rbsB	0.00692042
2	STM0523	allB	0.00826446			2	STM2786	None	0.00692042
2	STM4483	idnO	0.00826446			2	STM3883	rbsC	0.00692042
2	STM0444	ampG	0.00826446			2	STM2787	None	0.00692042
2	STM0431	phnW	0.00826446			2	STM1743	oppD	0.00692042
2	STM0432	phnX	0.00826446			2	STM2793	gabP	0.00692042
2	STM3218	oat	0.00826446			2	STM0523	allB	0.00692042
2	STM0527	allC	0.00826446			2	STM2555	glyA	0.00692042
2	STM2282	glpQ	0.00826446			2	STM1883	purT	0.00692042
2	STM3249	garL	0.00826446			2	STM3249	garL	0.00692042
2	STM2458	eutB	0.00826446			2	STM3137	None	0.00692042
2	STM2962	gudT	0.00826446			2	STM2282	glpQ	0.00692042
2	STM4046	rhaA	0.00826446			2	STM0542	folD	0.00692042
2	STM0522	allP	0.00826446			2	STM4046	rhaA	0.00692042
2	STM0464	tesB	0.00826446			2	STM2421	xapB	0.00692042
2	STM3137	None	0.00826446			2	STM3066	yggA	0.00692042
1	STM0102	araA	0.00413223			2	STM1681	ycjG	0.00692042
1	STM0103	araB	0.00413223			2	STM1383	ttrA	0.00692042
1	STM3259	None	0.00413223			2	STM1680	ycjI	0.00692042
1	STM4484	idnD	0.00413223			2	STM0316	pepD	0.00692042
1	STM3828	dgoA	0.00413223			2	STM1679	mppA	0.00692042
1	STM3829	dgoK	0.00413223			2	STM2973	fucO	0.00692042
1	STM3827	dgoT	0.00413223			2	STM2460	eutH	0.00692042
1	STM0739	sucD	0.00413223			2	STM4294	yjdE	0.00692042
1	STM0738	sucC	0.00413223			2	STM1384	ttrC	0.00692042
1	STM4467	None	0.00413223			2	STM0522	allP	0.00692042
1	STM3747	yicE	0.00413223			2	STM3253	None	0.00692042
1	STM4382	yjfR	0.00413223			2	STM3257	None	0.00692042
1	STM4383	None	0.00413223			2	STM1446	ydhH	0.00692042
1	STM4384	sgaB	0.00413223			2	STM4050	rhaT	0.00692042
1	STM4385	ptxA	0.00413223			2	STM3078	speB	0.00692042
1	STM3333	None	0.00413223			2	STM1385	ttrB	0.00692042
1	STM4432		0.00413223			1	STM2952	eno	0.00346021
1	STM3256	None	0.00413223			1	STM3333	None	0.00346021
1	STM4430		0.00413223			1	STM2949	ptpS	0.00346021
1	STM3685	mtlA	0.00413223			1	STM2194	yeiG	0.00346021
1	STM4294	yjdE	0.00413223			1	STM3747	yicE	0.00346021
1	STM3614	dctA	0.00413223			1	STM2081	gnd	0.00346021
1	STM1002	None	0.00413223			1	STM3827	dgoT	0.00346021
1	STM3671	yiaM	0.00413223			1	STM2037	pduF	0.00346021
1	STM3672	yiaN	0.00413223			1	STM0103	araB	0.00346021
1	STM3673	yiaO	0.00413223			1	STM4066	None	0.00346021
1	STM4047	rhaB	0.00413223			1	STM3828	dgoA	0.00346021
1	STM4045	rhaD	0.00413223			1	STM4382	yjfR	0.00346021
1	STM3793	None	0.00413223			1	STM3829	dgoK	0.00346021
1	STM3078	speB	0.00413223			1	STM4383	None	0.00346021
1	STM1627	None	0.00413223			1	STM4384	sgaB	0.00346021
1	STM2976	fucI	0.00413223			1	STM4385	ptxA	0.00346021
1	STM0042	None	0.00413223			1	STM1125	putP	0.00346021
1	STM2977	fucK	0.00413223			1	STM3793	None	0.00346021
1	STM1306	astB	0.00413223			1	STM0102	araA	0.00346021
1	STM1307	astE	0.00413223			1	STM4432		0.00346021
1	STM1304	astA	0.00413223			1	STM3259	None	0.00346021
1	STM1305	astD	0.00413223			1	STM0773	galM	0.00346021
1	STM1303	astC	0.00413223			1	STM3685	mtlA	0.00346021
1	STM3359	mdh	0.00413223			1	STM3686	mtlD	0.00346021
1	STM3356	None	0.00413223			1	STM4299	melB	0.00346021
1	STM3355	None	0.00413223			1	STM4298	melA	0.00346021
1	STM3354	None	0.00413223			1	STM3614	dctA	0.00346021
1	STM2460	eutH	0.00413223			1	STM3671	yiaM	0.00346021
1	STM4431		0.00413223			1	STM3672	yiaN	0.00346021
1	STM4298	melA	0.00413223			1	STM3673	yiaO	0.00346021
1	STM4299	melB	0.00413223			1	STM0161	kdgT	0.00346021
1	STM3686	mtlD	0.00413223			1	STM4183	aceB	0.00346021
1	STM4429		0.00413223			1	STM4047	rhaB	0.00346021
1	STM0161	kdgT	0.00413223			1	STM4045	rhaD	0.00346021
1	STM4424	None	0.00413223			1	STM0690	citB	0.00346021
1	STM4421	None	0.00413223			1	STM0785	ybhE	0.00346021
1	STM2835	srlD	0.00413223			1	STM3256	None	0.00346021
1	STM2834	slrB	0.00413223			1	STM1620	None	0.00346021
1	STM1477	ydgI	0.00413223			1	STM1102	hpaE	0.00346021
1	STM2833	srlE	0.00413223			1	STM1627	None	0.00346021
1	STM2832	srlA	0.00413223			1	STM2975	None	0.00346021
1	STM3661	xylA	0.00413223			1	STM2976	fucI	0.00346021
1	STM0515	allA	0.00413223			1	STM2977	fucK	0.00346021
1	STM3792	None	0.00413223			1	STM3694	lldD	0.00346021
1	STM3255	None	0.00413223			1	STM3356	None	0.00346021
1	STM3258	None	0.00413223			1	STM3355	None	0.00346021
1	STM2949	ptpS	0.00413223			1	STM3354	None	0.00346021
1	STM2975	None	0.00413223			1	STM2556	hmpA	0.00346021
1	STM4109	talC	0.00413223			1	STM1886	zwf	0.00346021
1	STM2654	kgtP	0.00413223			1	STM3260	None	0.00346021
1	STM2793	gabP	0.00413223			1	STM2835	srlD	0.00346021
1	STM3261	None	0.00413223			1	STM4431		0.00346021
1	STM3016	araE	0.00413223			1	STM4430		0.00346021
1	STM3260	None	0.00413223			1	STM0042	None	0.00346021
1	STM0773	galM	0.00413223			1	STM1101	hpaG	0.00346021
1	STM3334	None	0.00413223			1	STM4429		0.00346021
						1	STM4483	idnO	0.00346021
						1	STM4484	idnD	0.00346021
						1	STM1104	hpaF	0.00346021
						1	STM1106	hpaI	0.00346021
						1	STM1103	hpaD	0.00346021
						1	STM4424	None	0.00346021
						1	STM4421	None	0.00346021
						1	STM2834	slrB	0.00346021
						1	STM3016	araE	0.00346021
						1	STM2833	srlE	0.00346021
						1	STM2832	srlA	0.00346021
						1	STM0689	citA	0.00346021
						1	STM0691	None	0.00346021
						1	STM3792	None	0.00346021
						1	STM3255	None	0.00346021
						1	STM3258	None	0.00346021
						1	STM4109	talC	0.00346021
						1	STM4119	ppc	0.00346021
						1	STM2654	kgtP	0.00346021
						1	STM3661	xylA	0.00346021
						1	STM3261	None	0.00346021
						1	STM3334	None	0.00346021

## Sheet: Table  2
Table 2: Conditionally essential genes that were found to significantly contribute to fitness in at least one host and the number of times the genes are seen to be missing across strains of a serovar
Gene information		Tradis fitness scores				Computational results				Number of times a gene is absent in one of the strains of a serovar (g indicates the total number of strains of that serovar that were analyzed)
Locus Tag	Gene Name	Cattle	Chicken	Pig	Mouse spleen	Frequency of CEG in anaerobic conditions	Frequency of CEG in aerobic conditions	Nutrient conditions	Encoded reactions	48:z41:-- (g = 1)	60:r:z (g = 3)	62:z36:- (g = 1)	62:z4,z23:- (g = 1)	Abaetetuba (g = 1)	Agona (g = 4)	Albany (g = 1)	Anatum (g = 15)	Antsalova (g = 1)	Apapa (g = 1)	Bergen (g = 1)	Blegdam (g = 1)	Borreze (g = 1)	Bredeney (g = 1)	Cerro (g = 2)	Chester (g = 1)	Choleraesuis (g = 3)	Crossness (g = 1)	Cubana (g = 1)	Djakarta (g = 1)	Dublin (g = 3)	Enteritidis (g = 186)	Gallinarum (g = 2)	Heidelberg (g = 26)	Hillingdon (g = 1)	Infantis (g = 5)	Inverness (g = 1)	Javiana (g = 1)	Johannesburg (g = 1)	Koessen (g = 1)	Krefeld (g = 1)	Manchester (g = 1)	Mbandaka (g = 1)	Minnesota (g = 1)	Montevideo (g = 4)	Moscow (g = 1)	Muenster (g = 1)	Newport (g = 19)	Nitra (g = 1)	Ouakam (g = 1)
STM0776	galE	-4.56938	-15	-15	-2.35262	4	4	(Carbon source) D-Galactose (Anaerobic) AND (Carbon source) Alpha-D-Galactose 1-phosphate (Aerobic) AND (Carbon source) Melibiose (Anaerobic) AND (Carbon source) Alpha-D-Galactose 1-phosphate (Anaerobic) AND (Carbon source) Beta D-Galactose (Anaerobic) AND (Carbon source) Beta D-Galactose (Aerobic) AND (Carbon source) Melibiose (Aerobic) AND (Carbon source) D-Galactose (Aerobic)	UDPglucose 4-epimerase	0	0	0	0	0	0	0	0	0	0	0	0	0	0	0	0	0	0	0	0	0	0	0	0	0	0	0	0	0	0	0	0	0	0	0	0	0	0	0	0
STM1467	manA	-15	-4.49169	-15	-3.24899	2	2	(Carbon source) D-Mannose 6-phosphate (Aerobic) AND (Carbon source) D-Mannose (Aerobic) AND (Carbon source) D-Mannose (Anaerobic) AND (Carbon source) D-Mannose 6-phosphate (Anaerobic)	Mannose-6-phosphate isomerase	0	0	0	0	0	0	0	0	0	0	0	0	0	0	0	0	0	0	0	0	0	0	0	0	0	0	0	0	0	0	0	0	0	0	0	0	0	0	0	0
STM3686	mtlD	-15	-15	-15	-4.26679	1	1	(Carbon source) D-Mannitol (Aerobic) AND (Carbon source) D-Mannitol (Anaerobic)	Mannitol-1-phosphate 5-dehydrogenase	0	0	0	0	0	0	0	0	0	0	0	0	0	0	0	0	0	0	0	0	0	1	0	0	0	0	0	0	0	0	0	0	0	0	0	0	0	0	0	0
STM3867	atpA	-15	-15	-15	-15		10	(Carbon source) L-Cysteine (Aerobic) AND (Carbon source) Ornithine (Aerobic) AND (Carbon source) Propionate (Aerobic) AND (Carbon source) Putrescine (Aerobic) AND (Carbon source) Formate (Aerobic) AND (Carbon source) Formaldehyde (Aerobic) AND (Carbon source) AEP (Aerobic) AND (Carbon source) Aminoimidazole riboside (Aerobic) AND (Carbon source) Agmatine (Aerobic) AND (Carbon source) Acetate (Aer…	ATP synthase (four protons for one ATP) (periplasm)	0	0	0	0	0	0	0	0	0	0	0	0	0	0	0	0	0	0	0	0	0	0	0	0	0	0	0	0	0	0	0	0	0	0	0	0	0	0	0	0
STM3865	atpD	-15	-15	-5.75191	-15		10	(Carbon source) L-Cysteine (Aerobic) AND (Carbon source) Ornithine (Aerobic) AND (Carbon source) Propionate (Aerobic) AND (Carbon source) Putrescine (Aerobic) AND (Carbon source) Formate (Aerobic) AND (Carbon source) Formaldehyde (Aerobic) AND (Carbon source) AEP (Aerobic) AND (Carbon source) Aminoimidazole riboside (Aerobic) AND (Carbon source) Agmatine (Aerobic) AND (Carbon source) Acetate (Aer…	ATP synthase (four protons for one ATP) (periplasm)	0	0	0	0	0	0	0	0	0	0	0	0	0	0	0	0	0	0	0	0	0	0	0	0	0	0	0	0	0	0	0	0	0	0	0	0	0	0	0	0
STM3672	yiaN	-15	-8.99818	-15	-4.15298	1	1	(Carbon source) L-Xylulose (Aerobic) AND (Carbon source) L-Xylulose (Anaerobic)	L-xylulose transport in via proton symport (periplasm)	1	3	1	1	0	0	0	0	0	0	0	0	0	0	2	0	2	0	0	0	0	0	0	0	0	0	0	0	0	0	0	1	0	0	0	0	0	0	0	0
STM2432	ptsI	-6.04413	-15	-15	-15	16	15	(Carbon source) D Tagatose (Aerobic) AND (Carbon source) N-Acetyl-D-mannosamine (Anaerobic) AND (Carbon source) L-Ascorbate (Anaerobic) AND (Nitrogen source) D-Glucosamine (Aerobic) AND (Nitrogen source) N-Acetyl-D-glucosamine 1-phosphate (Anaerobic) AND (Carbon source) N-Acetyl-D-mannosamine (Aerobic) AND (Carbon source) Galactitol (Aerobic) AND (Nitrogen source) N-Acetyl-D-mannosamine (Anaerobi…	AND D-sorbitol transport via PEP:Pyr PTS (periplasm) AND Galactitol transport via PEP:Pyr PTS (periplasm) AND N-Acetyl-D-glucosamine transport via PEP:Pyr PTS (periplasm) AND Maltose transport via PEP:Pyr PTS (periplasm) AND Mannitol transport via PEP:Pyr PTS (periplasm) AND L-ascorbate transport via PEP:Pyr PTS (periplasm) AND D-fructose transport via PEP:Pyr PTS (periplasm) AND D-glucosamine tr…	0	0	0	0	0	0	0	0	0	0	0	0	0	0	0	0	0	0	0	0	0	0	0	0	0	0	0	0	0	0	0	0	0	0	0	0	0	0	0	0
STM3597	gor	-15	-8.6617	-15	-2.58668	3	3	(Sulfur source) Trithionate Exchange (Anaerobic) AND (Sulfur source) Trithionate Exchange (Aerobic) AND (Sulfur source) Thiosulfate (Aerobic) AND (Sulfur source) Tetrathionate (Aerobic) AND (Sulfur source) Tetrathionate (Anaerobic) AND (Sulfur source) Thiosulfate (Anaerobic)	Glutathione oxidoreductase	0	0	0	0	0	0	0	0	0	0	0	0	0	0	0	0	0	0	0	0	0	0	0	0	0	0	0	0	0	0	0	0	0	0	0	0	0	0	0	0
STM1002	STM1002	-15	-5.79269	-6.10045		1	2	(Nitrogen source) 2,3-diaminopropionate (Aerobic) AND (Nitrogen source) 2,3-diaminopropionate (Anaerobic) AND (Carbon source) 2,3-diaminopropionate (Aerobic)	2,3-diaminopropionate amonnia lyase	1	3	1	1	1	0	0	0	1	0	0	0	0	1	2	1	0	0	0	1	0	0	0	0	1	0	0	1	1	1	0	1	1	0	4	0	1	0	0	0
STM4484	idnD	-15	-4.6981	-15		1	1	(Carbon source) L-Idonate (Anaerobic) AND (Carbon source) L-Idonate (Aerobic)	L-idonate 5-dehydrogenase AND L-indonate 5-dehydrogenase (NADP)	0	0	0	0	0	0	0	0	0	0	0	0	0	0	0	0	0	0	0	0	0	0	0	0	0	0	0	0	0	0	0	0	0	0	0	0	0	0	0	0
STM2282	glpQ	-15	-9.32221	-15		2	2	(Carbon source) Sn-Glycero-3-phosphocholine (Anaerobic) AND (Phosphorous source) Sn-Glycero-3-phosphocholine (Aerobic) AND (Phosphorous source) Sn-Glycero-3-phosphocholine (Anaerobic) AND (Carbon source) Sn-Glycero-3-phosphocholine (Aerobic)	Glycerophosphodiester phosphodiesterase (Glycerophosphoethanolamine) AND Glycerophosphodiester phosphodiesterase (Glycerophosphoglycerol) AND Glycerophosphodiester phosphodiesterase (Glycerophosphoserine) AND Glycerophosphodiester phosphodiesterase (Glycerophosphocholine) AND Glycerophosphodiester phosphodiesterase (Glycerophosphoinositol)	0	0	0	0	0	0	0	0	0	0	0	0	0	0	0	0	0	0	0	0	0	0	0	0	0	0	0	0	0	0	0	0	0	0	0	0	0	0	0	0
STM3354	STM3354	-15	-5.53607	-15		1	1	(Carbon source) L-tartrate (Aerobic) AND (Carbon source) L-tartrate (Anaerobic)	L(+)-tartrate dehydratase	1	3	1	1	0	0	0	0	0	0	0	0	0	0	0	0	0	0	0	0	0	0	0	0	0	0	0	0	0	0	0	0	0	0	0	0	0	0	0	0
STM2399	pgtP	-15	-7.03133	-15		6	6	(Carbon source) D Glycerate 2 phosphate (Aerobic) AND (Carbon source) Phosphoenolpyruvate (Aerobic) AND (Phosphorous source) 3 Phospho D glycerate (Anaerobic) AND (Carbon source) D Glycerate 2 phosphate (Anaerobic) AND (Carbon source) 3 Phospho D glycerate (Aerobic) AND (Carbon source) 3 Phospho D glycerate (Anaerobic) AND (Phosphorous source) Phosphoenolpyruvate (Aerobic) AND (Phosphorous source…	3 Phospho D glycerate phosphate antiporter periplasm AND Phosphoenolpyruvate phosphate antiporter periplasm AND D Glycerate 2 phosphate phosphate antiporter periplasm	1	0	0	0	0	0	0	0	0	0	0	0	0	0	0	0	0	0	0	0	0	0	0	0	0	0	0	0	0	0	0	0	0	0	0	0	0	0	0	0
STM3255	tagT	-15	-6.22343	-15		1	1	(Carbon source) D Tagatose (Aerobic) AND (Carbon source) D Tagatose (Anaerobic)	D Tagatose transport via PEPPyr PTS periplasm	1	3	1	1	0	4	1	15	1	1	1	1	1	1	0	1	2	1	1	1	3	159	2	26	1	5	0	0	0	0	1	0	1	0	2	1	0	14	1	1
STM3792	deoP	-15	-7.81191	-7.14922		1	1	(Carbon source) Deoxy D Ribose (Aerobic) AND (Carbon source) Deoxy D Ribose (Anaerobic)	Deoxy D ribose transport via proton symport periplasm	1	0	0	0	0	0	0	0	0	0	0	0	0	0	0	0	0	0	0	0	0	1	0	0	0	0	0	0	0	0	0	0	0	0	0	0	0	0	0	0
STM3793	deoK	-15	-6.27696	-15		1	1	(Carbon source) Deoxy D Ribose (Aerobic) AND (Carbon source) Deoxy D Ribose (Anaerobic)	Ribokinase AND Deoxyribokinase	1	0	0	0	0	0	0	0	0	0	0	0	0	0	0	0	0	0	0	0	0	0	0	0	0	0	0	0	0	0	0	0	0	0	0	0	0	0	0	0
STM3866	atpG	-15	-15	-15			10	(Carbon source) L-Cysteine (Aerobic) AND (Carbon source) Ornithine (Aerobic) AND (Carbon source) Propionate (Aerobic) AND (Carbon source) Putrescine (Aerobic) AND (Carbon source) Formate (Aerobic) AND (Carbon source) Formaldehyde (Aerobic) AND (Carbon source) AEP (Aerobic) AND (Carbon source) Aminoimidazole riboside (Aerobic) AND (Carbon source) Agmatine (Aerobic) AND (Carbon source) Acetate (Aer…	ATP synthase (four protons for one ATP) (periplasm)	0	0	0	0	0	0	0	0	0	0	0	0	0	0	0	0	0	0	0	0	0	0	0	0	0	0	0	0	0	0	0	0	0	0	0	0	0	0	0	0
STM4467	STM4467	-15	-6.5452	-4.89364		1		(Carbon source) L-Arginine (Anaerobic)	Arginine deiminase	0	0	0	0	0	0	0	0	0	0	0	0	0	0	0	0	0	0	0	0	0	0	0	0	0	0	0	0	0	0	0	0	0	0	0	0	0	0	0	0
STM2431	ptsH	-5.0692	-15	-5.31698		15	14	(Carbon source) N-Acetyl-D-mannosamine (Anaerobic) AND (Carbon source) L-Ascorbate (Anaerobic) AND (Nitrogen source) D-Glucosamine (Aerobic) AND (Nitrogen source) N-Acetyl-D-glucosamine 1-phosphate (Anaerobic) AND (Carbon source) N-Acetyl-D-mannosamine (Aerobic) AND (Carbon source) Galactitol (Aerobic) AND (Nitrogen source) N-Acetyl-D-mannosamine (Anaerobic) AND (Nitrogen source) UDP-N-acetyl-D-g…	AND D-sorbitol transport via PEP:Pyr PTS (periplasm) AND Galactitol transport via PEP:Pyr PTS (periplasm) AND N-Acetyl-D-glucosamine transport via PEP:Pyr PTS (periplasm) AND Maltose transport via PEP:Pyr PTS (periplasm) AND Mannitol transport via PEP:Pyr PTS (periplasm) AND L-ascorbate transport via PEP:Pyr PTS (periplasm) AND D-fructose transport via PEP:Pyr PTS (periplasm) AND D-glucosamine tr…	0	0	0	0	0	0	0	0	0	0	0	0	0	0	0	0	0	0	0	0	0	0	0	0	0	0	0	0	0	0	0	0	0	0	0	0	0	0	0	0
STM2793	gabP	-7.40892	-3.75293	-3.80306		1	2	(Carbon source) 4-Aminobutanoate (Aerobic) AND (Nitrogen source) 4-Aminobutanoate (Anaerobic) AND (Nitrogen source) 4-Aminobutanoate (Aerobic)	4-aminobutyrate transport in via proton symport (periplasm)	0	0	0	0	0	0	0	0	0	0	0	0	0	0	0	0	0	0	0	0	0	0	0	0	0	0	0	0	0	0	0	0	0	0	0	0	0	0	0	0
STM0974	focA	-15	-15	-15			2	(Carbon source) Formate (Aerobic) AND (Carbon source) Formaldehyde (Aerobic)	Formate transport via proton symport (uptake only, periplasm) AND Formate transport via diffusion (cytoplasm to periplasm)	0	0	0	0	0	0	0	0	0	0	0	0	0	0	0	0	0	0	0	0	0	0	0	0	0	0	0	0	0	0	0	0	0	0	0	0	0	0	0	0
STM0522	allP	-15	-15	-15		2	2	(Nitrogen source) Allantoin (Aerobic) AND (Carbon source) Allantoin (Aerobic) AND (Nitrogen source) Allantoin (Anaerobic) AND (Carbon source) Allantoin (Anaerobic)	Allantoin transport in via proton symport (periplasm)	1	3	1	1	1	0	0	1	1	0	0	0	0	1	2	1	0	0	0	1	0	0	0	0	0	0	1	1	1	1	0	0	0	1	4	0	1	0	0	0
STM1627	STM1627	-15	-15	-15		1	1	(Carbon source) Formaldehyde (Aerobic) AND (Carbon source) D-Glyceraldehyde (Anaerobic)	Formaldehyde dehydrogenase AND Alcohol dehydrogenase (ethanol) AND Alcohol dehydrogenase (glycerol)	0	0	0	0	0	0	0	0	0	0	0	0	0	0	0	0	0	0	0	0	0	0	0	0	0	0	0	0	0	0	0	0	0	0	0	0	0	0	0	0
STM3671	yiaM	-15	-15	-15		1	1	(Carbon source) L-Xylulose (Aerobic) AND (Carbon source) L-Xylulose (Anaerobic)	L-xylulose transport in via proton symport (periplasm)	1	3	1	1	0	0	0	0	0	0	0	0	0	0	2	0	2	0	0	0	0	0	0	0	0	0	0	0	0	0	0	1	0	0	0	0	0	0	0	0
STM0042	xylP	-15	-2.91413	-15		1	1	(Carbon source) D-Xylose (Aerobic) AND (Carbon source) D-Xylose (Anaerobic)	D-xylose transport in via proton symport (periplasm)	1	3	1	1	0	0	0	0	0	0	0	0	0	0	0	0	0	0	0	0	0	0	0	0	0	0	0	0	0	0	0	0	0	0	0	0	0	0	0	0
STM0683	nagA	-15	-15	-15		11	11	(Carbon source) N-Acetyl-D-mannosamine (Anaerobic) AND (Nitrogen source) N-Acetyl-D-glucosamine 1-phosphate (Anaerobic) AND (Nitrogen source) N-Acetylneuraminate (Anaerobic) AND (Carbon source) N-Acetylneuraminate (Aerobic) AND (Carbon source) N-Acetyl-D-mannosamine (Aerobic) AND (Nitrogen source) N-Acetylneuraminate (Aerobic) AND (Carbon source) N-Acetylneuraminate (Anaerobic) AND (Nitrogen sour…	N-acetylglucosamine-6-phosphate deacetylase	0	0	0	0	0	0	0	0	0	0	0	0	0	0	0	0	0	0	0	0	0	0	0	0	0	0	0	0	0	0	0	0	0	0	0	0	0	0	0	0
STM2037	pduF	-15	-9.10588	-15			1	(Carbon source) (R)-Propane-1,2-diol (Aerobic)	(R)-Propane-1,2-diol facilitated transport (periplasm) AND S Propane 1 2 diol facilitated transport 2 periplasm AND S-Propane-1,2-diol facilitated diffusion	1	0	0	0	0	0	0	0	0	0	0	0	0	0	0	0	0	0	0	0	0	0	0	0	0	0	0	0	0	1	0	0	0	0	0	0	0	0	0	0
STM1620	STM1620	-15	-15	-15			1	(Carbon source) Glycolate (Aerobic)	Glycolate oxidase	0	0	1	1	0	4	1	0	0	1	0	1	1	0	0	0	0	0	1	0	0	159	2	0	1	0	0	0	0	0	0	0	1	0	0	1	0	0	1	0
STM0154	lpdA	-15	-15	-15		4		(Carbon source) DCMP (Anaerobic) AND (Carbon source) Deoxyuridine (Anaerobic) AND (Carbon source) DUMP (Anaerobic) AND (Carbon source) Deoxycytidine (Anaerobic)	Pyruvate dehydrogenase AND 2-Oxogluterate dehydrogenase AND Glycine Cleavage System	0	0	0	0	0	0	0	0	0	0	0	0	0	0	0	0	0	0	0	0	0	0	0	0	0	0	0	0	0	0	0	0	0	0	0	0	0	0	0	0
STM4081	tpiA	NA	NA	NA	-15	73	88	(Carbon source) Tricarballylate Exchange (Aerobic) AND (Carbon source) D-tartrate (Anaerobic) AND (Carbon source) Ethanol (Aerobic) AND (Carbon source) Pyruvate (Aerobic) AND (Nitrogen source) Ammonia (Anaerobic) AND (Carbon source) Ethanolamine (Aerobic) AND (Carbon source) DTMP (Anaerobic) AND (Carbon source) DCMP (Anaerobic) AND (Carbon source) L-Cysteine (Aerobic) AND (Carbon source) Octadeca…	Triose-phosphate isomerase	0	0	0	0	0	0	0	0	0	0	0	0	0	0	0	0	0	0	0	0	0	0	0	0	0	0	0	0	0	0	0	0	0	0	0	0	0	0	0	0
STM1886	zwf	1.915	NA	NA	-2.24049		1	(Carbon source) Formate (Aerobic)	Glucose 6-phosphate dehydrogenase	0	0	0	0	0	0	0	0	0	0	0	0	0	0	0	0	0	0	0	0	0	0	0	0	0	0	0	0	0	0	0	0	0	0	0	0	0	0	0	0
STM4398	cycA	NA	NA	NA	-2.02643	3	7	(Carbon source) D-Alanine (Aerobic) AND (Nitrogen source) D-Serine (Aerobic) AND (Nitrogen source) D-Alanine (Anaerobic) AND (Nitrogen source) Glycine (Anaerobic) AND (Nitrogen source) D-Alanine (Aerobic) AND (Carbon source) D-Alanyl-D-alanine (Aerobic) AND (Carbon source) D-Serine (Aerobic) AND (Nitrogen source) D-Serine (Anaerobic) AND (Carbon source) Glycine (Aerobic) AND (Nitrogen source) Gly…	L-alanine transport in via proton symport (periplasm) AND D-serine transport in via proton symport (periplasm) AND Beta-alanine transport in via proton symport (periplasm) AND D-alanine transport in via proton symport (periplasm) AND Glycine transport in via proton symport (periplasm)	0	0	0	0	0	0	0	0	0	0	0	0	0	0	0	0	0	0	0	0	0	0	0	0	0	0	0	0	0	0	0	0	0	0	0	0	0	0	0	0
STM3871	atpB				-15		10	(Carbon source) L-Cysteine (Aerobic) AND (Carbon source) Ornithine (Aerobic) AND (Carbon source) Propionate (Aerobic) AND (Carbon source) Putrescine (Aerobic) AND (Carbon source) Formate (Aerobic) AND (Carbon source) Formaldehyde (Aerobic) AND (Carbon source) AEP (Aerobic) AND (Carbon source) Aminoimidazole riboside (Aerobic) AND (Carbon source) Agmatine (Aerobic) AND (Carbon source) Acetate (Aer…	ATP synthase (four protons for one ATP) (periplasm)	0	0	0	0	0	0	0	0	0	0	0	0	0	0	0	0	0	0	0	0	0	0	0	0	0	0	0	0	0	0	0	0	0	0	0	0	0	0	0	0
STM3113	nupG	NA	NA	NA	-2.08545	12	12	(Nitrogen source) 3'-GMP (Aerobic) AND (Carbon source) 3'-GMP (Anaerobic) AND (Carbon source) Guanosine (Aerobic) AND (Carbon source) DGMP (Anaerobic) AND (Carbon source) Deoxyguanosine (Anaerobic) AND (Carbon source) GMP (Aerobic) AND (Carbon source) 3'-GMP (Aerobic) AND (Nitrogen source) Guanosine (Anaerobic) AND (Carbon source) 2',3'-Cyclic GMP (Aerobic) AND (Carbon source) GMP (Anaerobic) AND…	Inosine transport in via proton symport (periplasm) AND Uridine transport in via proton symport (periplasm) AND Deoxyinosine transport in via proton symport (periplasm) AND Deoxyguanosine transport in via proton symport (periplasm) AND Deoxyuridine transport in via proton symport (periplasm) AND Deoxyadenosine transport in via proton symport (periplasm) AND Adenosine transport in via proton sympo…	0	0	0	0	0	0	0	0	0	0	0	0	0	0	0	0	0	0	0	0	0	0	0	0	0	0	0	0	0	0	0	0	0	0	0	0	0	0	0	0
STM4567	deoC				-4.53723	17	17	(Nitrogen source) DAMP (Aerobic) AND (Carbon source) DTMP (Anaerobic) AND (Carbon source) DCMP (Anaerobic) AND (Carbon source) Deoxy D Ribose (Aerobic) AND (Carbon source) Deoxyuridine (Anaerobic) AND (Carbon source) DGMP (Anaerobic) AND (Carbon source) Deoxyguanosine (Anaerobic) AND (Carbon source) DUMP (Anaerobic) AND (Nitrogen source) DAMP (Anaerobic) AND (Carbon source) Deoxycytidine (Anaerob…	Deoxyribose-phosphate aldolase	0	0	0	0	0	0	0	0	0	0	0	0	0	0	0	0	0	0	0	0	0	0	0	0	0	0	0	0	0	0	0	0	0	0	0	0	0	0	0	0
STM2500	purN				-2.74127		2	(Carbon source) Formate (Aerobic) AND (Carbon source) Formaldehyde (Aerobic)	Phosphoribosylglycinamide formyltransferase	0	0	0	0	0	0	0	0	0	0	0	0	0	0	0	0	0	0	0	0	0	0	0	0	0	0	0	0	0	0	0	0	0	0	0	0	0	0	0	0
STM3359	mdh	NA	NA	NA	-2.79336	1		(Carbon source) L-Malate (Anaerobic)	Malate dehydrogenase	0	0	0	0	0	0	0	0	0	0	0	0	0	0	0	0	0	0	0	0	0	0	0	0	0	0	0	0	0	0	0	0	0	0	0	0	0	0	0	0
STM3513	malQ	-4.13344	-4.9263	NA		6	5	(Carbon source) Maltohexaose (Anaerobic) AND (Carbon source) Maltotriose (Anaerobic) AND (Carbon source) Maltotetraose (Anaerobic) AND (Carbon source) 1,4-alpha-D-glucan (Aerobic) AND (Carbon source) Maltopentaose (Anaerobic) AND (Carbon source) Maltopentaose (Aerobic) AND (Carbon source) 1,4-alpha-D-glucan (Anaerobic) AND (Carbon source) Maltotetraose (Aerobic) AND (Carbon source) Maltose (Anaer…	Amylomaltase (maltopentaose) AND Amylomaltase (maltohexaose) AND Amylomaltase (maltotetraose) AND Amylomaltase (maltotriose)	0	0	0	0	0	0	0	0	0	0	0	0	0	0	0	0	0	0	0	0	0	0	0	0	0	0	0	0	0	0	0	0	0	0	0	0	0	0	0	0
STM3253	gatY	NA	-5.04596	-15		2	2	(Carbon source) D Tagatose (Aerobic) AND (Carbon source) Galactitol (Aerobic) AND (Carbon source) D Tagatose (Anaerobic) AND (Carbon source) Galactitol (Anaerobic)	Tagatose-bisphosphate aldolase	0	3	1	1	0	4	1	15	1	1	1	1	1	0	0	1	2	1	1	1	3	159	2	26	1	5	0	0	0	0	1	0	1	0	2	1	0	14	1	1
STM4343	frdA	2.39332	-9.15687	-3.38371		199		(Carbon source) D-tartrate (Anaerobic) AND (Carbon source) Glycerophosphoserine (Anaerobic) AND (Carbon source) Maltohexaose (Anaerobic) AND (Phosphorous source) D-Glucose 1-phosphate (Anaerobic) AND (Carbon source) N-Acetyl-D-mannosamine (Anaerobic) AND (Nitrogen source) Ammonia (Anaerobic) AND (Carbon source) L-Ascorbate (Anaerobic) AND (Carbon source) D-Galactose (Anaerobic) AND (Carbon source…	Fumarate reductase	0	0	0	0	0	0	0	0	0	0	0	0	0	0	0	0	0	0	0	0	0	0	0	0	0	0	0	0	0	0	0	0	0	0	0	0	0	0	0	0
STM4340	frdD	NA	-6.37926	NA		199		(Carbon source) D-tartrate (Anaerobic) AND (Carbon source) Glycerophosphoserine (Anaerobic) AND (Carbon source) Maltohexaose (Anaerobic) AND (Phosphorous source) D-Glucose 1-phosphate (Anaerobic) AND (Carbon source) N-Acetyl-D-mannosamine (Anaerobic) AND (Nitrogen source) Ammonia (Anaerobic) AND (Carbon source) L-Ascorbate (Anaerobic) AND (Carbon source) D-Galactose (Anaerobic) AND (Carbon source…	Fumarate reductase	0	0	0	0	0	0	0	0	0	0	0	0	0	0	0	0	0	0	0	0	0	0	0	0	0	0	0	0	0	0	0	0	0	0	0	0	0	0	0	0
STM2040	pduC	-15	NA	NA			2	(Carbon source) (S)-Propane-1,2-diol (Aerobic) AND (Carbon source) (R)-Propane-1,2-diol (Aerobic)	S Propane 1 2 diol dehydratase AND Propanediol dehydratase AND R Propane 1 2 diol dehydratase	1	0	0	0	0	0	0	0	0	0	0	0	0	0	0	0	0	0	0	0	0	0	0	0	0	0	0	0	0	0	0	0	0	0	0	0	0	0	0	0
STM3137	uxaC	-15	NA	NA		2	2	(Carbon source) D-Glucuronate (Aerobic) AND (Carbon source) D-Glucuronate 1-phosphate (Anaerobic) AND (Carbon source) D-Glucuronate 1-phosphate (Aerobic) AND (Carbon source) D-Glucuronate (Anaerobic)	Glucuronate isomerase (D-glucuronate) AND Glucuronate isomerase (D-galacturonate)	0	0	0	0	0	0	0	0	0	0	0	0	0	0	0	0	0	0	0	0	0	0	0	0	0	0	0	0	0	0	0	0	0	0	0	0	0	0	0	0
STM2443	cysU	-15	NA	NA		3	3	(Sulfur source) Trithionate Exchange (Anaerobic) AND (Sulfur source) Trithionate Exchange (Aerobic) AND (Sulfur source) Thiosulfate (Aerobic) AND (Sulfur source) Tetrathionate (Aerobic) AND (Sulfur source) Tetrathionate (Anaerobic) AND (Sulfur source) Thiosulfate (Anaerobic)	Thiosulfate transport via ABC system (periplasm) AND Molybdate transport via ABC system (periplasm) AND Sulfate transport via ABC system (periplasm)	0	0	0	0	0	0	0	0	0	0	0	0	0	0	0	0	0	0	0	0	0	0	0	0	0	0	0	0	0	0	0	0	0	0	0	0	0	0	0	0
STM3868	atpH	-15	-15	NA			10	(Carbon source) L-Cysteine (Aerobic) AND (Carbon source) Ornithine (Aerobic) AND (Carbon source) Propionate (Aerobic) AND (Carbon source) Putrescine (Aerobic) AND (Carbon source) Formate (Aerobic) AND (Carbon source) Formaldehyde (Aerobic) AND (Carbon source) AEP (Aerobic) AND (Carbon source) Aminoimidazole riboside (Aerobic) AND (Carbon source) Agmatine (Aerobic) AND (Carbon source) Acetate (Aer…	ATP synthase (four protons for one ATP) (periplasm)	0	0	0	0	0	0	0	0	0	0	0	0	0	0	0	0	0	0	0	0	0	1	0	0	0	0	0	0	0	0	0	0	0	0	0	0	0	0	0	0
STM3869	atpF	-15	-15	NA	-15		10	(Carbon source) L-Cysteine (Aerobic) AND (Carbon source) Ornithine (Aerobic) AND (Carbon source) Propionate (Aerobic) AND (Carbon source) Putrescine (Aerobic) AND (Carbon source) Formate (Aerobic) AND (Carbon source) Formaldehyde (Aerobic) AND (Carbon source) AEP (Aerobic) AND (Carbon source) Aminoimidazole riboside (Aerobic) AND (Carbon source) Agmatine (Aerobic) AND (Carbon source) Acetate (Aer…	ATP synthase (four protons for one ATP) (periplasm)	0	0	0	0	0	0	0	0	0	0	0	0	0	0	0	0	0	0	0	0	0	1	0	0	0	0	0	0	0	0	0	0	0	0	0	0	0	0	0	0
STM4294	yjdE	-2.4948	NA	NA		1	2	(Nitrogen source) Agmatine (Anaerobic) AND (Carbon source) Agmatine (Aerobic) AND (Nitrogen source) Agmatine (Aerobic)	Arginine/agmatine antiport (periplasm)	0	0	0	0	0	0	0	0	0	0	0	0	0	0	0	0	0	0	0	0	0	0	0	0	0	0	0	0	0	0	0	0	0	0	0	0	0	1	0	0
STM1884	eda	NA	-15	-7.89515		4	3	(Carbon source) 2-Dehydro-3-deoxy-D-gluconate (Aerobic) AND (Carbon source) D-Glucuronate (Aerobic) AND (Carbon source) 2-Dehydro-3-deoxy-D-gluconate (Anaerobic) AND (Carbon source) L-gulonate Exchange (Anaerobic) AND (Carbon source) D-Glucuronate 1-phosphate (Anaerobic) AND (Carbon source) D-Glucuronate 1-phosphate (Aerobic) AND (Carbon source) D-Glucuronate (Anaerobic)	Oxaloacetate decarboxylase AND 2-dehydro-3-deoxy-phosphogluconate aldolase	0	0	0	0	0	0	0	0	0	0	0	0	0	0	0	0	0	0	0	0	0	0	0	0	0	0	0	0	0	0	0	0	0	0	0	0	0	0	0	0
STM2835	srlD	-15	NA	NA		1	1	(Carbon source) D-Sorbitol (Aerobic) AND (Carbon source) D-Sorbitol (Anaerobic)	Sorbitol-6-phosphate dehydrogenase	0	0	0	0	0	0	0	0	0	0	0	0	0	0	0	0	0	0	0	0	0	0	0	0	0	0	0	0	0	0	0	0	0	0	0	0	0	0	0	0
STM4298	melA	NA	NA	-15		1	1	(Carbon source) Melibiose (Anaerobic) AND (Carbon source) Melibiose (Aerobic)	A-galactosidase (melibiose)	0	0	0	0	0	0	0	0	0	0	0	0	0	0	0	0	0	0	0	0	0	0	0	0	0	0	0	0	0	0	0	0	0	0	0	0	0	0	0	0
STM0158	acnB	-1.88517	-4.25526	-3.9128	-2.84725		4	(Carbon source) Propionate (Aerobic) AND (Carbon source) (S)-Propane-1,2-diol (Aerobic) AND (Carbon source) (R)-Propane-1,2-diol (Aerobic) AND (Carbon source) Propanal (Aerobic)	2-methylisocitrate dehydratase AND Aconitase (half-reaction B, Isocitrate hydro-lyase) AND Aconitase (half-reaction A, Citrate hydro-lyase)	0	0	0	0	0	0	0	0	0	0	0	0	0	0	0	0	0	0	0	0	0	0	0	0	0	0	0	0	0	0	0	0	0	0	0	0	0	0	0	0
STM0739	sucD	-4.46645	NA	NA		1		(Carbon source) L-Arginine (Anaerobic)	Succinyl-CoA synthetase (ADP-forming)	0	0	0	0	0	0	0	0	0	0	0	0	0	0	0	0	0	0	0	0	0	0	0	0	0	0	0	0	0	0	0	0	0	0	0	0	0	0	0	0
STM0738	sucC	-15	-3.70295	-1.99566	-3.87989	1		(Carbon source) L-Arginine (Anaerobic)	Succinyl-CoA synthetase (ADP-forming)	0	0	0	0	0	0	0	0	0	0	0	0	0	0	0	0	0	0	0	0	0	0	0	0	0	0	0	0	0	0	0	0	0	0	0	0	0	0	0	0
STM1477	ydgI	-5.37	NA	-15		1		(Carbon source) L-Arginine (Anaerobic)	Arginine/ornithine antiporter (periplasm)	0	0	0	0	0	0	0	0	0	0	0	0	0	0	0	0	0	0	0	0	0	0	0	0	0	0	0	0	0	0	0	0	0	0	0	0	0	0	0	0
STM0735	sdhB	-15	NA	NA	-5.06216		25	(Carbon source) Ethanol (Aerobic) AND (Carbon source) Ethanolamine (Aerobic) AND (Carbon source) Octadecanoate (n-C18:0) (Aerobic) AND (Carbon source) Tetradecenoate (n-C14:1) (Aerobic) AND (Carbon source) Dodecanoate (n-C12:0) (Aerobic) AND (Carbon source) Propionate (Aerobic) AND (Carbon source) Acetaldehyde (Aerobic) AND (Carbon source) Putrescine (Aerobic) AND (Carbon source) Formate (Aerobic…	Succinate dehydrogenase (irreversible)	0	0	0	0	0	0	0	0	0	0	0	0	0	0	0	0	0	0	0	0	0	0	0	0	0	0	0	0	0	0	0	0	0	0	0	0	0	0	0	0
STM0734	sdhA	-5.86105	NA	-4.23843	-5.95893		25	(Carbon source) Ethanol (Aerobic) AND (Carbon source) Ethanolamine (Aerobic) AND (Carbon source) Octadecanoate (n-C18:0) (Aerobic) AND (Carbon source) Tetradecenoate (n-C14:1) (Aerobic) AND (Carbon source) Dodecanoate (n-C12:0) (Aerobic) AND (Carbon source) Propionate (Aerobic) AND (Carbon source) Acetaldehyde (Aerobic) AND (Carbon source) Putrescine (Aerobic) AND (Carbon source) Formate (Aerobic…	Succinate dehydrogenase (irreversible)	0	0	0	0	0	0	0	0	0	0	0	0	0	0	0	0	0	0	0	0	0	0	0	0	0	0	0	0	0	0	0	0	0	0	0	0	0	0	0	0
STM2555	glyA	-15	-15	NA		6	2	(Carbon source) DCMP (Anaerobic) AND (Carbon source) Deoxyuridine (Anaerobic) AND (Carbon source) DUMP (Anaerobic) AND (Carbon source) Deoxycytidine (Anaerobic) AND (Carbon source) Formate (Aerobic) AND (Carbon source) Formaldehyde (Aerobic) AND (Carbon source) L-Threonine (Anaerobic) AND (Carbon source) L-Threonine O-3-phosphate (Anaerobic)	L-allo-Threonine Aldolase AND Threonine aldolase AND Alanine transaminase AND D-alanine transaminase AND Glycine hydroxymethyltransferase, reversible	0	0	0	0	0	0	0	0	0	0	0	0	0	0	0	0	0	0	0	0	0	0	0	0	0	0	0	0	0	0	0	0	0	0	0	0	0	0	0	0
STM2556	hmpA	-15	NA	NA			1	(Nitrogen source) Nitric oxide (Aerobic)	Nitric oxide dioxygenase	0	0	0	0	0	0	0	0	0	0	0	0	0	0	0	0	0	0	0	0	0	0	0	0	0	0	0	0	0	0	0	0	0	0	0	0	0	0	0	0
STM3053	gcvP	-2.609	NA	NA	-2.06339	4		(Carbon source) DCMP (Anaerobic) AND (Carbon source) Deoxyuridine (Anaerobic) AND (Carbon source) DUMP (Anaerobic) AND (Carbon source) Deoxycytidine (Anaerobic)	Glycine Cleavage System	0	0	0	0	0	0	0	0	0	0	0	0	0	0	0	0	0	0	0	0	0	0	0	0	0	0	0	0	0	0	0	0	0	0	0	0	0	0	0	0
STM4483	idnO	NA	-3.11133	-15		2	1	(Carbon source) L-Idonate (Anaerobic) AND (Carbon source) 5-Dehydro-D-gluconate (Anaerobic) AND (Carbon source) 5-Dehydro-D-gluconate (Aerobic)	5-dehydro-D-gluconate reductase	0	0	0	0	0	0	0	0	0	0	0	0	0	0	0	0	0	0	0	0	0	0	0	0	0	0	0	0	0	0	0	0	0	0	0	0	0	0	0	0
STM3078	speB	-3.88953	NA	-4.16617		1	2	(Nitrogen source) Agmatine (Anaerobic) AND (Carbon source) Agmatine (Aerobic) AND (Nitrogen source) Agmatine (Aerobic)	Agmatinase	0	0	0	0	0	0	0	0	0	0	0	0	0	0	0	0	0	0	0	0	0	0	0	0	0	0	0	0	0	0	0	0	0	0	0	0	0	0	0	0
STM0684	nagB	-15	NA	-3.22725	-9.24735	15	15	(Carbon source) N-Acetyl-D-mannosamine (Anaerobic) AND (Nitrogen source) D-Glucosamine (Aerobic) AND (Nitrogen source) N-Acetyl-D-glucosamine 1-phosphate (Anaerobic) AND (Nitrogen source) N-Acetylneuraminate (Anaerobic) AND (Carbon source) N-Acetylneuraminate (Aerobic) AND (Carbon source) N-Acetyl-D-mannosamine (Aerobic) AND (Nitrogen source) D-Glucosamine 6-phosphate (Anaerobic) AND (Nitrogen so…	Glucosamine-6-phosphate deaminase	0	0	0	0	0	0	0	0	0	0	0	0	0	0	0	0	0	0	0	0	0	0	0	0	0	0	0	0	0	0	0	0	0	0	0	0	0	0	0	0
STM0523	allB	-4.2077	NA	-1.41873		2	2	(Nitrogen source) Allantoin (Aerobic) AND (Carbon source) Allantoin (Aerobic) AND (Nitrogen source) Allantoin (Anaerobic) AND (Carbon source) Allantoin (Anaerobic)	Allantoinase	1	3	1	1	1	0	0	1	1	0	0	0	0	1	2	1	0	0	0	1	0	0	0	0	0	0	1	1	1	1	0	0	0	1	4	0	1	0	0	0
STM0527	allC	-5.15348	NA	NA		2	2	(Nitrogen source) Allantoin (Aerobic) AND (Carbon source) Allantoin (Aerobic) AND (Nitrogen source) Allantoin (Anaerobic) AND (Carbon source) Allantoin (Anaerobic)	Allantoate amidohydrolase	1	3	1	1	1	0	0	1	1	0	0	0	0	1	2	1	0	0	0	1	0	0	0	0	0	0	1	1	1	1	0	0	0	1	4	0	1	0	0	0
STM0785	ybhE	-2.7723	NA	NA			1	(Carbon source) Formate (Aerobic)	6-phosphogluconolactonase	0	0	0	0	0	0	0	0	0	0	0	0	0	0	0	0	0	0	0	0	0	0	0	0	0	0	0	0	0	0	0	0	0	0	0	0	0	0	0	0
STM3870	atpE	NA	-15	-9.04539			10	(Carbon source) L-Cysteine (Aerobic) AND (Carbon source) Ornithine (Aerobic) AND (Carbon source) Propionate (Aerobic) AND (Carbon source) Putrescine (Aerobic) AND (Carbon source) Formate (Aerobic) AND (Carbon source) Formaldehyde (Aerobic) AND (Carbon source) AEP (Aerobic) AND (Carbon source) Aminoimidazole riboside (Aerobic) AND (Carbon source) Agmatine (Aerobic) AND (Carbon source) Acetate (Aer…	ATP synthase (four protons for one ATP) (periplasm)	0	0	0	0	0	0	0	0	0	0	0	0	0	0	0	0	0	0	0	0	0	0	0	0	0	0	0	0	0	0	0	0	0	0	0	0	0	0	0	0
STM2962	gudT	-2.14455	NA	NA		2	3	(Carbon source) (R)-Glycerate (Aerobic) AND (Carbon source) D-Galactarate (Anaerobic) AND (Carbon source) D-Glucarate (Anaerobic) AND (Carbon source) D-Glucarate (Aerobic) AND (Carbon source) D-Galactarate (Aerobic)	D-glucarate transport via proton symport, reversible (periplasm) AND D-galactarte transport via proton symport, reversible (periplasm) AND D-glycerate transport via proton symport, reversible (periplasm)	0	0	0	0	0	0	0	0	0	0	0	0	0	0	0	0	0	0	0	0	0	0	0	0	0	0	0	0	0	0	0	0	0	0	0	0	0	0	0	0
STM1745	oppB	-2.73356	NA	NA		3	2	(Carbon source) L-alanine-D-glutamate-meso-2,6-diaminoheptanedioate (Anaerobic) AND (Nitrogen source) L-alanine-D-glutamate-meso-2,6-diaminoheptanedioate (Aerobic) AND (Carbon source) L-alanine-D-glutamate-meso-2,6-diaminoheptanedioate-D-alanine (Anaerobic) AND (Carbon source) L-alanine-D-glutamate-meso-2,6-diaminoheptanedioate (Aerobic) AND (Nitrogen source) L-alanine-D-glutamate-meso-2,6-diamin…	Tetrapeptide (LalaDgluMdapDala) transport via ABC system (periplasm) AND Tripeptide (LalaDgluMdap) transport via ABC system (periplasm)	0	0	0	0	0	0	0	0	0	0	0	0	0	0	0	0	0	0	0	0	0	0	0	0	0	0	0	0	0	0	0	0	0	0	0	0	0	0	0	0
STM4228	malF	-15	-6.06464	NA		6	5	(Carbon source) Maltohexaose (Anaerobic) AND (Carbon source) Maltotriose (Anaerobic) AND (Carbon source) Maltotetraose (Anaerobic) AND (Carbon source) 1,4-alpha-D-glucan (Aerobic) AND (Carbon source) Maltopentaose (Anaerobic) AND (Carbon source) Maltopentaose (Aerobic) AND (Carbon source) 1,4-alpha-D-glucan (Anaerobic) AND (Carbon source) Maltotetraose (Aerobic) AND (Carbon source) Maltose (Anaer…	Maltotetraose transport via ABC system (periplasm) AND Maltohexaose transport via ABC system (periplasm) AND Maltopentaose transport via ABC system (periplasm) AND Maltotriose transport via ABC system (periplasm) AND 1,4-alpha-D-glucan transport via ABC system (periplasm) AND Maltose transport via ABC system (periplasm)	0	0	0	0	0	0	0	0	0	0	0	0	0	0	0	0	0	0	0	0	0	0	0	0	0	0	0	0	0	0	0	0	0	0	0	0	0	0	0	0
[truncated: 13 more columns]
